# Supplementary material for: The mutational landscape of Bacillus subtilis conditional hypermutators shows how proofreading skews DNA polymerase error rates
Source: Nucleic Acids Res. 2025 Mar 8;53(5):gkaf147. doi: 10.1093/nar/gkaf147 (PMC11890065; doi:10.1093/nar/gkaf147)
Supplement: gkaf147_Supplemental_Files [file gkaf147_supplemental_files.zip]

Archive with 3 entries (3 files):
- Tanneur-SI_NAR_revised.pdf
- Tanneur-SI_NAR_TableS4.xlsx
- Tanneur-SI_NAR_TableS7.xlsx
