# Supplementary material for: The mutational landscape of Bacillus subtilis conditional hypermutators shows how proofreading skews DNA polymerase error rates
Source: Nucleic Acids Res. 2025 Mar 8;53(5):gkaf147. doi: 10.1093/nar/gkaf147 (PMC11890065; doi:10.1093/nar/gkaf147)
Supplement: gkaf147_Supplemental_Files [file gkaf147_supplemental_files.zip › Tanneur-SI_NAR_TableS4.xlsx]

## Sheet: Legend
Table S4.1 and S4.2 are provided as two distinct sheets of this xlsx file.
Table S4.1	Substitutions in B. subtilis MA lines
genotype	Data for B. subtilis strains 3610, PY79 (denoted here R3610 and RPY79) and their derivatives are from Sung et al. 2015 and Schroder et al. 2016. ΔS3610 is referred to as MMR-3610 in the text. JWS108, JWS112 and JWS224 are three MMR- strains constructed in a B. subtilis PY79 background.
line	An identifier for the MA-line.
intervalid	An identifier for the first interval of the MA-line (for the MA-line of this study only) in which the mutation was detected.
isrejected	A boolean value indicating if the interval is discarded because a decrease in mutation rate was detected. compared to earlier interval for this genotype.
position	The genomic position in B. subtilis reference sequence (GenBank AL009126.3).
ref	Reference nucleotide at this position as indicated in the reference sequence.
alt	Alternative nucleotide found in MA-line.
pyr.ref	Reference nucleotide in the pyrimidine framework (reporting mutation on the strand of the pyrimidine found at this position).
pyr.alt	Alternative nucleotide in the pyrimidine framework (reporting mutation on the strand of the pyrimidine found at this position).
pyr.WC	The strand of the pyrimidine with respect to the strand of the reference sequence (Watson: same strand, Crick: opposite strand).
pyr.replication.strand	The strand of the pyrimidine with respect to the replication (leading of lagging).
pyr.ref.triplet	The nucleotide triplet centred on the reference position, using the pyrimidine framework.
ltag	If the mutation is within a gene, the locus tag of the gene.
genename.subtiwiki	If the mutation is within a gene, the name of the gene (as given in Subtiwiki accessed 2024-10-08).
coding.consequence	The consequence of the mutation.
Table S4.2	Indels in B. subtilis MA lines
genotype	See Table S4.1. Data for R3610 are from Sung et al. 2016. Data for ΔS3610 if from Long et al. 2018.
line	See Table S4.1
intervalid	See Table S4.1
isrejected	See Table S4.1
position	See Table S4.1
ref	See Table S4.1
alt	Whether insertion of deletion (value INS or DEL).
indel_length	The length of the indel
indel_sequence	The sequence of the indel (not available for R3610).
homopolystretch.nextpos	The length of the homopolymer stretch starting at the next position of the reference sequence.
ltag	See Table S4.1
genename.subtiwiki	See Table S4.1

## Sheet: Table S4.1 Substitutions in MA 
genotype	line	intervalid	isrejected	position	ref	alt	pyr.ref	pyr.alt	pyr.WC	pyr.replication.strand	pyr.ref.triplet	ltag	genename.subtiwiki	coding.consequence
R168	L1	R168.L1.MAstep37	0	3787042	G	A	C	T	Crick	leading	CCA	BSU_36870	atpB	nonsynonymous
ΔS	L1	ΔS.L1.MAstep21	0	187543	T	C	T	C	Watson	leading	GTG	BSU_01660	nagZ	nonsynonymous
ΔS	L1	ΔS.L1.MAstep21	0	561315	C	T	C	T	Watson	leading	GCT	BSU_05140	ydzE	synonymous
ΔS	L1	ΔS.L1.MAstep21	0	666972	A	G	T	C	Crick	lagging	TTG	BSU_06140	gutR	nonsynonymous
ΔS	L1	ΔS.L1.MAstep21	0	916740	G	A	C	T	Crick	lagging	CCC	-	-	-
ΔS	L1	ΔS.L1.MAstep21	0	972221	C	T	C	T	Watson	leading	GCT	BSU_08960	yhbF	synonymous
ΔS	L1	ΔS.L1.MAstep21	0	1007091	A	G	T	C	Crick	lagging	TTG	BSU_09310	pgcA	synonymous
ΔS	L1	ΔS.L1.MAstep21	0	1009852	C	T	C	T	Watson	leading	GCG	BSU_09330	yhcZ	nonsynonymous
ΔS	L1	ΔS.L1.MAstep21	0	1078480	C	T	C	T	Watson	leading	GCG	BSU_10050	ecsB	nonsynonymous
ΔS	L1	ΔS.L1.MAstep21	0	1183062	A	T	T	A	Crick	lagging	ATA	BSU_11055	yitO	nonsynonymous
ΔS	L1	ΔS.L1.MAstep21	0	1459350	A	G	T	C	Crick	lagging	TTA	-	-	-
ΔS	L1	ΔS.L1.MAstep21	0	1723884	C	T	C	T	Watson	leading	GCA	BSU_16550	ispC	synonymous
ΔS	L1	ΔS.L1.MAstep21	0	1742112	C	T	C	T	Watson	leading	GCA	BSU_16700	swsB	synonymous
ΔS	L1	ΔS.L1.MAstep21	0	1752928	G	A	C	T	Crick	lagging	TCG	BSU_16800	spoIIIE	synonymous
ΔS	L1	ΔS.L1.MAstep21	0	1875179	A	G	T	C	Crick	lagging	CTG	-	-	-
ΔS	L1	ΔS.L1.MAstep21	0	1978520	C	T	C	T	Watson	leading	CCG	BSU_18320	ppsC	synonymous
ΔS	L1	ΔS.L1.MAstep21	0	2014615	C	T	C	T	Watson	leading	GCA	BSU_18450	gltA	nonsynonymous
ΔS	L1	ΔS.L1.MAstep21	0	2034713	A	G	T	C	Crick	leading	TTC	-	-	-
ΔS	L1	ΔS.L1.MAstep21	0	2300780	G	A	C	T	Crick	leading	GCG	BSU_21870	ilvD	synonymous
ΔS	L1	ΔS.L1.MAstep21	0	2302532	A	G	T	C	Crick	leading	GTA	-	-	-
ΔS	L1	ΔS.L1.MAstep21	0	2355786	A	G	T	C	Crick	leading	GTG	BSU_22440	birA	nonsynonymous
ΔS	L1	ΔS.L1.MAstep21	0	2356681	G	A	C	T	Crick	leading	GCG	BSU_22450	cca	synonymous
ΔS	L1	ΔS.L1.MAstep21	0	2407251	G	A	C	T	Crick	leading	CCG	BSU_23020	recS	nonsynonymous
ΔS	L1	ΔS.L1.MAstep21	0	2411902	G	A	C	T	Crick	leading	GCA	BSU_23070	serA	nonsynonymous
ΔS	L1	ΔS.L1.MAstep21	0	2618771	C	T	C	T	Watson	lagging	GCG	BSU_25390	yqeZ	nonsynonymous
ΔS	L1	ΔS.L1.MAstep21	0	2926813	G	A	C	T	Crick	leading	CCG	BSU_28620	rnhC	synonymous
ΔS	L1	ΔS.L1.MAstep21	0	3198354	T	C	T	C	Watson	lagging	GTG	BSU_31180	rhaA	nonsynonymous
ΔS	L1	ΔS.L1.MAstep21	0	3363782	T	C	T	C	Watson	lagging	ATG	BSU_32750	metN	synonymous
ΔS	L1	ΔS.L1.MAstep21	0	3592641	A	G	T	C	Crick	leading	TTG	BSU_34980	yvoD	nonsynonymous
ΔS	L1	ΔS.L1.MAstep21	0	3612579	G	A	C	T	Crick	leading	CCT	BSU_35160	uvrA	nonsynonymous
ΔS	L1	ΔS.L1.MAstep21	0	3627578	A	G	T	C	Crick	leading	GTC	BSU_35290	prfB	nonsynonymous
ΔS	L1	ΔS.L1.MAstep21	0	3833855	G	A	C	T	Crick	leading	GCA	BSU_37330	argS	nonsynonymous
ΔS	L1	ΔS.L1.MAstep21	0	3975621	G	A	C	T	Crick	leading	CCG	BSU_38740	cydC	nonsynonymous
ΔS	L1	ΔS.L1.MAstep21	0	4003404	A	G	T	C	Crick	leading	GTC	BSU_39000	hbuT	nonsynonymous
ΔS	L1	ΔS.L1.MAstep21	0	4068761	G	A	C	T	Crick	leading	GCG	BSU_39630	yxdM	nonsynonymous
ΔS	L1	ΔS.L1.MAstep21	0	4195470	T	C	T	C	Watson	lagging	GTA	BSU_40840	yyaJ	nonsynonymous
ΔS	L1	ΔS.L1.MAstep21	0	4214815	T	C	T	C	Watson	lagging	TTC	BSU_41050	rnpA	nonsynonymous
ΔS	L2	ΔS.L2.MAstep21	0	355292	C	T	C	T	Watson	leading	GCA	BSU_03280	nasF	synonymous
ΔS	L2	ΔS.L2.MAstep21	0	362399	C	T	C	T	Watson	leading	CCC	BSU_03320	nasB	nonsynonymous
ΔS	L2	ΔS.L2.MAstep21	0	453385	G	A	C	T	Crick	lagging	GCG	BSU_04000	ycsA	nonsynonymous
ΔS	L2	ΔS.L2.MAstep21	0	480454	C	T	C	T	Watson	leading	GCT	BSU_04280	ydaK	synonymous
ΔS	L2	ΔS.L2.MAstep21	0	492835	A	G	T	C	Crick	lagging	CTG	BSU_04370	ydaS	nonsynonymous
ΔS	L2	ΔS.L2.MAstep21	0	806686	T	C	T	C	Watson	leading	CTG	BSU_07340	mtrA	synonymous
ΔS	L2	ΔS.L2.MAstep21	0	851170	A	G	T	C	Crick	lagging	TTG	BSU_07800	treP	synonymous
ΔS	L2	ΔS.L2.MAstep21	0	854257	G	A	C	T	Crick	lagging	GCG	BSU_07820	treR	synonymous
ΔS	L2	ΔS.L2.MAstep21	0	1113841	C	T	C	T	Watson	leading	GCT	BSU_10380	hemAT	synonymous
ΔS	L2	ΔS.L2.MAstep21	0	1242159	C	T	C	T	Watson	leading	TCG	BSU_11640	cpaA	nonsynonymous
ΔS	L2	ΔS.L2.MAstep21	0	1475997	A	G	T	C	Crick	lagging	GTG	BSU_14030	ykuC	nonsynonymous
ΔS	L2	ΔS.L2.MAstep21	0	1491914	G	A	C	T	Crick	lagging	GCA	BSU_14210	ykuT	synonymous
ΔS	L2	ΔS.L2.MAstep21	0	1525471	T	C	T	C	Watson	leading	GTG	BSU_14550	ykrA	nonsynonymous
ΔS	L2	ΔS.L2.MAstep21	0	1877462	A	G	T	C	Crick	lagging	TTT	BSU_17440	ynbB	synonymous
ΔS	L2	ΔS.L2.MAstep21	0	1959614	C	T	C	T	Watson	leading	CCG	-	-	-
ΔS	L2	ΔS.L2.MAstep21	0	2101946	T	C	T	C	Watson	lagging	GTG	BSU_19310	dhaS	nonsynonymous
ΔS	L2	ΔS.L2.MAstep21	0	2359058	C	T	C	T	Watson	lagging	CCG	BSU_22480	mgsA	synonymous
ΔS	L2	ΔS.L2.MAstep21	0	2384313	A	G	T	C	Crick	leading	GTC	BSU_22760	hepS	nonsynonymous
ΔS	L2	ΔS.L2.MAstep21	0	2469670	C	T	C	T	Watson	lagging	CCC	BSU_23770	dsdA	nonsense
ΔS	L2	ΔS.L2.MAstep21	0	2528018	G	A	C	T	Crick	leading	GCG	BSU_24300	xseA	synonymous
ΔS	L2	ΔS.L2.MAstep21	0	2553655	T	C	T	C	Watson	lagging	TTG	BSU_24620	tasA	nonsynonymous
ΔS	L2	ΔS.L2.MAstep21	0	2807290	A	G	T	C	Crick	leading	ATG	BSU_27480	recD2	nonsynonymous
ΔS	L2	ΔS.L2.MAstep21	0	2825583	A	G	T	C	Crick	leading	ATG	BSU_27620	recJ	nonsynonymous
ΔS	L2	ΔS.L2.MAstep21	0	2869782	T	C	T	C	Watson	lagging	CTG	BSU_28099	yszA	nonsynonymous
ΔS	L2	ΔS.L2.MAstep21	0	2906589	T	C	T	C	Watson	lagging	ATC	BSU_28440	sdhA	nonsynonymous
ΔS	L2	ΔS.L2.MAstep21	0	2988639	A	T	T	A	Crick	leading	ATT	BSU_29200	accA	nonsynonymous
ΔS	L2	ΔS.L2.MAstep21	0	2991007	T	C	T	C	Watson	lagging	GTT	BSU_29220	ytsJ	synonymous
ΔS	L2	ΔS.L2.MAstep21	0	3052347	C	T	C	T	Watson	lagging	CCG	BSU_29805	sftA	synonymous
ΔS	L2	ΔS.L2.MAstep21	0	3059869	C	T	C	T	Watson	lagging	CCC	BSU_29900	trmB	nonsynonymous
ΔS	L2	ΔS.L2.MAstep21	0	3070124	C	T	C	T	Watson	lagging	GCG	BSU_29990	pbuO	nonsynonymous
ΔS	L2	ΔS.L2.MAstep21	0	3150059	C	T	C	T	Watson	lagging	GCC	BSU_30810	ytxM	nonsynonymous
ΔS	L2	ΔS.L2.MAstep21	0	3190921	G	A	C	T	Crick	leading	GCC	BSU_31120	lytG	synonymous
ΔS	L2	ΔS.L2.MAstep21	0	3271589	G	A	C	T	Crick	leading	GCT	BSU_31875	yukB	nonsynonymous
ΔS	L2	ΔS.L2.MAstep21	0	3577929	G	A	C	T	Crick	leading	ACA	BSU_34820	bmrA	nonsynonymous
ΔS	L2	ΔS.L2.MAstep21	0	3584502	T	C	T	C	Watson	lagging	GTG	BSU_34880	hisA	nonsynonymous
ΔS	L2	ΔS.L2.MAstep21	0	3716719	G	A	C	T	Crick	leading	ACT	BSU_36060	cotH	nonsynonymous
ΔS	L2	ΔS.L2.MAstep21	0	3814322	G	A	C	T	Crick	leading	GCA	BSU_37170	acdA	nonsynonymous
ΔS	L2	ΔS.L2.MAstep21	0	3906652	A	G	T	C	Crick	leading	ATG	BSU_38070	sacT	synonymous
ΔS	L3	ΔS.L3.MAstep21	0	196726	G	A	C	T	Crick	lagging	CCG	BSU_01750	cdaA	nonsynonymous
ΔS	L3	ΔS.L3.MAstep21	0	236659	C	T	C	T	Watson	leading	GCG	BSU_02160	ybfA	nonsynonymous
ΔS	L3	ΔS.L3.MAstep21	0	255812	A	G	T	C	Crick	lagging	GTT	BSU_02350	gamP	nonsynonymous
ΔS	L3	ΔS.L3.MAstep21	0	315950	A	G	T	C	Crick	lagging	ATG	BSU_02930	yceG	synonymous
ΔS	L3	ΔS.L3.MAstep21	0	696669	C	T	C	T	Watson	leading	CCG	BSU_06380	yebC	nonsynonymous
ΔS	L3	ΔS.L3.MAstep21	0	838317	A	G	T	C	Crick	lagging	CTT	BSU_07650	yflK	nonsynonymous
ΔS	L3	ΔS.L3.MAstep21	0	977483	A	G	T	C	Crick	lagging	GTT	BSU_09000	yhbJ	nonsynonymous
ΔS	L3	ΔS.L3.MAstep21	0	1044366	G	A	C	T	Crick	lagging	CCC	-	-	-
ΔS	L3	ΔS.L3.MAstep21	0	1044549	T	C	T	C	Watson	leading	ATA	BSU_09690	nhaX	nonsynonymous
ΔS	L3	ΔS.L3.MAstep21	0	1065001	C	T	C	T	Watson	leading	ACG	BSU_09910	yhaO	synonymous
ΔS	L3	ΔS.L3.MAstep21	0	1140999	A	G	T	C	Crick	lagging	CTG	BSU_10630	addA	nonsynonymous
ΔS	L3	ΔS.L3.MAstep21	0	1282322	C	T	C	T	Watson	leading	CCC	BSU_12100	pdaC	nonsynonymous
ΔS	L3	ΔS.L3.MAstep21	0	1298597	A	G	T	C	Crick	lagging	TTA	-	-	-
ΔS	L3	ΔS.L3.MAstep21	0	1380309	C	T	C	T	Watson	leading	CCA	BSU_13130	proA	synonymous
ΔS	L3	ΔS.L3.MAstep21	0	1396722	A	G	T	C	Crick	lagging	TTC	BSU_13300	mgtE	nonsynonymous
ΔS	L3	ΔS.L3.MAstep21	0	1460280	A	G	T	C	Crick	lagging	GTG	BSU_13910	ptsI	nonsynonymous
ΔS	L3	ΔS.L3.MAstep21	0	1499208	T	C	T	C	Watson	leading	GTA	BSU_14300	moaE	synonymous
ΔS	L3	ΔS.L3.MAstep21	0	1511213	C	T	C	T	Watson	leading	GCA	-	-	-
ΔS	L3	ΔS.L3.MAstep21	0	1560752	C	T	C	T	Watson	leading	CCG	BSU_14890	ctaC	nonsynonymous
ΔS	L3	ΔS.L3.MAstep21	0	1619393	C	T	C	T	Watson	leading	CCG	BSU_15480	pyrP	nonsynonymous
ΔS	L3	ΔS.L3.MAstep21	0	1638333	C	T	C	T	Watson	leading	GCT	BSU_15650	yloB	synonymous
ΔS	L3	ΔS.L3.MAstep21	0	1751750	G	A	C	T	Crick	lagging	TCG	BSU_16790	tepA	nonsynonymous
ΔS	L3	ΔS.L3.MAstep21	0	1825625	A	G	T	C	Crick	lagging	TTG	BSU_17200	pksM	nonsynonymous
ΔS	L3	ΔS.L3.MAstep21	0	2006312	G	A	C	T	Crick	lagging	CCG	BSU_18410	ggt	nonsynonymous
ΔS	L3	ΔS.L3.MAstep21	0	2131297	G	A	C	T	Crick	leading	GCC	BSU_19580	yodF	synonymous
ΔS	L3	ΔS.L3.MAstep21	0	2576671	T	C	T	C	Watson	lagging	GTG	BSU_24930	sweD	nonsynonymous
ΔS	L3	ΔS.L3.MAstep21	0	2578989	C	T	C	T	Watson	lagging	CCG	BSU_24970	pstA	synonymous
ΔS	L3	ΔS.L3.MAstep21	0	2650886	G	A	C	T	Crick	leading	GCG	BSU_25730	yqeC	synonymous
ΔS	L3	ΔS.L3.MAstep21	0	2780271	G	A	C	T	Crick	leading	GCG	-	-	-
ΔS	L3	ΔS.L3.MAstep21	0	2907624	A	G	T	C	Crick	leading	CTG	BSU_28440	sdhA	nonsynonymous
ΔS	L3	ΔS.L3.MAstep21	0	3011268	T	C	T	C	Watson	lagging	TTG	BSU_29420	ytkK	nonsynonymous
ΔS	L3	ΔS.L3.MAstep21	0	3135732	G	A	C	T	Crick	leading	CCG	BSU_30640	ytkC	nonsynonymous
ΔS	L3	ΔS.L3.MAstep21	0	3158284	G	A	C	T	Crick	leading	GCA	BSU_30880	ytcC	synonymous
ΔS	L3	ΔS.L3.MAstep21	0	3182255	T	C	T	C	Watson	lagging	ATG	BSU_31020	yuaF	synonymous
ΔS	L3	ΔS.L3.MAstep21	0	3389915	G	A	C	T	Crick	leading	GCA	BSU_33040	citG	synonymous
ΔS	L3	ΔS.L3.MAstep21	0	3438977	G	A	C	T	Crick	leading	GCG	BSU_33490	cadA	nonsynonymous
ΔS	L3	ΔS.L3.MAstep21	0	3440792	G	A	C	T	Crick	leading	ACG	BSU_33490	cadA	nonsynonymous
ΔS	L3	ΔS.L3.MAstep21	0	3460537	T	C	T	C	Watson	lagging	TTC	BSU_33710	opuBC	nonsynonymous
ΔS	L3	ΔS.L3.MAstep21	0	3484602	C	T	C	T	Watson	lagging	CCG	BSU_33960	araE	nonsynonymous
ΔS	L3	ΔS.L3.MAstep21	0	3559223	G	A	C	T	Crick	leading	GCG	BSU_34640	yvdD	nonsynonymous
ΔS	L3	ΔS.L3.MAstep21	0	3590553	G	A	C	T	Crick	leading	GCG	-	-	-
ΔS	L3	ΔS.L3.MAstep21	0	3658240	T	C	T	C	Watson	lagging	GTG	-	-	-
ΔS	L4	ΔS.L4.MAstep21	0	40176	A	G	T	C	Crick	lagging	CTG	BSU_00290	darA	synonymous
ΔS	L4	ΔS.L4.MAstep21	0	279226	T	C	T	C	Watson	leading	ATG	BSU_02560	ycbM	synonymous
ΔS	L4	ΔS.L4.MAstep21	0	308101	G	A	C	T	Crick	lagging	CCG	BSU_02840	ycdG	nonsynonymous
ΔS	L4	ΔS.L4.MAstep21	0	452650	A	G	T	C	Crick	lagging	TTT	BSU_03990	mtlD	nonsynonymous
ΔS	L4	ΔS.L4.MAstep21	0	526480	G	A	C	T	Crick	lagging	CCG	BSU_04780	ydcI	synonymous
ΔS	L4	ΔS.L4.MAstep21	0	570794	C	T	C	T	Watson	leading	GCG	BSU_05230	ydeK	synonymous
ΔS	L4	ΔS.L4.MAstep21	0	911809	G	A	C	T	Crick	lagging	CCG	BSU_08360	yfiQ	nonsynonymous
ΔS	L4	ΔS.L4.MAstep21	0	944570	G	A	C	T	Crick	lagging	CCA	BSU_08730	perR	synonymous
ΔS	L4	ΔS.L4.MAstep21	0	1097082	A	G	T	C	Crick	lagging	TTG	BSU_10220	gltT	synonymous
ΔS	L4	ΔS.L4.MAstep21	0	1286598	A	G	T	C	Crick	lagging	ATA	BSU_12160	forC1	synonymous
ΔS	L4	ΔS.L4.MAstep21	0	1412720	C	T	C	T	Watson	leading	GCC	BSU_13460	rsgI	nonsynonymous
ΔS	L4	ΔS.L4.MAstep21	0	1469831	C	T	C	T	Watson	leading	GCA	BSU_13980	pbpH	nonsynonymous
ΔS	L4	ΔS.L4.MAstep21	0	1518793	A	G	T	C	Crick	lagging	GTA	BSU_14490	kinC	nonsynonymous
ΔS	L4	ΔS.L4.MAstep21	0	1536774	G	A	C	T	Crick	lagging	GCT	BSU_14650	yktB	nonsynonymous
ΔS	L4	ΔS.L4.MAstep21	0	1744014	A	G	T	C	Crick	lagging	TTG	BSU_16720	ymxH	nonsynonymous
ΔS	L4	ΔS.L4.MAstep21	0	1750501	C	T	C	T	Watson	leading	GCG	BSU_16780	rnjB	nonsynonymous
ΔS	L4	ΔS.L4.MAstep21	0	1827075	C	T	C	T	Watson	leading	GCG	BSU_17200	pksM	synonymous
ΔS	L4	ΔS.L4.MAstep21	0	1947087	T	C	T	C	Watson	leading	GTT	BSU_18180	yngB	nonsynonymous
ΔS	L4	ΔS.L4.MAstep21	0	1965261	C	T	C	T	Watson	leading	GCC	BSU_18310	ppsD	nonsynonymous
ΔS	L4	ΔS.L4.MAstep21	0	2141543	C	T	C	T	Watson	lagging	TCG	BSU_19700	yodP	synonymous
ΔS	L4	ΔS.L4.MAstep21	0	2316342	T	C	T	C	Watson	lagging	GTA	BSU_22036	fbpC	nonsynonymous
ΔS	L4	ΔS.L4.MAstep21	0	2325554	G	A	C	T	Crick	leading	CCG	BSU_22120	kdgR	nonsynonymous
ΔS	L4	ΔS.L4.MAstep21	0	2493185	G	A	C	T	Crick	leading	GCG	BSU_23990	brxB	nonsynonymous
ΔS	L4	ΔS.L4.MAstep21	0	2636476	G	A	C	T	Crick	leading	GCT	BSU_25560	holA	synonymous
ΔS	L4	ΔS.L4.MAstep21	0	2788060	A	G	T	C	Crick	leading	GTG	BSU_27280	yrrT	nonsynonymous
ΔS	L4	ΔS.L4.MAstep21	0	2860824	G	A	C	T	Crick	leading	CCT	BSU_28030	mreB	nonsynonymous
ΔS	L4	ΔS.L4.MAstep21	0	2899512	A	G	T	C	Crick	leading	CTG	BSU_28340	ysnF	synonymous
ΔS	L4	ΔS.L4.MAstep21	0	3086688	G	A	C	T	Crick	leading	TCG	BSU_30160	ytcQ	synonymous
ΔS	L4	ΔS.L4.MAstep21	0	3136911	A	G	T	C	Crick	leading	GTG	BSU_30659	ytzI	synonymous
ΔS	L4	ΔS.L4.MAstep21	0	3408542	C	T	C	T	Watson	lagging	GCA	BSU_33221	yvrHb	synonymous
ΔS	L4	ΔS.L4.MAstep21	0	3482670	A	G	T	C	Crick	leading	GTA	BSU_33940	gapA	synonymous
ΔS	L4	ΔS.L4.MAstep21	0	3487208	C	T	C	T	Watson	lagging	GCG	BSU_33980	yvbT	nonsynonymous
ΔS	L4	ΔS.L4.MAstep21	0	3487599	G	A	C	T	Crick	leading	GCA	BSU_33980	yvbT	synonymous
ΔS	L4	ΔS.L4.MAstep21	0	3539601	T	C	T	C	Watson	lagging	CTG	BSU_34470	yveA	nonsynonymous
ΔS	L4	ΔS.L4.MAstep21	0	3655731	G	A	C	T	Crick	leading	GCG	BSU_35590	tuaC	nonsynonymous
ΔS	L4	ΔS.L4.MAstep21	0	3704324	G	A	C	T	Crick	leading	CCG	BSU_35940	rbsA	nonsynonymous
ΔS	L4	ΔS.L4.MAstep21	0	3821154	T	C	T	C	Watson	lagging	GTC	BSU_37230	ywjA	nonsynonymous
ΔS	L4	ΔS.L4.MAstep21	0	3982097	G	A	C	T	Crick	leading	GCG	BSU_38780	yxkI	nonsynonymous
ΔS	L4	ΔS.L4.MAstep21	0	4091791	A	G	T	C	Crick	leading	ATG	-	-	-
ΔS	L4	ΔS.L4.MAstep21	0	4108853	G	A	C	T	Crick	leading	GCC	BSU_40000	yxnA	nonsynonymous
ΔS	L4	ΔS.L4.MAstep21	0	4118261	A	G	T	C	Crick	leading	CTG	BSU_40080	gntZ	synonymous
ΔL	L1	ΔL.L1.MAstep21	0	55411	C	T	C	T	Watson	leading	GCG	BSU_00480	yabJ	synonymous
ΔL	L1	ΔL.L1.MAstep21	0	68413	G	A	C	T	Crick	lagging	CCA	BSU_00600	yabP	synonymous
ΔL	L1	ΔL.L1.MAstep21	0	187392	C	T	C	T	Watson	leading	TCC	BSU_01660	nagZ	nonsynonymous
ΔL	L1	ΔL.L1.MAstep21	0	460763	G	A	C	T	Crick	lagging	CCC	BSU_04090	pxpC	nonsynonymous
ΔL	L1	ΔL.L1.MAstep21	0	465381	C	T	C	T	Watson	leading	GCG	BSU_04140	pbpC	nonsynonymous
ΔL	L1	ΔL.L1.MAstep21	0	470136	C	T	C	T	Watson	leading	ACA	BSU_04170	ydaB	synonymous
ΔL	L1	ΔL.L1.MAstep21	0	525593	G	A	C	T	Crick	lagging	GCA	BSU_04770	pamR	nonsynonymous
ΔL	L1	ΔL.L1.MAstep21	0	619016	A	G	T	C	Crick	lagging	ATG	BSU_05720	ydhE	nonsynonymous
ΔL	L1	ΔL.L1.MAstep21	0	755131	C	T	C	T	Watson	leading	GCT	BSU_06880	yesF	nonsynonymous
ΔL	L1	ΔL.L1.MAstep21	0	771789	C	T	C	T	Watson	leading	TCG	BSU_07050	yesW	nonsynonymous
ΔL	L1	ΔL.L1.MAstep21	0	775294	C	T	C	T	Watson	leading	GCT	BSU_07080	yesZ	nonsynonymous
ΔL	L1	ΔL.L1.MAstep21	0	845315	T	A	T	A	Watson	leading	ATA	BSU_07750	yflA	nonsynonymous
ΔL	L1	ΔL.L1.MAstep21	0	960969	C	T	C	T	Watson	leading	TCA	BSU_08820	katA	synonymous
ΔL	L1	ΔL.L1.MAstep21	0	998345	G	A	C	T	Crick	lagging	TCC	BSU_09240	yhcW	nonsynonymous
ΔL	L1	ΔL.L1.MAstep21	0	1047312	C	T	C	T	Watson	leading	GCC	BSU_09720	bmrD	nonsynonymous
ΔL	L1	ΔL.L1.MAstep21	0	1085574	A	G	T	C	Crick	lagging	TTG	BSU_10110	pbpF	nonsynonymous
ΔL	L1	ΔL.L1.MAstep21	0	1100364	T	C	T	C	Watson	leading	GTG	BSU_10260	yhfK	nonsynonymous
ΔL	L1	ΔL.L1.MAstep21	0	1303996	C	T	C	T	Watson	leading	CCG	BSU_12320	yjmC	nonsynonymous
ΔL	L1	ΔL.L1.MAstep21	0	1646555	A	G	T	C	Crick	lagging	TTC	BSU_15720	defA	nonsynonymous
ΔL	L1	ΔL.L1.MAstep21	0	1731880	C	T	C	T	Watson	leading	GCT	BSU_16590	ylxS	synonymous
ΔL	L1	ΔL.L1.MAstep21	0	1774058	A	G	T	C	Crick	lagging	GTG	BSU_17010	ymcB	nonsynonymous
ΔL	L1	ΔL.L1.MAstep21	0	1802930	A	G	T	C	Crick	lagging	TTG	BSU_17180	pksJ	synonymous
ΔL	L1	ΔL.L1.MAstep21	0	1858185	T	C	T	C	Watson	leading	CTG	BSU_17220	pksR	synonymous
ΔL	L1	ΔL.L1.MAstep21	0	1997291	T	C	T	C	Watson	leading	CTG	BSU_18340	ppsA	nonsynonymous
ΔL	L1	ΔL.L1.MAstep21	0	2067129	T	C	T	C	Watson	lagging	GTA	BSU_18970	yobI	nonsynonymous
ΔL	L1	ΔL.L1.MAstep21	0	2071057	T	C	T	C	Watson	lagging	GTA	BSU_18980	yobJ	nonsynonymous
ΔL	L1	ΔL.L1.MAstep21	0	2300820	A	G	T	C	Crick	leading	CTG	BSU_21870	ilvD	nonsynonymous
ΔL	L1	ΔL.L1.MAstep21	0	2328463	T	C	T	C	Watson	lagging	TTG	BSU_22150	ypvA	synonymous
ΔL	L1	ΔL.L1.MAstep21	0	2384508	T	C	T	C	Watson	lagging	TTG	-	-	-
ΔL	L1	ΔL.L1.MAstep21	0	2406668	G	A	C	T	Crick	leading	GCG	BSU_23010	ypbD	synonymous
ΔL	L1	ΔL.L1.MAstep21	0	2481067	A	G	T	C	Crick	leading	TTG	BSU_23860	gndA	nonsynonymous
ΔL	L1	ΔL.L1.MAstep21	0	2643933	G	A	C	T	Crick	leading	CCG	BSU_25640	nadD	synonymous
ΔL	L1	ΔL.L1.MAstep21	0	2747475	C	T	C	T	Watson	lagging	GCA	BSU_26880	yraM	nonsense
ΔL	L1	ΔL.L1.MAstep21	0	2768574	G	A	C	T	Crick	leading	CCG	BSU_27100	yrhP	nonsynonymous
ΔL	L1	ΔL.L1.MAstep21	0	2845390	T	C	T	C	Watson	lagging	ATG	BSU_27840	safA	nonsynonymous
ΔL	L1	ΔL.L1.MAstep21	0	2995569	T	C	T	C	Watson	lagging	GTG	BSU_29240	ytrI	nonsynonymous
ΔL	L1	ΔL.L1.MAstep21	0	3135081	C	T	C	T	Watson	lagging	TCC	BSU_30630	rppH	nonsynonymous
ΔL	L1	ΔL.L1.MAstep21	0	3197010	G	A	C	T	Crick	leading	CCG	BSU_31170	iolU	synonymous
ΔL	L1	ΔL.L1.MAstep21	0	3255480	A	G	T	C	Crick	leading	GTA	BSU_31690	comP	nonsynonymous
ΔL	L1	ΔL.L1.MAstep21	0	3333375	G	A	C	T	Crick	leading	CCG	BSU_32450	pucL	nonsynonymous
ΔL	L1	ΔL.L1.MAstep21	0	3431643	G	A	C	T	Crick	leading	CCG	BSU_33430	cysI	nonsynonymous
ΔL	L1	ΔL.L1.MAstep21	0	3571582	G	A	C	T	Crick	leading	CCG	BSU_34770	yvcJ	synonymous
ΔL	L1	ΔL.L1.MAstep21	0	3700310	G	A	C	T	Crick	leading	ACG	BSU_35900	capB	synonymous
ΔL	L1	ΔL.L1.MAstep21	0	3706647	T	C	T	C	Watson	lagging	GTC	BSU_35960	rbsB	nonsynonymous
ΔL	L1	ΔL.L1.MAstep21	0	3725824	T	C	T	C	Watson	lagging	ATA	BSU_36190	ywqJ	nonsynonymous
ΔL	L1	ΔL.L1.MAstep21	0	3826785	G	A	C	T	Crick	leading	GCG	BSU_37280	narG	nonsynonymous
ΔL	L1	ΔL.L1.MAstep21	0	4070445	A	G	T	C	Crick	leading	GTG	BSU_39640	yxdL	nonsynonymous
ΔL	L1	ΔL.L1.MAstep21	0	4183506	A	G	T	C	Crick	leading	GTG	BSU_40710	yybA	nonsynonymous
ΔL	L2	ΔL.L2.MAstep21	0	299652	A	G	T	C	Crick	lagging	GTG	BSU_02780	ycdA	nonsynonymous
ΔL	L2	ΔL.L2.MAstep21	0	312714	A	G	T	C	Crick	lagging	GTG	BSU_02890	yceC	nonsynonymous
ΔL	L2	ΔL.L2.MAstep21	0	341153	A	G	T	C	Crick	lagging	TTG	BSU_03160	ycgJ	synonymous
ΔL	L2	ΔL.L2.MAstep21	0	418823	T	C	T	C	Watson	leading	ATG	BSU_03680	yclG	synonymous
ΔL	L2	ΔL.L2.MAstep21	0	468493	A	G	T	C	Crick	lagging	ATC	BSU_04160	mtlR	nonsynonymous
ΔL	L2	ΔL.L2.MAstep21	0	864379	G	A	C	T	Crick	lagging	GCG	BSU_07910	yfkF	nonsynonymous
ΔL	L2	ΔL.L2.MAstep21	0	879270	T	C	T	C	Watson	leading	ATG	BSU_08060	acoA	nonsynonymous
ΔL	L2	ΔL.L2.MAstep21	0	1021263	G	A	C	T	Crick	lagging	CCG	BSU_09440	citA	synonymous
ΔL	L2	ΔL.L2.MAstep21	0	1058437	G	A	C	T	Crick	lagging	GCG	BSU_09840	hemZ	nonsynonymous
ΔL	L2	ΔL.L2.MAstep21	0	1186953	C	T	C	T	Watson	leading	GCC	BSU_11100	nprB	nonsynonymous
ΔL	L2	ΔL.L2.MAstep21	0	1402070	A	G	T	C	Crick	lagging	ATA	BSU_13380	ykoS	nonsynonymous
ΔL	L2	ΔL.L2.MAstep21	0	1747678	G	A	C	T	Crick	lagging	GCA	BSU_16760	dapG	nonsynonymous
ΔL	L2	ΔL.L2.MAstep21	0	1793471	G	A	C	T	Crick	lagging	GCA	BSU_17180	pksJ	nonsynonymous
ΔL	L2	ΔL.L2.MAstep21	0	1793853	T	C	T	C	Watson	leading	GTC	BSU_17180	pksJ	nonsynonymous
ΔL	L2	ΔL.L2.MAstep21	0	1877888	C	T	C	T	Watson	leading	CCT	-	-	-
ΔL	L2	ΔL.L2.MAstep21	0	1933593	G	A	C	T	Crick	lagging	GCA	BSU_18090	parE	synonymous
ΔL	L2	ΔL.L2.MAstep21	0	2371934	T	C	T	C	Watson	lagging	ATG	BSU_22630	trpA	synonymous
ΔL	L2	ΔL.L2.MAstep21	0	2651442	T	C	T	C	Watson	lagging	GTG	-	-	-
ΔL	L2	ΔL.L2.MAstep21	0	2759710	T	C	T	C	Watson	lagging	TTG	BSU_27030	sacC	nonsynonymous
ΔL	L2	ΔL.L2.MAstep21	0	3065608	C	T	C	T	Watson	lagging	GCT	BSU_29950	ytlQ	nonsynonymous
ΔL	L2	ΔL.L2.MAstep21	0	3134428	G	A	C	T	Crick	leading	CCA	BSU_30620	ytlD	nonsynonymous
ΔL	L2	ΔL.L2.MAstep21	0	3296857	T	C	T	C	Watson	lagging	GTA	BSU_32050	yuiE	nonsynonymous
ΔL	L2	ΔL.L2.MAstep21	0	3420789	T	C	T	C	Watson	lagging	GTG	BSU_33330	yvsH	nonsynonymous
ΔL	L2	ΔL.L2.MAstep21	0	3441674	G	A	C	T	Crick	leading	GCA	BSU_33500	copA	nonsynonymous
ΔL	L2	ΔL.L2.MAstep21	0	3797082	A	G	T	C	Crick	leading	ATG	BSU_37000	prmC	nonsynonymous
ΔL	L2	ΔL.L2.MAstep21	0	3959423	G	A	C	T	Crick	leading	CCG	BSU_38560	licH	nonsynonymous
ΔL	L2	ΔL.L2.MAstep21	0	3994755	C	T	C	T	Watson	lagging	TCC	BSU_38910	yxjL	synonymous
ΔL	L2	ΔL.L2.MAstep21	0	4078781	G	A	C	T	Crick	leading	GCA	BSU_39720	iolE	nonsense
ΔL	L2	ΔL.L2.MAstep21	0	4211896	C	T	C	T	Watson	lagging	ACG	BSU_41020	thdF	nonsynonymous
ΔL	L3	ΔL.L3.MAstep21	0	318040	C	T	C	T	Watson	leading	TCG	BSU_02950	niaP	nonsynonymous
ΔL	L3	ΔL.L3.MAstep21	0	320139	A	G	T	C	Crick	lagging	GTG	BSU_02960	yceJ	nonsynonymous
ΔL	L3	ΔL.L3.MAstep21	0	330352	C	T	C	T	Watson	leading	GCG	BSU_03050	ldh	synonymous
ΔL	L3	ΔL.L3.MAstep21	0	345310	C	T	C	T	Watson	leading	GCG	BSU_03200	putB	nonsynonymous
ΔL	L3	ΔL.L3.MAstep21	0	363986	G	A	C	T	Crick	lagging	TCG	BSU_03330	nasA	synonymous
ΔL	L3	ΔL.L3.MAstep21	0	386176	G	A	C	T	Crick	lagging	GCC	BSU_03480	srfAA	nonsynonymous
ΔL	L3	ΔL.L3.MAstep21	0	387867	G	A	C	T	Crick	lagging	CCG	BSU_03490	srfAB	nonsynonymous
ΔL	L3	ΔL.L3.MAstep21	0	432525	A	G	T	C	Crick	lagging	ATG	BSU_03800	fpbN	nonsynonymous
ΔL	L3	ΔL.L3.MAstep21	0	773914	G	A	C	T	Crick	lagging	CCG	BSU_07060	yesX	synonymous
ΔL	L3	ΔL.L3.MAstep21	0	799829	C	T	C	T	Watson	leading	ACG	BSU_07280	yfnG	nonsynonymous
ΔL	L3	ΔL.L3.MAstep21	0	810447	A	G	T	C	Crick	lagging	CTG	BSU_07370	yfmR	synonymous
ΔL	L3	ΔL.L3.MAstep21	0	866905	A	G	T	C	Crick	lagging	CTG	BSU_07930	yfkD	nonsynonymous
ΔL	L3	ΔL.L3.MAstep21	0	915205	A	G	T	C	Crick	lagging	CTG	BSU_08400	yfiU	nonsynonymous
ΔL	L3	ΔL.L3.MAstep21	0	925405	C	T	C	T	Watson	leading	CCA	BSU_08510	yfhF	nonsense
ΔL	L3	ΔL.L3.MAstep21	0	1163851	T	C	T	C	Watson	leading	TTG	BSU_10840	iolQ	nonsynonymous
ΔL	L3	ΔL.L3.MAstep21	0	1259812	C	T	C	T	Watson	leading	GCG	BSU_11880	metC	synonymous
ΔL	L3	ΔL.L3.MAstep21	0	1390683	G	A	C	T	Crick	lagging	GCC	BSU_13230	thiV	nonsynonymous
ΔL	L3	ΔL.L3.MAstep21	0	1491564	C	T	C	T	Watson	leading	GCT	BSU_14210	ykuT	nonsynonymous
ΔL	L3	ΔL.L3.MAstep21	0	1582241	C	T	C	T	Watson	leading	GCA	BSU_15160	pbpB	nonsynonymous
ΔL	L3	ΔL.L3.MAstep21	0	1741807	C	T	C	T	Watson	leading	CCA	BSU_16700	swsB	nonsense
ΔL	L3	ΔL.L3.MAstep21	0	1767231	T	C	T	C	Watson	leading	GTA	-	-	-
ΔL	L3	ΔL.L3.MAstep21	0	1930345	A	G	T	C	Crick	lagging	TTA	BSU_18020	sspN	nonsynonymous
ΔL	L3	ΔL.L3.MAstep21	0	1951102	C	T	C	T	Watson	leading	CCG	BSU_18210	yngE	nonsynonymous
ΔL	L3	ΔL.L3.MAstep21	0	2591041	A	G	T	C	Crick	leading	TTG	BSU_25090	yqfW	nonsynonymous
ΔL	L3	ΔL.L3.MAstep21	0	2606463	G	A	C	T	Crick	leading	CCT	BSU_25260	glyS	nonsynonymous
ΔL	L3	ΔL.L3.MAstep21	0	2634298	G	A	C	T	Crick	leading	GCC	BSU_25530	spoIIP	nonsynonymous
ΔL	L3	ΔL.L3.MAstep21	0	2649087	A	G	T	C	Crick	leading	CTG	BSU_25710	cwlH	nonsynonymous
ΔL	L3	ΔL.L3.MAstep21	0	2714387	C	T	C	T	Watson	lagging	ACG	-	-	-
ΔL	L3	ΔL.L3.MAstep21	0	2850674	C	T	C	T	Watson	lagging	ACG	BSU_27880	nifS	nonsynonymous
ΔL	L3	ΔL.L3.MAstep21	0	3055058	G	A	C	T	Crick	leading	CCT	BSU_29850	ytoQ	nonsynonymous
ΔL	L3	ΔL.L3.MAstep21	0	3160855	C	T	C	T	Watson	lagging	CCG	BSU_30910	cotSA	nonsynonymous
ΔL	L3	ΔL.L3.MAstep21	0	3213121	T	C	T	C	Watson	lagging	TTG	BSU_31270	tgl	synonymous
ΔL	L3	ΔL.L3.MAstep21	0	3231926	T	C	T	C	Watson	lagging	CTG	BSU_31470	kapD	synonymous
ΔL	L3	ΔL.L3.MAstep21	0	3487556	T	C	T	C	Watson	lagging	TTG	BSU_33980	yvbT	nonsynonymous
ΔL	L3	ΔL.L3.MAstep21	0	3722635	T	C	T	C	Watson	lagging	GTG	BSU_36140	ywqO	nonsynonymous
ΔL	L3	ΔL.L3.MAstep21	0	3724940	T	C	T	C	Watson	lagging	GTC	BSU_36170	ywqL	nonsynonymous
ΔL	L3	ΔL.L3.MAstep21	0	3818893	G	A	C	T	Crick	leading	TCC	-	-	-
ΔL	L3	ΔL.L3.MAstep21	0	3845936	T	C	T	C	Watson	lagging	TTC	-	-	-
ΔL	L3	ΔL.L3.MAstep21	0	3949747	C	T	C	T	Watson	lagging	CCG	BSU_38470	ywaD	nonsynonymous
ΔL	L4	ΔL.L4.MAstep21	0	135440	T	C	T	C	Watson	leading	GTT	BSU_01150	rpsJ	nonsynonymous
ΔL	L4	ΔL.L4.MAstep21	0	228027	C	T	C	T	Watson	leading	GCT	-	-	-
ΔL	L4	ΔL.L4.MAstep21	0	522173	T	C	T	C	Watson	leading	GTG	BSU_04710	rsbV	nonsynonymous
ΔL	L4	ΔL.L4.MAstep21	0	768674	C	T	C	T	Watson	leading	GCC	BSU_07020	yesT	nonsynonymous
ΔL	L4	ΔL.L4.MAstep21	0	771312	A	G	T	C	Crick	lagging	CTG	BSU_07050	yesW	nonsynonymous
ΔL	L4	ΔL.L4.MAstep21	0	775804	C	T	C	T	Watson	leading	GCT	BSU_07080	yesZ	synonymous
ΔL	L4	ΔL.L4.MAstep21	0	881637	C	T	C	T	Watson	leading	GCT	BSU_08080	acoC	synonymous
ΔL	L4	ΔL.L4.MAstep21	0	942405	A	G	T	C	Crick	lagging	ATG	-	-	-
ΔL	L4	ΔL.L4.MAstep21	0	1043529	C	T	C	T	Watson	leading	GCC	BSU_09680	nhaC	nonsynonymous
ΔL	L4	ΔL.L4.MAstep21	0	1094746	A	G	T	C	Crick	lagging	TTG	-	-	-
ΔL	L4	ΔL.L4.MAstep21	0	1123659	G	A	C	T	Crick	lagging	GCG	BSU_10500	yhjG	synonymous
ΔL	L4	ΔL.L4.MAstep21	0	1232257	T	C	T	C	Watson	leading	ATG	BSU_11540	pepF	nonsynonymous
ΔL	L4	ΔL.L4.MAstep21	0	1374178	T	C	T	C	Watson	leading	TTC	BSU_13050	ykzH	nonsynonymous
ΔL	L4	ΔL.L4.MAstep21	0	1514595	T	C	T	C	Watson	leading	TTG	BSU_14440	panG	nonsynonymous
ΔL	L4	ΔL.L4.MAstep21	0	1519822	C	T	C	T	Watson	leading	GCA	BSU_14500	ykqA	nonsynonymous
ΔL	L4	ΔL.L4.MAstep21	0	1845775	T	C	T	C	Watson	leading	CTC	BSU_17210	pksN	synonymous
ΔL	L4	ΔL.L4.MAstep21	0	1930131	C	T	C	T	Watson	leading	GCT	BSU_18019	ynzL	synonymous
ΔL	L4	ΔL.L4.MAstep21	0	2018314	T	C	T	C	Watson	lagging	TTA	-	-	-
ΔL	L4	ΔL.L4.MAstep21	0	2080836	G	A	C	T	Crick	leading	CCG	BSU_19060	yobR	nonsynonymous
ΔL	L4	ΔL.L4.MAstep21	0	2141451	T	C	T	C	Watson	lagging	TTC	BSU_19700	yodP	nonsynonymous
ΔL	L4	ΔL.L4.MAstep21	0	2375544	G	A	C	T	Crick	leading	GCG	BSU_22670	trpD	synonymous
ΔL	L4	ΔL.L4.MAstep21	0	2389259	G	A	C	T	Crick	leading	TCC	BSU_22830	gpsA	synonymous
ΔL	L4	ΔL.L4.MAstep21	0	2532146	T	C	T	C	Watson	lagging	GTA	BSU_24350	accB	nonsynonymous
ΔL	L4	ΔL.L4.MAstep21	0	2578394	T	C	T	C	Watson	lagging	TTC	BSU_24960	pstBA	nonsynonymous
ΔL	L4	ΔL.L4.MAstep21	0	2898072	T	C	T	C	Watson	lagging	ATG	BSU_28320	ysnD	synonymous
ΔL	L4	ΔL.L4.MAstep21	0	3160820	T	C	T	C	Watson	lagging	TTG	BSU_30910	cotSA	nonsynonymous
ΔL	L4	ΔL.L4.MAstep21	0	3186443	T	C	T	C	Watson	lagging	GTC	BSU_31060	gbsA	nonsynonymous
ΔL	L4	ΔL.L4.MAstep21	0	3256125	T	C	T	C	Watson	lagging	ATA	BSU_31710	comQ	nonsynonymous
ΔL	L4	ΔL.L4.MAstep21	0	3467667	G	A	C	T	Crick	leading	CCC	BSU_33800	opuCD	nonsynonymous
ΔL	L4	ΔL.L4.MAstep21	0	3736184	C	T	C	T	Watson	lagging	GCG	BSU_36280	ywqA	nonsynonymous
ΔL	L4	ΔL.L4.MAstep21	0	3945977	C	T	C	T	Watson	lagging	ACA	BSU_38440	ywaF	synonymous
ΔL	L4	ΔL.L4.MAstep21	0	4001178	G	A	C	T	Crick	leading	CCA	BSU_38970	yxjF	synonymous
ΔL	L4	ΔL.L4.MAstep21	0	4202425	C	A	C	A	Watson	lagging	CCG	BSU_40930	yyaE	nonsynonymous
L*	L1	L*.L1.MAstep11	0	158132	T	C	T	C	Watson	leading	CTG	BSU_01540	salA	nonsynonymous
L*	L1	L*.L1.MAstep11	0	776015	A	G	T	C	Crick	lagging	GTG	BSU_07080	yesZ	nonsynonymous
L*	L1	L*.L1.MAstep11	0	790071	A	T	T	A	Crick	lagging	ATT	BSU_07220	yetL	nonsynonymous
L*	L1	L*.L1.MAstep11	0	1166468	A	G	T	C	Crick	lagging	TTG	BSU_10870	yisU	nonsynonymous
L*	L1	L*.L1.MAstep11	0	1549319	T	C	T	C	Watson	leading	TTC	-	-	-
L*	L1	L*.L1.MAstep11	0	1814873	C	T	C	T	Watson	leading	TCG	BSU_17190	pksL	nonsynonymous
L*	L1	L*.L1.MAstep11	0	2132192	G	A	C	T	Crick	leading	GCT	BSU_19590	ctpA	synonymous
L*	L1	L*.L1.MAstep11	0	2361843	G	A	C	T	Crick	leading	CCC	BSU_22520	ypjB	nonsynonymous
L*	L1	L*.L1.MAstep11	0	3559737	G	A	C	T	Crick	leading	CCG	BSU_34650	yvdC	nonsynonymous
L*	L1	L*.L1.MAstep21	0	240798	T	A	T	A	Watson	leading	ATT	BSU_02200	ybfG	nonsynonymous
L*	L1	L*.L1.MAstep21	0	503514	C	T	C	T	Watson	leading	CCG	BSU_04490	ydbJ	nonsynonymous
L*	L1	L*.L1.MAstep21	0	648644	C	T	C	T	Watson	leading	CCG	BSU_05990	tatCY	synonymous
L*	L1	L*.L1.MAstep21	0	1135995	C	T	C	T	Watson	leading	ACC	BSU_10610	yhjR	nonsynonymous
L*	L1	L*.L1.MAstep21	0	1218683	A	G	T	C	Crick	lagging	TTG	BSU_11420	trpS	synonymous
L*	L1	L*.L1.MAstep21	0	1225548	C	T	C	T	Watson	leading	GCG	-	-	-
L*	L1	L*.L1.MAstep21	0	1563745	G	A	C	T	Crick	lagging	CCA	BSU_14910	ctaE	synonymous
L*	L1	L*.L1.MAstep21	0	2326826	G	A	C	T	Crick	leading	ACA	BSU_22140	kduD	synonymous
L*	L1	L*.L1.MAstep21	0	2359629	G	A	C	T	Crick	leading	GCG	BSU_22490	dapB	nonsynonymous
L*	L1	L*.L1.MAstep21	0	2374952	T	C	T	C	Watson	lagging	GTC	BSU_22670	trpD	nonsynonymous
L*	L1	L*.L1.MAstep21	0	2802525	A	G	T	C	Crick	leading	CTC	BSU_27430	glnQ	synonymous
L*	L1	L*.L1.MAstep21	0	2867029	T	C	T	C	Watson	lagging	GTG	BSU_28090	valS	nonsynonymous
L*	L1	L*.L1.MAstep21	0	2867440	T	C	T	C	Watson	lagging	GTC	BSU_28090	valS	nonsynonymous
L*	L1	L*.L1.MAstep21	0	2928954	C	T	C	T	Watson	lagging	GCC	BSU_28630	pheT	nonsynonymous
L*	L1	L*.L1.MAstep21	0	3481513	C	T	C	T	Watson	lagging	GCA	-	-	-
L*	L1	L*.L1.MAstep21	0	3564236	A	G	T	C	Crick	leading	ATG	BSU_34690	psdB	nonsynonymous
L*	L1	L*.L1.MAstep21	0	3824155	G	A	C	T	Crick	leading	GCT	BSU_37250	narI	synonymous
L*	L1	L*.L1.MAstep21	0	3973710	C	T	C	T	Watson	lagging	TCC	BSU_38730	cydD	nonsynonymous
L*	L1	L*.L1.MAstep21	0	3981594	G	A	C	T	Crick	leading	GCT	BSU_38780	yxkI	nonsynonymous
L*	L2	L*.L2.MAstep11	0	991003	T	C	T	C	Watson	leading	TTG	BSU_09180	yhcQ	nonsynonymous
L*	L2	L*.L2.MAstep11	0	1211444	T	C	T	C	Watson	leading	GTT	-	-	-
L*	L2	L*.L2.MAstep11	0	1303135	G	A	C	T	Crick	lagging	CCA	BSU_12310	yjmB	synonymous
L*	L2	L*.L2.MAstep11	0	1591095	C	T	C	T	Watson	leading	CCG	BSU_15210	spoVE	nonsynonymous
L*	L2	L*.L2.MAstep11	0	1872501	T	C	T	C	Watson	leading	CTG	BSU_17400	ymaB	nonsynonymous
L*	L2	L*.L2.MAstep11	0	2026976	C	T	C	T	Watson	lagging	CCG	BSU_18570	yoaE	nonsynonymous
L*	L2	L*.L2.MAstep11	0	2029742	A	G	T	C	Crick	leading	GTG	BSU_18610	yoaH	nonsynonymous
L*	L2	L*.L2.MAstep11	0	2715742	G	A	C	T	Crick	leading	GCC	BSU_26570	yrkB	nonsynonymous
L*	L2	L*.L2.MAstep11	0	2731281	G	A	C	T	Crick	leading	GCC	BSU_26740	cypA	synonymous
L*	L2	L*.L2.MAstep11	0	2923715	A	G	T	C	Crick	leading	TTC	BSU_28590	polX	nonsynonymous
L*	L2	L*.L2.MAstep11	0	3186263	G	A	C	T	Crick	leading	GCC	BSU_31060	gbsA	nonsynonymous
L*	L2	L*.L2.MAstep11	0	3511513	T	C	T	C	Watson	lagging	TTA	BSU_34190	lutP	nonsynonymous
L*	L2	L*.L2.MAstep11	0	3598295	C	T	C	T	Watson	lagging	CCT	BSU_35040	shfP	synonymous
L*	L2	L*.L2.MAstep11	0	4031627	T	C	T	C	Watson	lagging	ATG	BSU_39240	yxxF	nonsynonymous
L*	L2	L*.L2.MAstep11	0	4181045	G	A	C	T	Crick	leading	CCA	BSU_40670	yybE	nonsense
L*	L2	L*.L2.MAstep21	0	185528	C	T	C	T	Watson	leading	GCT	BSU_01650	namZ	nonsynonymous
L*	L2	L*.L2.MAstep21	0	703421	C	T	C	T	Watson	leading	CCG	BSU_06480	purL	nonsynonymous
L*	L2	L*.L2.MAstep21	0	1161209	C	T	C	T	Watson	leading	GCC	BSU_10820	yisQ	nonsynonymous
L*	L2	L*.L2.MAstep21	0	1170332	C	T	C	T	Watson	leading	TCA	BSU_10910	yisZ	nonsynonymous
L*	L2	L*.L2.MAstep21	0	1297497	C	T	C	T	Watson	leading	CCA	BSU_12260	yjlA	nonsense
L*	L2	L*.L2.MAstep21	0	1300958	A	G	T	C	Crick	lagging	TTT	BSU_12300	uxaC	nonsynonymous
L*	L2	L*.L2.MAstep21	0	1364008	G	A	C	T	Crick	lagging	GCG	BSU_12950	dppD	nonsynonymous
L*	L2	L*.L2.MAstep21	0	1488685	C	T	C	T	Watson	leading	CCG	BSU_14170	ykuP	synonymous
L*	L2	L*.L2.MAstep21	0	2945910	T	C	T	C	Watson	lagging	TTG	BSU_28790	araB	nonsynonymous
L*	L2	L*.L2.MAstep21	0	3148772	T	C	T	C	Watson	lagging	GTG	BSU_30790	menE	synonymous
L*	L2	L*.L2.MAstep21	0	3596825	A	G	T	C	Crick	leading	TTG	BSU_35020	nagB	nonsynonymous
L*	L2	L*.L2.MAstep21	0	4024283	A	G	T	C	Crick	leading	ATC	BSU_39230	wapA	nonsynonymous
L*	L3	L*.L3.MAstep11	0	337117	C	T	C	T	Watson	leading	CCG	BSU_03110	ycgH	nonsynonymous
L*	L3	L*.L3.MAstep11	0	971427	A	G	T	C	Crick	lagging	TTC	BSU_08950	yhbE	synonymous
L*	L3	L*.L3.MAstep11	0	1411926	G	A	C	T	Crick	lagging	TCC	BSU_13450	sigI	nonsynonymous
L*	L3	L*.L3.MAstep11	0	1571812	C	T	C	T	Watson	leading	CCG	-	-	-
L*	L3	L*.L3.MAstep11	0	1601028	G	A	C	T	Crick	lagging	CCG	BSU_15300	bpr	synonymous
L*	L3	L*.L3.MAstep11	0	1744711	A	G	T	C	Crick	lagging	TTG	BSU_16730	spoVFA	synonymous
L*	L3	L*.L3.MAstep11	0	2050819	T	C	T	C	Watson	lagging	ATA	BSU_18820	yobB	nonsynonymous
L*	L3	L*.L3.MAstep11	0	2422548	G	A	C	T	Crick	leading	CCC	BSU_23170	spmB	nonsynonymous
L*	L3	L*.L3.MAstep11	0	2486750	G	A	C	T	Crick	leading	CCA	BSU_23910	yqjE	nonsense
L*	L3	L*.L3.MAstep11	0	2562480	T	C	T	C	Watson	lagging	GTA	BSU_24750	yqhB	nonsynonymous
L*	L3	L*.L3.MAstep11	0	2763232	C	T	C	T	Watson	lagging	CCG	BSU_27080	levR	synonymous
L*	L3	L*.L3.MAstep11	0	3498196	G	A	C	T	Crick	leading	CCC	BSU_34080	yvfS	synonymous
L*	L3	L*.L3.MAstep11	0	3809853	A	G	T	C	Crick	leading	ATA	BSU_37130	spo0F	synonymous
L*	L3	L*.L3.MAstep11	0	3857791	C	T	C	T	Watson	lagging	GCA	BSU_37570	mmr	synonymous
L*	L3	L*.L3.MAstep11	0	3926066	G	A	C	T	Crick	leading	TCA	BSU_38250	ywbO	nonsense
L*	L3	L*.L3.MAstep11	0	4033616	G	A	C	T	Crick	leading	CCA	BSU_39260	bglH	nonsynonymous
L*	L3	L*.L3.MAstep11	0	4057685	T	C	T	C	Watson	lagging	GTG	BSU_39470	sndB	nonsynonymous
L*	L3	L*.L3.MAstep21	0	347260	C	T	C	T	Watson	leading	CCG	BSU_03220	putP	synonymous
L*	L3	L*.L3.MAstep21	0	869794	G	A	C	T	Crick	lagging	GCC	BSU_07980	pdaA	nonsynonymous
L*	L3	L*.L3.MAstep21	0	879226	A	G	T	C	Crick	lagging	GTC	BSU_08060	acoA	synonymous
L*	L3	L*.L3.MAstep21	0	1366895	C	T	C	T	Watson	leading	GCC	BSU_12980	ykfB	nonsynonymous
L*	L3	L*.L3.MAstep21	0	1450087	A	G	T	C	Crick	lagging	ATA	BSU_13830	ykvU	nonsynonymous
L*	L3	L*.L3.MAstep21	0	1566922	A	G	T	C	Crick	lagging	TTC	BSU_14960	ylbC	nonsynonymous
L*	L3	L*.L3.MAstep21	0	2644767	C	T	C	T	Watson	lagging	CCT	BSU_25660	aroD	nonsynonymous
L*	L3	L*.L3.MAstep21	0	2726577	C	T	C	T	Watson	lagging	GCC	BSU_26670	gltR	synonymous
L*	L3	L*.L3.MAstep21	0	2748005	G	A	C	T	Crick	leading	ACG	BSU_26890	csn	synonymous
L*	L3	L*.L3.MAstep21	0	3011087	G	A	C	T	Crick	leading	GCG	BSU_29420	ytkK	synonymous
L*	L3	L*.L3.MAstep21	0	3346912	G	A	C	T	Crick	leading	GCG	BSU_32560	frlR	synonymous
L*	L4	L*.L4.MAstep11	0	26960	C	T	C	T	Watson	leading	CCG	BSU_00190	dnaX	synonymous
L*	L4	L*.L4.MAstep11	0	51709	C	T	C	T	Watson	leading	CCA	BSU_00430	yabG	synonymous
L*	L4	L*.L4.MAstep11	0	102812	A	G	T	C	Crick	lagging	TTC	BSU_00850	mcsB	nonsynonymous
L*	L4	L*.L4.MAstep11	0	483786	C	T	C	T	Watson	leading	GCA	BSU_04300	ydaM	nonsense
L*	L4	L*.L4.MAstep11	0	597826	A	G	T	C	Crick	lagging	GTG	BSU_05490	mhqO	nonsynonymous
L*	L4	L*.L4.MAstep11	0	860865	T	C	T	C	Watson	leading	TTC	BSU_07860	yfkL	nonsynonymous
L*	L4	L*.L4.MAstep11	0	893036	C	T	C	T	Watson	leading	GCG	BSU_08200	malP	synonymous
L*	L4	L*.L4.MAstep11	0	1304079	A	G	T	C	Crick	lagging	GTG	BSU_12320	yjmC	synonymous
L*	L4	L*.L4.MAstep11	0	1620287	C	T	C	T	Watson	leading	GCG	BSU_15480	pyrP	nonsynonymous
L*	L4	L*.L4.MAstep11	0	1828593	A	G	T	C	Crick	lagging	TTC	BSU_17200	pksM	synonymous
L*	L4	L*.L4.MAstep11	0	2063427	T	C	T	C	Watson	lagging	GTG	-	-	-
L*	L4	L*.L4.MAstep11	0	3079790	G	A	C	T	Crick	leading	GCG	BSU_30100	yteT	nonsynonymous
L*	L4	L*.L4.MAstep11	0	3103819	T	C	T	C	Watson	lagging	GTC	BSU_30320	leuS	nonsynonymous
L*	L4	L*.L4.MAstep11	0	3117607	G	A	C	T	Crick	leading	GCT	BSU_30440	ytrC	synonymous
L*	L4	L*.L4.MAstep11	0	3993461	T	C	T	C	Watson	lagging	TTA	BSU_38900	yxjM	synonymous
L*	L4	L*.L4.MAstep21	0	69384	C	T	C	T	Watson	leading	GCT	BSU_00620	divIC	nonsynonymous
L*	L4	L*.L4.MAstep21	0	121643	C	T	C	T	Watson	leading	GCT	BSU_01060	ybxB	synonymous
L*	L4	L*.L4.MAstep21	0	293965	A	G	T	C	Crick	lagging	GTC	BSU_02720	yccF	nonsynonymous
L*	L4	L*.L4.MAstep21	0	436311	C	T	C	T	Watson	leading	GCT	BSU_03840	ycnB	nonsynonymous
L*	L4	L*.L4.MAstep21	0	805539	A	G	T	C	Crick	lagging	ATG	BSU_07340	mtrA	nonsynonymous
L*	L4	L*.L4.MAstep21	0	1110205	C	T	C	T	Watson	leading	GCA	BSU_10350	yhfS	nonsynonymous
L*	L4	L*.L4.MAstep21	0	1155374	T	C	T	C	Watson	leading	GTG	BSU_10770	wprA	nonsynonymous
L*	L4	L*.L4.MAstep21	0	1214581	C	T	C	T	Watson	leading	CCG	-	-	-
L*	L4	L*.L4.MAstep21	0	1574983	T	C	T	C	Watson	leading	TTG	BSU_15060	tmcAL	synonymous
L*	L4	L*.L4.MAstep21	0	1959776	A	G	T	C	Crick	lagging	TTG	BSU_18290	yngL	synonymous
L*	L4	L*.L4.MAstep21	0	2005071	C	T	C	T	Watson	leading	GCA	BSU_18410	ggt	nonsynonymous
L*	L4	L*.L4.MAstep21	0	2357501	G	A	C	T	Crick	leading	ACG	BSU_22460	bshA	synonymous
L*	L4	L*.L4.MAstep21	0	3451106	C	T	C	T	Watson	lagging	GCT	-	-	-
L*	L4	L*.L4.MAstep21	0	3720201	T	C	T	C	Watson	lagging	TTG	BSU_36100	ywrD	nonsynonymous
L*	L4	L*.L4.MAstep21	0	4115339	T	C	T	C	Watson	lagging	ATG	BSU_40060	gntK	nonsynonymous
C*	L1	C*.L1.MAstep1	0	41735	C	T	C	T	Watson	leading	ACA	BSU_00320	ricT	nonsynonymous
C*	L1	C*.L1.MAstep1	0	2749096	A	G	T	C	Crick	leading	CTT	-	-	-
C*	L1	C*.L1.MAstep1	0	2874656	A	G	T	C	Crick	leading	GTG	BSU_28130	hemB	nonsynonymous
C*	L1	C*.L1.MAstep11	0	61441	A	G	T	C	Crick	lagging	TTC	BSU_00550	mfd	nonsynonymous
C*	L1	C*.L1.MAstep11	0	75022	G	A	C	T	Crick	lagging	GCC	BSU_00670	tilS	nonsynonymous
C*	L1	C*.L1.MAstep11	0	79546	C	T	C	T	Watson	leading	CCT	BSU_00700	coaX	nonsynonymous
C*	L1	C*.L1.MAstep11	0	110874	C	T	C	T	Watson	leading	GCA	BSU_00910	ispF	nonsynonymous
C*	L1	C*.L1.MAstep11	0	113584	A	G	T	C	Crick	lagging	TTG	BSU_00940	cysS	synonymous
C*	L1	C*.L1.MAstep11	0	301835	G	A	C	T	Crick	lagging	GCG	BSU_02790	ycdB	nonsynonymous
C*	L1	C*.L1.MAstep11	0	304818	A	G	T	C	Crick	lagging	CTC	BSU_02820	rapJ	nonsynonymous
C*	L1	C*.L1.MAstep11	0	333381	C	T	C	T	Watson	leading	CCA	BSU_03070	mdr	nonsense
C*	L1	C*.L1.MAstep11	0	434567	A	G	T	C	Crick	lagging	GTG	BSU_03820	fpbP	synonymous
C*	L1	C*.L1.MAstep11	0	439729	A	G	T	C	Crick	lagging	CTG	BSU_03880	yczG	synonymous
C*	L1	C*.L1.MAstep11	0	635067	C	T	C	T	Watson	leading	ACT	-	-	-
C*	L1	C*.L1.MAstep11	0	722050	G	A	C	T	Crick	lagging	CCG	BSU_06620	ligA	synonymous
C*	L1	C*.L1.MAstep11	0	902038	T	C	T	C	Watson	leading	CTG	BSU_08270	yfiH	nonsynonymous
C*	L1	C*.L1.MAstep11	0	921058	G	A	C	T	Crick	lagging	ACA	BSU_08450	yfiZ	synonymous
C*	L1	C*.L1.MAstep11	0	963876	C	T	C	T	Watson	leading	ACA	BSU_08850	ssuC	nonsense
C*	L1	C*.L1.MAstep11	0	980690	G	A	C	T	Crick	lagging	CCC	BSU_09050	yhcE	nonsynonymous
C*	L1	C*.L1.MAstep11	0	1019008	A	G	T	C	Crick	lagging	TTG	BSU_09420	lytE	nonsynonymous
C*	L1	C*.L1.MAstep11	0	1065744	C	A	C	A	Watson	leading	CCG	BSU_09910	yhaO	nonsynonymous
C*	L1	C*.L1.MAstep11	0	1143694	A	G	T	C	Crick	lagging	ATC	BSU_10640	sbcD	nonsynonymous
C*	L1	C*.L1.MAstep11	0	1194821	A	T	T	A	Crick	lagging	CTG	BSU_11180	yitZ	synonymous
C*	L1	C*.L1.MAstep11	0	1253663	G	A	C	T	Crick	lagging	GCA	-	-	-
C*	L1	C*.L1.MAstep11	0	1585119	A	G	T	C	Crick	lagging	CTG	BSU_15170	spoVD	synonymous
C*	L1	C*.L1.MAstep11	0	1587539	A	G	T	C	Crick	lagging	ATC	BSU_15180	murE	nonsynonymous
C*	L1	C*.L1.MAstep11	0	1743177	G	A	C	T	Crick	lagging	CCG	BSU_16710	mlpA	synonymous
C*	L1	C*.L1.MAstep11	0	1785341	C	T	C	T	Watson	leading	TCC	BSU_17110	pksD	nonsynonymous
C*	L1	C*.L1.MAstep11	0	1809293	T	C	T	C	Watson	leading	CTG	BSU_17190	pksL	nonsynonymous
C*	L1	C*.L1.MAstep11	0	1849207	A	G	T	C	Crick	lagging	CTA	BSU_17210	pksN	synonymous
C*	L1	C*.L1.MAstep11	0	1891879	A	G	T	C	Crick	lagging	TTC	-	-	-
C*	L1	C*.L1.MAstep11	0	2020668	G	A	C	T	Crick	leading	GCA	BSU_18530	yoaA	nonsynonymous
C*	L1	C*.L1.MAstep11	0	2357484	G	A	C	T	Crick	leading	ACA	BSU_22460	bshA	nonsynonymous
C*	L1	C*.L1.MAstep11	0	2364015	C	A	C	A	Watson	lagging	ACC	BSU_22550	qcrB	nonsynonymous
C*	L1	C*.L1.MAstep11	0	2462829	T	C	T	C	Watson	lagging	CTG	BSU_23670	yqkA	synonymous
C*	L1	C*.L1.MAstep11	0	2465834	C	T	C	T	Watson	lagging	TCA	-	-	-
C*	L1	C*.L1.MAstep11	0	2476001	C	T	C	T	Watson	lagging	TCG	BSU_23820	yqjM	synonymous
C*	L1	C*.L1.MAstep11	0	2513841	G	A	C	T	Crick	leading	TCA	BSU_24170	mmgA	nonsense
C*	L1	C*.L1.MAstep11	0	2588118	T	A	T	A	Watson	lagging	TTG	BSU_25050	yqgA	nonsense
C*	L1	C*.L1.MAstep11	0	2707574	G	A	C	T	Crick	leading	TCA	BSU_26450	yrkN	nonsynonymous
C*	L1	C*.L1.MAstep11	0	2910125	C	T	C	T	Watson	lagging	GCG	BSU_28470	lysC	nonsynonymous
C*	L1	C*.L1.MAstep11	0	2911283	G	A	C	T	Crick	leading	TCA	BSU_28490	uvrC	nonsense
C*	L1	C*.L1.MAstep11	0	2916661	T	C	T	C	Watson	lagging	TTC	BSU_28530	etfB	nonsynonymous
C*	L1	C*.L1.MAstep11	0	3024831	C	T	C	T	Watson	lagging	TCA	BSU_29560	ytcI	nonsynonymous
C*	L1	C*.L1.MAstep11	0	3053540	C	A	C	A	Watson	lagging	TCC	BSU_29830	ytpQ	nonsynonymous
C*	L1	C*.L1.MAstep11	0	3106307	C	T	C	T	Watson	lagging	GCA	BSU_30340	ytvA	nonsynonymous
C*	L1	C*.L1.MAstep11	0	3125248	G	A	C	T	Crick	leading	ACT	BSU_30530	alaP	synonymous
C*	L1	C*.L1.MAstep11	0	3142043	G	A	C	T	Crick	leading	GCT	BSU_30739	ytzL	synonymous
C*	L1	C*.L1.MAstep11	0	3146809	G	A	C	T	Crick	leading	CCA	BSU_30780	menC	nonsynonymous
C*	L1	C*.L1.MAstep11	0	3173392	C	T	C	T	Watson	lagging	ACT	-	-	-
C*	L1	C*.L1.MAstep11	0	3192265	T	C	T	C	Watson	lagging	GTC	BSU_31130	yubD	nonsynonymous
C*	L1	C*.L1.MAstep11	0	3241263	A	G	T	C	Crick	leading	TTC	BSU_31550	nupO	nonsynonymous
C*	L1	C*.L1.MAstep11	0	3360023	T	C	T	C	Watson	lagging	TTC	BSU_32710	sufC	nonsynonymous
C*	L1	C*.L1.MAstep11	0	3367627	T	C	T	C	Watson	lagging	ATC	BSU_32820	fadE	nonsynonymous
C*	L1	C*.L1.MAstep11	0	3505493	C	G	C	G	Watson	lagging	GCC	BSU_34140	ganQ	nonsynonymous
C*	L1	C*.L1.MAstep11	0	3539113	T	C	T	C	Watson	lagging	TTA	-	-	-
C*	L1	C*.L1.MAstep11	0	3580130	T	G	T	G	Watson	lagging	TTG	BSU_34840	yvcB	nonsynonymous
C*	L1	C*.L1.MAstep11	0	3728463	T	C	T	C	Watson	lagging	TTG	-	-	-
C*	L1	C*.L1.MAstep11	0	3752246	T	C	T	C	Watson	lagging	TTC	-	-	-
C*	L1	C*.L1.MAstep11	0	3798478	A	G	T	C	Crick	leading	GTC	BSU_37020	ywkD	synonymous
C*	L1	C*.L1.MAstep11	0	3829433	C	T	C	T	Watson	lagging	TCA	BSU_37280	narG	synonymous
C*	L1	C*.L1.MAstep11	0	3970270	A	T	T	A	Crick	leading	ATT	BSU_38690	yxlC	nonsynonymous
C*	L1	C*.L1.MAstep11	0	4008583	T	G	T	G	Watson	lagging	GTT	BSU_39050	katE	nonsynonymous
C*	L1	C*.L1.MAstep11	0	4043924	T	C	T	C	Watson	lagging	TTG	BSU_39360	hutU	synonymous
C*	L1	C*.L1.MAstep11	0	4185310	A	G	T	C	Crick	leading	GTG	BSU_40740	satA	synonymous
C*	L1	C*.L1.MAstep11	0	4200551	C	T	C	T	Watson	lagging	GCT	BSU_40920	yyaF	synonymous
C*	L1	C*.L1.MAstep21	0	54106	G	A	C	T	Crick	lagging	TCA	BSU_00460	ispE	nonsynonymous
C*	L1	C*.L1.MAstep21	0	134715	A	C	T	G	Crick	lagging	ATC	BSU_01140	ybaC	nonsynonymous
C*	L1	C*.L1.MAstep21	0	165779	A	G	T	C	Crick	lagging	ATA	-	-	-
C*	L1	C*.L1.MAstep21	0	254822	G	A	C	T	Crick	lagging	GCA	-	-	-
C*	L1	C*.L1.MAstep21	0	271207	C	A	C	A	Watson	leading	ACA	BSU_02480	ycbE	nonsynonymous
C*	L1	C*.L1.MAstep21	0	528189	C	T	C	T	Watson	leading	GCC	BSU_04790	ydcK	nonsynonymous
C*	L1	C*.L1.MAstep21	0	561148	G	A	C	T	Crick	lagging	GCT	-	-	-
C*	L1	C*.L1.MAstep21	0	566365	C	T	C	T	Watson	leading	GCA	BSU_05190	ydeG	nonsynonymous
C*	L1	C*.L1.MAstep21	0	688512	A	G	T	C	Crick	lagging	TTC	BSU_06330	yeaC	nonsynonymous
C*	L1	C*.L1.MAstep21	0	708597	A	G	T	C	Crick	lagging	GTC	BSU_06520	purH	nonsynonymous
C*	L1	C*.L1.MAstep21	0	734781	A	G	T	C	Crick	lagging	TTT	BSU_06710	swrC	synonymous
C*	L1	C*.L1.MAstep21	0	825423	A	G	T	C	Crick	lagging	TTC	BSU_07510	fecD	nonsynonymous
C*	L1	C*.L1.MAstep21	0	863834	C	T	C	T	Watson	leading	TCC	-	-	-
C*	L1	C*.L1.MAstep21	0	881311	G	A	C	T	Crick	lagging	CCC	BSU_08080	acoC	nonsynonymous
C*	L1	C*.L1.MAstep21	0	940349	C	T	C	T	Watson	leading	GCC	BSU_08690	ygaD	nonsynonymous
C*	L1	C*.L1.MAstep21	0	976271	A	G	T	C	Crick	lagging	TTG	BSU_08980	yhbH	synonymous
C*	L1	C*.L1.MAstep21	0	1120993	C	T	C	T	Watson	leading	TCT	-	-	-
C*	L1	C*.L1.MAstep21	0	1147299	A	G	T	C	Crick	lagging	GTA	BSU_10650	sbcC	nonsynonymous
C*	L1	C*.L1.MAstep21	0	1308180	C	T	C	T	Watson	leading	ACG	BSU_12360	exuT	synonymous
C*	L1	C*.L1.MAstep21	0	1368181	C	T	C	T	Watson	leading	CCA	BSU_12990	ykfC	nonsense
C*	L1	C*.L1.MAstep21	0	1476267	A	G	T	C	Crick	lagging	GTA	BSU_14030	ykuC	nonsynonymous
C*	L1	C*.L1.MAstep21	0	1580939	G	A	C	T	Crick	lagging	GCG	BSU_15140	rsmH	synonymous
C*	L1	C*.L1.MAstep21	0	1745770	G	A	C	T	Crick	lagging	GCT	BSU_16740	spoVFB	nonsynonymous
C*	L1	C*.L1.MAstep21	0	1834491	C	T	C	T	Watson	leading	GCA	BSU_17210	pksN	nonsynonymous
C*	L1	C*.L1.MAstep21	0	1848019	G	A	C	T	Crick	lagging	CCG	BSU_17210	pksN	synonymous
C*	L1	C*.L1.MAstep21	0	1861813	G	A	C	T	Crick	lagging	CCA	BSU_17260	aprX	synonymous
C*	L1	C*.L1.MAstep21	0	2034672	A	G	T	C	Crick	leading	ATA	-	-	-
C*	L1	C*.L1.MAstep21	0	2042310	C	T	C	T	Watson	lagging	TCC	BSU_18720	yoaR	nonsynonymous
C*	L1	C*.L1.MAstep21	0	2082028	G	A	C	T	Crick	leading	CCA	BSU_19080	yobT	nonsynonymous
C*	L1	C*.L1.MAstep21	0	2144461	G	A	C	T	Crick	leading	TCA	BSU_19740	yodT	synonymous
C*	L1	C*.L1.MAstep21	0	2354951	T	C	T	C	Watson	lagging	TTT	BSU_22440	birA	synonymous
C*	L1	C*.L1.MAstep21	0	2452507	T	C	T	C	Watson	lagging	TTC	BSU_23550	mleA	synonymous
C*	L1	C*.L1.MAstep21	0	2461586	G	A	C	T	Crick	leading	GCT	-	-	-
C*	L1	C*.L1.MAstep21	0	2538719	G	T	C	A	Crick	leading	CCA	BSU_24460	papA	nonsynonymous
C*	L1	C*.L1.MAstep21	0	2640667	T	C	T	C	Watson	lagging	TTG	BSU_25590	comEA	nonsynonymous
C*	L1	C*.L1.MAstep21	0	2771478	C	T	C	T	Watson	lagging	ACA	BSU_27140	oatA	nonsynonymous
C*	L1	C*.L1.MAstep21	0	2779281	C	A	C	A	Watson	lagging	ACC	-	-	-
C*	L1	C*.L1.MAstep21	0	2854837	C	A	C	A	Watson	lagging	GCA	-	-	-
C*	L1	C*.L1.MAstep21	0	2906920	C	T	C	T	Watson	lagging	GCA	BSU_28440	sdhA	synonymous
C*	L1	C*.L1.MAstep21	0	2978420	C	T	C	T	Watson	lagging	CCA	BSU_29110	phoP	nonsynonymous
C*	L1	C*.L1.MAstep21	0	3028874	T	C	T	C	Watson	lagging	TTA	BSU_29600	braB	nonsynonymous
C*	L1	C*.L1.MAstep21	0	3053618	G	A	C	T	Crick	leading	CCG	BSU_29830	ytpQ	nonsynonymous
C*	L1	C*.L1.MAstep21	0	3271397	T	C	T	C	Watson	lagging	TTC	BSU_31875	yukB	nonsynonymous
C*	L1	C*.L1.MAstep21	0	3299460	G	A	C	T	Crick	leading	TCG	BSU_32080	yuiB	nonsynonymous
C*	L1	C*.L1.MAstep21	0	3398725	G	A	C	T	Crick	leading	TCA	BSU_33130	liaI	nonsynonymous
C*	L1	C*.L1.MAstep21	0	3455894	C	A	C	A	Watson	lagging	ACC	BSU_33640	yvaM	nonsynonymous
C*	L1	C*.L1.MAstep21	0	3617842	A	G	T	C	Crick	leading	ATC	BSU_35190	yvkC	nonsynonymous
C*	L1	C*.L1.MAstep21	0	3691505	A	G	T	C	Crick	leading	GTA	BSU_35820	gerBC	nonsynonymous
C*	L1	C*.L1.MAstep21	0	3821835	T	G	T	G	Watson	lagging	TTG	BSU_37240	ywiE	nonsynonymous
C*	L1	C*.L1.MAstep21	0	3862450	C	T	C	T	Watson	lagging	ACG	BSU_37630	ywfM	synonymous
C*	L1	C*.L1.MAstep21	0	3893211	T	C	T	C	Watson	lagging	ATA	-	-	-
C*	L1	C*.L1.MAstep21	0	4005692	A	G	T	C	Crick	leading	TTC	-	-	-
C*	L1	C*.L1.MAstep21	0	4036001	A	T	T	A	Crick	leading	ATT	BSU_39280	yxxE	nonsynonymous
C*	L2	C*.L2.MAstep1	0	44793	G	A	C	T	Crick	lagging	GCT	BSU_00360	yabC	synonymous
C*	L2	C*.L2.MAstep1	0	194659	G	A	C	T	Crick	lagging	CCG	-	-	-
C*	L2	C*.L2.MAstep1	0	1354433	A	G	T	C	Crick	lagging	ATT	BSU_12880	ykcB	nonsynonymous
C*	L2	C*.L2.MAstep1	0	1786760	G	A	C	T	Crick	lagging	CCG	BSU_17120	pksE	synonymous
C*	L2	C*.L2.MAstep1	0	2935936	C	A	C	A	Watson	lagging	CCA	-	-	-
C*	L2	C*.L2.MAstep1	0	3266716	C	T	C	T	Watson	lagging	GCT	BSU_31860	yueB	nonsynonymous
C*	L2	C*.L2.MAstep11	0	233508	C	T	C	T	Watson	leading	CCG	BSU_02130	glpQ	nonsynonymous
C*	L2	C*.L2.MAstep11	0	280052	G	A	C	T	Crick	lagging	TCT	-	-	-
C*	L2	C*.L2.MAstep11	0	416676	C	T	C	T	Watson	leading	GCG	BSU_03670	dtpT	synonymous
C*	L2	C*.L2.MAstep11	0	650938	T	C	T	C	Watson	leading	TTG	BSU_06030	groEL	synonymous
C*	L2	C*.L2.MAstep11	0	830584	T	C	T	C	Watson	leading	CTG	BSU_07570	yflS	synonymous
C*	L2	C*.L2.MAstep11	0	911882	C	T	C	T	Watson	leading	CCA	BSU_08360	yfiQ	nonsynonymous
C*	L2	C*.L2.MAstep11	0	968831	G	A	C	T	Crick	lagging	TCG	BSU_08910	queG	synonymous
C*	L2	C*.L2.MAstep11	0	971828	A	G	T	C	Crick	lagging	ATA	BSU_08950	yhbE	nonsynonymous
C*	L2	C*.L2.MAstep11	0	1013701	G	A	C	T	Crick	lagging	CCA	BSU_09380	nsrR	nonsense
C*	L2	C*.L2.MAstep11	0	1033542	C	T	C	T	Watson	leading	GCT	BSU_09560	yhdQ	synonymous
C*	L2	C*.L2.MAstep11	0	1058646	C	T	C	T	Watson	leading	CCA	BSU_09840	hemZ	nonsense
C*	L2	C*.L2.MAstep11	0	1124959	T	C	T	C	Watson	leading	TTA	BSU_10510	yhjH	synonymous
C*	L2	C*.L2.MAstep11	0	1182925	A	G	T	C	Crick	lagging	GTG	BSU_11040	yitM	synonymous
C*	L2	C*.L2.MAstep11	0	1213686	T	C	T	C	Watson	leading	GTT	-	-	-
C*	L2	C*.L2.MAstep11	0	1220635	T	A	T	A	Watson	leading	ATT	BSU_11430	oppA	nonsynonymous
C*	L2	C*.L2.MAstep11	0	1272888	A	G	T	C	Crick	lagging	TTC	BSU_12010	manP	nonsynonymous
C*	L2	C*.L2.MAstep11	0	1278782	C	T	C	T	Watson	leading	CCA	BSU_12070	yjdJ	nonsense
C*	L2	C*.L2.MAstep11	0	1455955	G	A	C	T	Crick	lagging	TCC	BSU_13870	ykvZ	nonsynonymous
C*	L2	C*.L2.MAstep11	0	1512088	G	A	C	T	Crick	lagging	GCA	BSU_14420	ykoA	synonymous
C*	L2	C*.L2.MAstep11	0	1656063	T	C	T	C	Watson	leading	GTG	-	-	-
C*	L2	C*.L2.MAstep11	0	1673000	T	C	T	C	Watson	leading	TTG	BSU_15980	ffh	nonsynonymous
C*	L2	C*.L2.MAstep11	0	1685914	C	T	C	T	Watson	leading	GCG	BSU_16130	trmFO	nonsynonymous
C*	L2	C*.L2.MAstep11	0	1736664	T	A	T	A	Watson	leading	ATT	BSU_16650	rbfA	nonsynonymous
C*	L2	C*.L2.MAstep11	0	1765050	G	C	C	G	Crick	lagging	ACT	BSU_16940	recA	nonsynonymous
C*	L2	C*.L2.MAstep11	0	1774248	G	A	C	T	Crick	lagging	GCT	BSU_17010	ymcB	nonsynonymous
C*	L2	C*.L2.MAstep11	0	1806666	G	A	C	T	Crick	lagging	CCG	BSU_17180	pksJ	nonsynonymous
C*	L2	C*.L2.MAstep11	0	1831760	A	G	T	C	Crick	lagging	ATC	BSU_17200	pksM	nonsynonymous
C*	L2	C*.L2.MAstep11	0	1938272	G	T	C	A	Crick	lagging	CCA	-	-	-
C*	L2	C*.L2.MAstep11	0	1947539	C	T	C	T	Watson	leading	GCT	BSU_18180	yngB	nonsynonymous
C*	L2	C*.L2.MAstep11	0	2018535	G	A	C	T	Crick	leading	TCG	-	-	-
C*	L2	C*.L2.MAstep11	0	2052616	A	G	T	C	Crick	leading	CTG	BSU_18830	pps	synonymous
C*	L2	C*.L2.MAstep11	0	2054547	T	C	T	C	Watson	lagging	TTC	-	-	-
C*	L2	C*.L2.MAstep11	0	2128361	A	G	T	C	Crick	leading	CTG	BSU_19550	nox	synonymous
C*	L2	C*.L2.MAstep11	0	2360905	C	T	C	T	Watson	lagging	GCA	BSU_22510	ypjC	synonymous
C*	L2	C*.L2.MAstep11	0	2452190	T	C	T	C	Watson	lagging	ATG	BSU_23550	mleA	nonsynonymous
C*	L2	C*.L2.MAstep11	0	2456914	T	A	T	A	Watson	lagging	ATT	-	-	-
C*	L2	C*.L2.MAstep11	0	2476917	C	T	C	T	Watson	lagging	TCG	-	-	-
C*	L2	C*.L2.MAstep11	0	2546719	T	C	T	C	Watson	lagging	CTC	BSU_24550	gcvPB	nonsynonymous
C*	L2	C*.L2.MAstep11	0	2577090	A	G	T	C	Crick	leading	ATC	BSU_24940	sweC	nonsynonymous
C*	L2	C*.L2.MAstep11	0	2630366	C	T	C	T	Watson	lagging	CCG	BSU_25500	hemN	synonymous
C*	L2	C*.L2.MAstep11	0	2717650	A	G	T	C	Crick	leading	TTA	BSU_26590	blt	synonymous
C*	L2	C*.L2.MAstep11	0	2722159	G	T	C	A	Crick	leading	TCC	BSU_26630	yrdQ	nonsense
C*	L2	C*.L2.MAstep11	0	2949858	G	A	C	T	Crick	leading	GCG	BSU_28810	abnA	nonsynonymous
C*	L2	C*.L2.MAstep11	0	2990188	T	C	T	C	Watson	lagging	TTA	BSU_29220	ytsJ	synonymous
C*	L2	C*.L2.MAstep11	0	3018881	G	A	C	T	Crick	leading	GCT	BSU_29510	ytfI	nonsynonymous
C*	L2	C*.L2.MAstep11	0	3128691	G	A	C	T	Crick	leading	GCT	BSU_30550	metK	nonsynonymous
C*	L2	C*.L2.MAstep11	0	3139240	C	T	C	T	Watson	lagging	TCA	-	-	-
C*	L2	C*.L2.MAstep11	0	3148525	G	A	C	T	Crick	leading	GCT	BSU_30790	menE	synonymous
C*	L2	C*.L2.MAstep11	0	3177006	G	A	C	T	Crick	leading	CCT	-	-	-
C*	L2	C*.L2.MAstep11	0	3246127	T	C	T	C	Watson	lagging	GTT	-	-	-
C*	L2	C*.L2.MAstep11	0	3258972	G	A	C	T	Crick	leading	CCT	BSU_31740	pdeH	nonsynonymous
C*	L2	C*.L2.MAstep11	0	3308485	G	A	C	T	Crick	leading	GCG	BSU_32190	yuzB	synonymous
C*	L2	C*.L2.MAstep11	0	3320188	G	A	C	T	Crick	leading	CCG	BSU_32320	yutC	synonymous
C*	L2	C*.L2.MAstep11	0	3401570	C	T	C	T	Watson	lagging	ACG	BSU_33160	yvrA	synonymous
C*	L2	C*.L2.MAstep11	0	3471600	G	A	C	T	Crick	leading	GCT	BSU_33840	opcR	nonsynonymous
C*	L2	C*.L2.MAstep11	0	3604554	A	T	T	A	Crick	leading	GTA	BSU_35070	yvmC	nonsynonymous
C*	L2	C*.L2.MAstep11	0	3667435	T	C	T	C	Watson	lagging	ATG	BSU_35680	ggaB	nonsynonymous
C*	L2	C*.L2.MAstep11	0	3721699	G	A	C	T	Crick	leading	CCA	BSU_36120	ywrB	synonymous
C*	L2	C*.L2.MAstep11	0	3725723	T	C	T	C	Watson	lagging	CTA	BSU_36190	ywqJ	synonymous
C*	L2	C*.L2.MAstep11	0	3792495	A	C	T	G	Crick	leading	ATC	BSU_36940	ywlD	nonsynonymous
C*	L2	C*.L2.MAstep11	0	3973537	G	A	C	T	Crick	leading	GCT	BSU_38730	cydD	synonymous
C*	L2	C*.L2.MAstep11	0	3993974	G	A	C	T	Crick	leading	CCA	BSU_38900	yxjM	synonymous
C*	L2	C*.L2.MAstep11	0	4062203	T	C	T	C	Watson	lagging	TTC	-	-	-
C*	L2	C*.L2.MAstep11	0	4087487	T	C	T	C	Watson	lagging	GTA	BSU_39800	yxcD	nonsynonymous
C*	L2	C*.L2.MAstep11	0	4179851	A	T	T	A	Crick	leading	ATT	BSU_40660	yybF	nonsynonymous
C*	L2	C*.L2.MAstep21	0	71316	A	G	T	C	Crick	lagging	TTG	BSU_00640	spoIIE	nonsynonymous
C*	L2	C*.L2.MAstep21	0	74097	A	G	T	C	Crick	lagging	TTG	BSU_00660	yabT	nonsynonymous
C*	L2	C*.L2.MAstep21	0	124177	T	C	T	C	Watson	leading	TTG	BSU_01070	rpoB	synonymous
C*	L2	C*.L2.MAstep21	0	151877	G	A	C	T	Crick	lagging	GCT	BSU_01460	ecfA2	nonsynonymous
C*	L2	C*.L2.MAstep21	0	249977	A	G	T	C	Crick	lagging	TTC	-	-	-
C*	L2	C*.L2.MAstep21	0	718710	C	T	C	T	Watson	leading	TCA	BSU_06600	pcrB	nonsynonymous
C*	L2	C*.L2.MAstep21	0	985495	G	A	C	T	Crick	lagging	CCC	BSU_09110	yhcJ	nonsynonymous
C*	L2	C*.L2.MAstep21	0	1000294	C	T	C	T	Watson	leading	TCA	-	-	-
C*	L2	C*.L2.MAstep21	0	1039908	T	C	T	C	Watson	leading	TTT	BSU_09640	yhdY	synonymous
C*	L2	C*.L2.MAstep21	0	1050990	C	T	C	T	Watson	leading	CCA	BSU_09770	yheD	nonsynonymous
C*	L2	C*.L2.MAstep21	0	1080687	C	T	C	T	Watson	leading	GCG	BSU_10070	sndC	synonymous
C*	L2	C*.L2.MAstep21	0	1305713	G	A	C	T	Crick	lagging	TCC	BSU_12340	uxuA	synonymous
C*	L2	C*.L2.MAstep21	0	1353396	G	A	C	T	Crick	lagging	GCC	BSU_12870	mhqA	nonsynonymous
C*	L2	C*.L2.MAstep21	0	1373952	G	A	C	T	Crick	lagging	GCT	BSU_13040	hmp	synonymous
C*	L2	C*.L2.MAstep21	0	1391099	T	C	T	C	Watson	leading	GTG	BSU_13240	thiU	nonsynonymous
C*	L2	C*.L2.MAstep21	0	1432490	T	C	T	C	Watson	leading	GTC	BSU_13660	kinD	nonsynonymous
C*	L2	C*.L2.MAstep21	0	1556679	A	G	T	C	Crick	lagging	GTG	BSU_14860	pycA	nonsynonymous
C*	L2	C*.L2.MAstep21	0	1566401	T	C	T	C	Watson	leading	ATG	BSU_14960	ylbC	nonsynonymous
C*	L2	C*.L2.MAstep21	0	1583836	T	C	T	C	Watson	leading	GTG	BSU_15160	pbpB	synonymous
C*	L2	C*.L2.MAstep21	0	1610329	G	A	C	T	Crick	lagging	CCG	BSU_15380	ylmE	nonsynonymous
C*	L2	C*.L2.MAstep21	0	1615321	C	T	C	T	Watson	leading	ACG	BSU_15430	ileS	synonymous
C*	L2	C*.L2.MAstep21	0	1673918	G	A	C	T	Crick	lagging	TCA	BSU_16000	khpA	synonymous
C*	L2	C*.L2.MAstep21	0	1716177	G	A	C	T	Crick	lagging	GCG	BSU_16460	cheD	nonsynonymous
C*	L2	C*.L2.MAstep21	0	1863780	T	G	T	G	Watson	leading	TTG	BSU_17270	pghC	nonsynonymous
C*	L2	C*.L2.MAstep21	0	1876709	A	G	T	C	Crick	lagging	TTT	BSU_17440	ynbB	synonymous
C*	L2	C*.L2.MAstep21	0	1896167	A	G	T	C	Crick	lagging	ATG	-	-	-
C*	L2	C*.L2.MAstep21	0	1966607	C	T	C	T	Watson	leading	TCG	BSU_18310	ppsD	synonymous
C*	L2	C*.L2.MAstep21	0	2001159	A	G	T	C	Crick	lagging	TTA	BSU_18370	yoeA	nonsynonymous
C*	L2	C*.L2.MAstep21	0	2066548	T	C	T	C	Watson	lagging	TTG	BSU_18970	yobI	nonsynonymous
C*	L2	C*.L2.MAstep21	0	2100669	G	A	C	T	Crick	leading	TCG	BSU_19310	dhaS	synonymous
C*	L2	C*.L2.MAstep21	0	2134812	G	A	C	T	Crick	leading	ACA	BSU_19620	ldcB	synonymous
C*	L2	C*.L2.MAstep21	0	2336397	T	C	T	C	Watson	lagging	TTG	BSU_22220	mrfA	nonsynonymous
C*	L2	C*.L2.MAstep21	0	2406764	C	T	C	T	Watson	lagging	GCA	BSU_23010	ypbD	nonsynonymous
C*	L2	C*.L2.MAstep21	0	2406932	T	C	T	C	Watson	lagging	CTC	BSU_23020	recS	nonsynonymous
C*	L2	C*.L2.MAstep21	0	2429164	T	C	T	C	Watson	lagging	ATG	BSU_23260	ribA	nonsynonymous
C*	L2	C*.L2.MAstep21	0	2539717	T	C	T	C	Watson	lagging	TTC	BSU_24460	papA	synonymous
C*	L2	C*.L2.MAstep21	0	2780510	T	C	T	C	Watson	lagging	GTC	-	-	-
C*	L2	C*.L2.MAstep21	0	2835291	G	A	C	T	Crick	leading	TCG	BSU_27730	ruvB	synonymous
C*	L2	C*.L2.MAstep21	0	2879313	C	T	C	T	Watson	lagging	ACA	-	-	-
C*	L2	C*.L2.MAstep21	0	2887113	G	A	C	T	Crick	leading	CCG	BSU_28230	tig	synonymous
C*	L2	C*.L2.MAstep21	0	3055426	T	G	T	G	Watson	lagging	TTG	BSU_29860	ytoP	nonsynonymous
C*	L2	C*.L2.MAstep21	0	3112876	G	A	C	T	Crick	leading	ACG	BSU_30390	bceS	nonsynonymous
C*	L2	C*.L2.MAstep21	0	3126535	G	A	C	T	Crick	leading	GCT	BSU_30540	asnB	nonsynonymous
C*	L2	C*.L2.MAstep21	0	3147983	A	G	T	C	Crick	leading	GTG	BSU_30790	menE	synonymous
C*	L2	C*.L2.MAstep21	0	3162466	C	T	C	T	Watson	lagging	CCG	BSU_30920	cotI	nonsynonymous
C*	L2	C*.L2.MAstep21	0	3202751	C	T	C	T	Watson	lagging	GCC	BSU_31220	rhaEW	synonymous
C*	L2	C*.L2.MAstep21	0	3273061	A	T	T	A	Crick	leading	ATC	BSU_31875	yukB	nonsense
C*	L2	C*.L2.MAstep21	0	3387316	G	A	C	T	Crick	leading	GCT	BSU_33020	cssS	nonsynonymous
C*	L2	C*.L2.MAstep21	0	3485637	A	G	T	C	Crick	leading	TTC	-	-	-
C*	L2	C*.L2.MAstep21	0	3547034	C	T	C	T	Watson	lagging	CCT	BSU_34550	pgcM	nonsynonymous
C*	L2	C*.L2.MAstep21	0	3576648	G	A	C	T	Crick	leading	ACC	BSU_34810	yvcD	synonymous
C*	L2	C*.L2.MAstep21	0	3589403	G	A	C	T	Crick	leading	TCG	-	-	-
C*	L2	C*.L2.MAstep21	0	3729159	G	A	C	T	Crick	leading	CCA	BSU_36220	ywqG	synonymous
C*	L2	C*.L2.MAstep21	0	3834591	C	T	C	T	Watson	lagging	TCC	BSU_37330	argS	nonsynonymous
C*	L2	C*.L2.MAstep21	0	3874440	G	A	C	T	Crick	leading	TCG	BSU_37750	ywfA	synonymous
C*	L2	C*.L2.MAstep21	0	3882878	T	C	T	C	Watson	lagging	CTA	-	-	-
C*	L2	C*.L2.MAstep21	0	4206352	A	G	T	C	Crick	leading	TTG	BSU_40960	parB	nonsynonymous
C*	L3	C*.L3.MAstep1	0	51832	T	A	T	A	Watson	leading	CTG	BSU_00430	yabG	synonymous
C*	L3	C*.L3.MAstep1	0	1537381	C	T	C	T	Watson	leading	TCA	-	-	-
C*	L3	C*.L3.MAstep1	0	2038689	G	T	C	A	Crick	leading	CCC	BSU_18670	oxdD	nonsynonymous
C*	L3	C*.L3.MAstep11	0	5673	C	T	C	T	Watson	leading	ACA	BSU_00060	gyrB	synonymous
C*	L3	C*.L3.MAstep11	0	119290	T	C	T	C	Watson	leading	GTG	BSU_01030	rplA	synonymous
C*	L3	C*.L3.MAstep11	0	193269	A	G	T	C	Crick	lagging	CTA	BSU_01710	ybbJ	nonsynonymous
C*	L3	C*.L3.MAstep11	0	462692	G	A	C	T	Crick	lagging	ACC	BSU_04110	lipC	nonsynonymous
C*	L3	C*.L3.MAstep11	0	633282	G	A	C	T	Crick	lagging	GCT	BSU_05880	gmuG	nonsynonymous
C*	L3	C*.L3.MAstep11	0	844014	C	T	C	T	Watson	leading	TCC	-	-	-
C*	L3	C*.L3.MAstep11	0	867438	C	T	C	T	Watson	leading	GCT	BSU_07940	yfkC	nonsynonymous
C*	L3	C*.L3.MAstep11	0	879270	T	C	T	C	Watson	leading	ATG	BSU_08060	acoA	nonsynonymous
C*	L3	C*.L3.MAstep11	0	1458914	G	A	C	T	Crick	lagging	CCA	BSU_13890	ptsG	nonsynonymous
C*	L3	C*.L3.MAstep11	0	1517747	T	C	T	C	Watson	leading	CTT	-	-	-
C*	L3	C*.L3.MAstep11	0	1554378	A	G	T	C	Crick	lagging	GTA	BSU_14860	pycA	nonsynonymous
C*	L3	C*.L3.MAstep11	0	1667627	A	G	T	C	Crick	lagging	TTA	BSU_15940	smc	synonymous
C*	L3	C*.L3.MAstep11	0	1782017	G	A	C	T	Crick	lagging	TCC	BSU_17080	pksA	nonsynonymous
C*	L3	C*.L3.MAstep11	0	1839806	A	G	T	C	Crick	lagging	ATC	BSU_17210	pksN	nonsynonymous
C*	L3	C*.L3.MAstep11	0	1858212	C	T	C	T	Watson	leading	GCA	BSU_17220	pksR	synonymous
C*	L3	C*.L3.MAstep11	0	1884971	G	A	C	T	Crick	lagging	ACC	BSU_17540	ynaF	nonsynonymous
C*	L3	C*.L3.MAstep11	0	1925022	A	G	T	C	Crick	lagging	TTT	BSU_17960	yneK	synonymous
C*	L3	C*.L3.MAstep11	0	1927150	C	T	C	T	Watson	leading	TCG	BSU_18000	citB	synonymous
C*	L3	C*.L3.MAstep11	0	1934584	A	G	T	C	Crick	lagging	GTG	BSU_18090	parE	nonsynonymous
C*	L3	C*.L3.MAstep11	0	2018529	C	A	C	A	Watson	lagging	ACC	-	-	-
C*	L3	C*.L3.MAstep11	0	2052768	G	A	C	T	Crick	leading	GCA	BSU_18830	pps	nonsense
C*	L3	C*.L3.MAstep11	0	2116533	G	A	C	T	Crick	leading	ACG	BSU_19410	cwlS	nonsynonymous
C*	L3	C*.L3.MAstep11	0	2368153	T	C	T	C	Watson	lagging	ATC	BSU_22600	aroE	nonsynonymous
C*	L3	C*.L3.MAstep11	0	2381308	C	T	C	T	Watson	lagging	CCG	-	-	-
C*	L3	C*.L3.MAstep11	0	2383063	C	T	C	T	Watson	lagging	TCG	BSU_22750	menH	synonymous
C*	L3	C*.L3.MAstep11	0	2401911	T	C	T	C	Watson	lagging	ATA	BSU_22950	bdr	synonymous
C*	L3	C*.L3.MAstep11	0	2454631	C	T	C	T	Watson	lagging	CCG	BSU_23570	ansB	nonsynonymous
C*	L3	C*.L3.MAstep11	0	2529041	C	T	C	T	Watson	lagging	GCT	BSU_24310	folD	nonsynonymous
C*	L3	C*.L3.MAstep11	0	2560006	G	A	C	T	Crick	leading	ACA	BSU_24730	comGA	synonymous
C*	L3	C*.L3.MAstep11	0	2590516	A	G	T	C	Crick	leading	ATG	BSU_25080	yqfX	synonymous
C*	L3	C*.L3.MAstep11	0	2596001	C	T	C	T	Watson	lagging	CCA	BSU_25150	yqfQ	synonymous
C*	L3	C*.L3.MAstep11	0	2814798	C	A	C	A	Watson	lagging	GCT	BSU_27550	aspS	nonsynonymous
C*	L3	C*.L3.MAstep11	0	2821000	C	T	C	T	Watson	lagging	GCG	BSU_27600	rel	synonymous
C*	L3	C*.L3.MAstep11	0	2980136	G	A	C	T	Crick	leading	GCA	BSU_29130	icd	synonymous
C*	L3	C*.L3.MAstep11	0	3022876	G	A	C	T	Crick	leading	GCT	BSU_29550	ytcJ	nonsynonymous
C*	L3	C*.L3.MAstep11	0	3083790	A	G	T	C	Crick	leading	GTT	BSU_30150	rmgR	nonsynonymous
C*	L3	C*.L3.MAstep11	0	3135048	T	A	T	A	Watson	lagging	ATA	BSU_30630	rppH	nonsynonymous
C*	L3	C*.L3.MAstep11	0	3162324	G	A	C	T	Crick	leading	GCT	BSU_30920	cotI	nonsynonymous
C*	L3	C*.L3.MAstep11	0	3201276	G	A	C	T	Crick	leading	ACG	BSU_31210	rhaR	synonymous
C*	L3	C*.L3.MAstep11	0	3307262	T	C	T	C	Watson	lagging	TTC	BSU_32180	yutK	nonsynonymous
C*	L3	C*.L3.MAstep11	0	3389008	G	A	C	T	Crick	leading	GCT	-	-	-
C*	L3	C*.L3.MAstep11	0	3397066	C	T	C	T	Watson	lagging	ACC	BSU_33110	liaG	nonsynonymous
C*	L3	C*.L3.MAstep11	0	3445301	G	A	C	T	Crick	leading	GCA	BSU_33530	iolW	nonsynonymous
C*	L3	C*.L3.MAstep11	0	3539303	T	C	T	C	Watson	lagging	TTC	BSU_34470	yveA	nonsynonymous
C*	L3	C*.L3.MAstep11	0	3606236	G	A	C	T	Crick	leading	GCA	BSU_35090	yvmA	synonymous
C*	L3	C*.L3.MAstep11	0	3756531	T	C	T	C	Watson	lagging	TTG	-	-	-
C*	L3	C*.L3.MAstep11	0	3775373	G	A	C	T	Crick	leading	TCC	-	-	-
C*	L3	C*.L3.MAstep21	1	22311	G	A	C	T	Crick	lagging	GCC	-	-	-
C*	L3	C*.L3.MAstep21	1	260889	A	G	T	C	Crick	lagging	GTC	BSU_02400	ybgF	nonsynonymous
C*	L3	C*.L3.MAstep21	1	314992	G	A	C	T	Crick	lagging	GCC	BSU_02930	yceG	nonsynonymous
C*	L3	C*.L3.MAstep21	1	1124563	G	A	C	T	Crick	lagging	GCT	BSU_10510	yhjH	synonymous
C*	L3	C*.L3.MAstep21	1	1213988	C	T	C	T	Watson	leading	TCC	-	-	-
C*	L3	C*.L3.MAstep21	1	1414934	C	T	C	T	Watson	leading	TCA	-	-	-
C*	L3	C*.L3.MAstep21	1	1571201	A	G	T	C	Crick	lagging	TTG	BSU_15030	spoVV	synonymous
C*	L3	C*.L3.MAstep21	1	1589279	A	G	T	C	Crick	lagging	GTG	BSU_15200	murD	nonsynonymous
C*	L3	C*.L3.MAstep21	1	1742695	G	A	C	T	Crick	lagging	CCG	BSU_16710	mlpA	nonsynonymous
C*	L3	C*.L3.MAstep21	1	1935207	G	A	C	T	Crick	lagging	CCT	BSU_18090	parE	synonymous
C*	L3	C*.L3.MAstep21	1	2412071	C	T	C	T	Watson	lagging	GCA	BSU_23070	serA	nonsynonymous
C*	L3	C*.L3.MAstep21	1	2574909	C	T	C	T	Watson	lagging	GCT	BSU_24910	yqgM	nonsynonymous
C*	L3	C*.L3.MAstep21	1	2701684	C	T	C	T	Watson	lagging	GCG	-	-	-
C*	L3	C*.L3.MAstep21	1	2902187	C	T	C	T	Watson	lagging	TCG	BSU_28380	gerM	nonsynonymous
C*	L3	C*.L3.MAstep21	1	3017349	T	C	T	C	Watson	lagging	TTG	BSU_29480	ytxK	nonsynonymous
C*	L3	C*.L3.MAstep21	1	3082382	G	A	C	T	Crick	leading	GCT	BSU_30135	yteP	synonymous
C*	L3	C*.L3.MAstep21	1	3111613	A	C	T	G	Crick	leading	ATT	BSU_30380	bceA	nonsynonymous
C*	L3	C*.L3.MAstep21	1	3571508	C	T	C	T	Watson	lagging	CCG	BSU_34770	yvcJ	nonsynonymous
C*	L3	C*.L3.MAstep21	1	3998046	T	C	T	C	Watson	lagging	TTG	BSU_38950	yxjH	nonsynonymous
C*	L4	C*.L4.MAstep1	0	844580	G	A	C	T	Crick	lagging	GCT	BSU_07735	yflB	nonsynonymous
C*	L4	C*.L4.MAstep1	0	1304420	T	C	T	C	Watson	leading	TTC	BSU_12320	yjmC	nonsynonymous
C*	L4	C*.L4.MAstep11	0	8367	G	A	C	T	Crick	lagging	CCA	BSU_00070	gyrA	synonymous
C*	L4	C*.L4.MAstep11	0	28630	T	C	T	C	Watson	leading	TTG	BSU_00200	yaaK	synonymous
C*	L4	C*.L4.MAstep11	0	60690	C	T	C	T	Watson	leading	TCA	BSU_00550	mfd	synonymous
C*	L4	C*.L4.MAstep11	0	148907	C	T	C	T	Watson	leading	ACG	-	-	-
C*	L4	C*.L4.MAstep11	0	154202	A	G	T	C	Crick	lagging	TTG	BSU_01490	rplM	nonsynonymous
C*	L4	C*.L4.MAstep11	0	301577	A	G	T	C	Crick	lagging	ATG	BSU_02790	ycdB	nonsynonymous
C*	L4	C*.L4.MAstep11	0	374007	A	C	T	G	Crick	lagging	ATG	BSU_03440	tlpC	nonsynonymous
C*	L4	C*.L4.MAstep11	0	507770	A	G	T	C	Crick	lagging	ATC	BSU_04550	ydbP	nonsynonymous
C*	L4	C*.L4.MAstep11	0	791164	G	A	C	T	Crick	lagging	CCG	BSU_07230	yetM	nonsynonymous
C*	L4	C*.L4.MAstep11	0	825381	A	T	T	A	Crick	lagging	CTC	BSU_07510	fecD	nonsynonymous
C*	L4	C*.L4.MAstep11	0	896871	C	T	C	T	Watson	leading	CCT	BSU_08220	yfiC	nonsynonymous
C*	L4	C*.L4.MAstep11	0	920293	T	C	T	C	Watson	leading	GTA	BSU_08440	yfiY	synonymous
C*	L4	C*.L4.MAstep11	0	935707	G	A	C	T	Crick	lagging	TCG	BSU_08630	mutY	nonsynonymous
C*	L4	C*.L4.MAstep11	0	1007071	G	A	C	T	Crick	lagging	TCC	BSU_09310	pgcA	nonsynonymous
C*	L4	C*.L4.MAstep11	0	1039345	T	G	T	G	Watson	leading	ATT	BSU_09640	yhdY	nonsynonymous
C*	L4	C*.L4.MAstep11	0	1057787	G	A	C	T	Crick	lagging	GCT	BSU_09840	hemZ	synonymous
C*	L4	C*.L4.MAstep11	0	1138798	G	A	C	T	Crick	lagging	CCG	BSU_10620	addB	nonsynonymous
C*	L4	C*.L4.MAstep11	0	1478703	C	T	C	T	Watson	leading	CCG	BSU_14060	fadH	nonsynonymous
C*	L4	C*.L4.MAstep11	0	1607764	T	C	T	C	Watson	leading	GTA	BSU_15350	ylmB	nonsynonymous
C*	L4	C*.L4.MAstep11	0	1750974	A	G	T	C	Crick	lagging	TTG	BSU_16780	rnjB	synonymous
C*	L4	C*.L4.MAstep11	0	1762390	G	A	C	T	Crick	lagging	TCA	BSU_16910	rodZ	synonymous
C*	L4	C*.L4.MAstep11	0	1839140	G	A	C	T	Crick	lagging	GCT	BSU_17210	pksN	nonsynonymous
C*	L4	C*.L4.MAstep11	0	2026601	A	G	T	C	Crick	leading	CTG	BSU_18570	yoaE	nonsynonymous
C*	L4	C*.L4.MAstep11	0	2119478	C	T	C	T	Watson	lagging	TCT	BSU_19440	yojI	nonsynonymous
C*	L4	C*.L4.MAstep11	0	2404718	A	C	T	G	Crick	leading	GTC	BSU_22980	ypbG	nonsynonymous
C*	L4	C*.L4.MAstep11	0	2484185	G	A	C	T	Crick	leading	TCT	BSU_23890	yidC2	synonymous
C*	L4	C*.L4.MAstep11	0	2584327	A	G	T	C	Crick	leading	ATA	BSU_25010	yqgE	nonsynonymous
C*	L4	C*.L4.MAstep11	0	2787744	T	G	T	G	Watson	lagging	ATC	BSU_27270	mtnN	nonsynonymous
C*	L4	C*.L4.MAstep11	0	2838097	G	A	C	T	Crick	leading	CCT	BSU_27760	csbX	nonsynonymous
C*	L4	C*.L4.MAstep11	0	2944798	C	T	C	T	Watson	lagging	CCC	BSU_28770	araL	nonsynonymous
C*	L4	C*.L4.MAstep11	0	2949880	T	C	T	C	Watson	lagging	TTA	BSU_28810	abnA	nonsynonymous
C*	L4	C*.L4.MAstep11	0	2970613	T	C	T	C	Watson	lagging	CTT	BSU_29050	ytbE	synonymous
C*	L4	C*.L4.MAstep11	0	3012416	T	C	T	C	Watson	lagging	TTG	BSU_29440	argH	nonsynonymous
C*	L4	C*.L4.MAstep11	0	3036923	C	T	C	T	Watson	lagging	GCT	BSU_29670	tyrS	nonsynonymous
C*	L4	C*.L4.MAstep11	0	3085149	C	T	C	T	Watson	lagging	GCA	BSU_30150	rmgR	nonsynonymous
C*	L4	C*.L4.MAstep11	0	3089299	G	T	C	A	Crick	leading	GCG	BSU_30190	bioI	nonsynonymous
C*	L4	C*.L4.MAstep11	0	3096065	C	T	C	T	Watson	lagging	GCC	BSU_30250	ytaP	nonsynonymous
C*	L4	C*.L4.MAstep11	0	3145486	T	C	T	C	Watson	lagging	GTG	BSU_30770	mntA	nonsynonymous
C*	L4	C*.L4.MAstep11	0	3179871	G	A	C	T	Crick	leading	ACT	BSU_30990	thiT	nonsynonymous
C*	L4	C*.L4.MAstep11	0	3237446	G	A	C	T	Crick	leading	GCG	BSU_31520	malK	nonsynonymous
C*	L4	C*.L4.MAstep11	0	3337859	G	T	C	A	Crick	leading	CCC	BSU_32480	pucD	synonymous
C*	L4	C*.L4.MAstep11	0	3414808	C	T	C	T	Watson	lagging	TCC	BSU_33280	yvrP	nonsynonymous
C*	L4	C*.L4.MAstep11	0	3469495	C	T	C	T	Watson	lagging	CCC	BSU_33820	opuCB	nonsynonymous
C*	L4	C*.L4.MAstep11	0	3669589	A	G	T	C	Crick	leading	TTC	BSU_35680	ggaB	nonsynonymous
C*	L4	C*.L4.MAstep11	0	3693791	C	T	C	T	Watson	lagging	GCC	BSU_35830	ywtG	nonsynonymous
C*	L4	C*.L4.MAstep11	0	3782304	A	G	T	C	Crick	leading	GTG	BSU_36810	atpD	synonymous
C*	L4	C*.L4.MAstep11	0	3783460	C	T	C	T	Watson	lagging	CCG	BSU_36820	atpG	synonymous
C*	L4	C*.L4.MAstep11	0	3821747	C	T	C	T	Watson	lagging	GCT	BSU_37240	ywiE	synonymous
C*	L4	C*.L4.MAstep11	0	3911828	G	A	C	T	Crick	leading	GCT	BSU_38110	nfrA	synonymous
C*	L4	C*.L4.MAstep11	0	4030068	C	T	C	T	Watson	lagging	GCT	BSU_39230	wapA	nonsynonymous
C*	L4	C*.L4.MAstep11	0	4149857	T	C	T	C	Watson	lagging	TTC	BSU_40380	walI	nonsynonymous
C*	L4	C*.L4.MAstep11	0	4169466	C	A	C	A	Watson	lagging	GCG	BSU_40560	yybP	synonymous
C*	L4	C*.L4.MAstep21	0	135347	G	A	C	T	Crick	lagging	TCG	-	-	-
C*	L4	C*.L4.MAstep21	0	160816	A	G	T	C	Crick	lagging	TTT	-	-	-
C*	L4	C*.L4.MAstep21	0	180177	C	T	C	T	Watson	leading	GCC	BSU_01600	ybbA	synonymous
C*	L4	C*.L4.MAstep21	0	370804	C	T	C	T	Watson	leading	CCA	BSU_03410	yckE	synonymous
C*	L4	C*.L4.MAstep21	0	452977	G	A	C	T	Crick	lagging	TCA	BSU_04000	ycsA	nonsynonymous
C*	L4	C*.L4.MAstep21	0	635491	G	A	C	T	Crick	lagging	GCA	-	-	-
C*	L4	C*.L4.MAstep21	0	789497	G	A	C	T	Crick	lagging	ACG	BSU_07210	yetK	nonsynonymous
C*	L4	C*.L4.MAstep21	0	808159	G	A	C	T	Crick	lagging	CCG	BSU_07350	yfmT	nonsynonymous
C*	L4	C*.L4.MAstep21	0	887305	T	C	T	C	Watson	leading	TTG	BSU_08140	yfjD	nonsynonymous
C*	L4	C*.L4.MAstep21	0	937294	G	A	C	T	Crick	lagging	ACA	BSU_08650	fabL	nonsynonymous
C*	L4	C*.L4.MAstep21	0	1046203	G	A	C	T	Crick	lagging	CCG	BSU_09710	bmrC	nonsynonymous
C*	L4	C*.L4.MAstep21	0	1254951	C	T	C	T	Watson	leading	TCA	BSU_11820	yjcD	nonsynonymous
C*	L4	C*.L4.MAstep21	0	1302058	C	T	C	T	Watson	leading	GCC	BSU_12310	yjmB	synonymous
C*	L4	C*.L4.MAstep21	0	1580971	A	G	T	C	Crick	lagging	GTA	BSU_15140	rsmH	nonsynonymous
C*	L4	C*.L4.MAstep21	0	1653699	G	A	C	T	Crick	lagging	CCA	BSU_15780	cpgA	synonymous
C*	L4	C*.L4.MAstep21	0	1719156	G	A	C	T	Crick	lagging	GCG	BSU_16500	tsf	nonsynonymous
C*	L4	C*.L4.MAstep21	0	1745110	A	G	T	C	Crick	lagging	TTC	BSU_16730	spoVFA	synonymous
C*	L4	C*.L4.MAstep21	0	1936299	T	C	T	C	Watson	leading	TTG	BSU_18100	parC	synonymous
C*	L4	C*.L4.MAstep21	0	2065559	A	G	T	C	Crick	leading	CTG	BSU_18970	yobI	synonymous
C*	L4	C*.L4.MAstep21	0	2117193	A	G	T	C	Crick	leading	ATA	BSU_19420	yojK	nonsynonymous
C*	L4	C*.L4.MAstep21	0	2122487	C	T	C	T	Watson	lagging	GCC	BSU_19470	yojF	synonymous
C*	L4	C*.L4.MAstep21	0	2317610	G	A	C	T	Crick	leading	CCA	BSU_22050	bpsA	synonymous
C*	L4	C*.L4.MAstep21	0	2478929	C	T	C	T	Watson	lagging	ACG	BSU_23840	rnz	nonsynonymous
C*	L4	C*.L4.MAstep21	0	2603701	T	C	T	C	Watson	lagging	TTC	BSU_25230	yqxD	nonsynonymous
C*	L4	C*.L4.MAstep21	0	2793523	C	T	C	T	Watson	lagging	GCG	BSU_27340	yrrO	synonymous
C*	L4	C*.L4.MAstep21	0	2877395	C	T	C	T	Watson	lagging	GCA	BSU_28160	hemX	nonsynonymous
C*	L4	C*.L4.MAstep21	0	2994466	A	G	T	C	Crick	leading	TTA	BSU_29230	dnaE	nonsynonymous
C*	L4	C*.L4.MAstep21	0	3231807	G	T	C	A	Crick	leading	ACC	-	-	-
C*	L4	C*.L4.MAstep21	0	3315461	G	A	C	T	Crick	leading	TCA	BSU_32260	hom	synonymous
C*	L4	C*.L4.MAstep21	0	3322302	C	T	C	T	Watson	lagging	CCG	BSU_32340	lytH	nonsynonymous
C*	L4	C*.L4.MAstep21	0	3330229	T	C	T	C	Watson	lagging	GTA	BSU_32420	pucR	nonsynonymous
C*	L4	C*.L4.MAstep21	0	3338741	A	G	T	C	Crick	leading	CTG	BSU_32490	pucC	synonymous
C*	L4	C*.L4.MAstep21	0	3384748	G	A	C	T	Crick	leading	GCT	BSU_33000	htrB	synonymous
C*	L4	C*.L4.MAstep21	0	3430003	G	A	C	T	Crick	leading	GCG	BSU_33420	nhaK	nonsynonymous
C*	L4	C*.L4.MAstep21	0	3482521	C	A	C	A	Watson	lagging	ACC	BSU_33940	gapA	nonsynonymous
C*	L4	C*.L4.MAstep21	0	3482524	T	G	T	G	Watson	lagging	GTC	BSU_33940	gapA	nonsynonymous
C*	L4	C*.L4.MAstep21	0	3489672	G	A	C	T	Crick	leading	GCT	BSU_34000	yvbV	nonsynonymous
C*	L4	C*.L4.MAstep21	0	3533351	G	A	C	T	Crick	leading	GCA	-	-	-
C*	L4	C*.L4.MAstep21	0	3703623	C	T	C	T	Watson	lagging	ACA	BSU_35930	rbsD	nonsynonymous
C*	L4	C*.L4.MAstep21	0	3757859	C	T	C	T	Watson	lagging	GCC	BSU_36510	nrgA	nonsynonymous
C*	L4	C*.L4.MAstep21	0	3848626	T	C	T	C	Watson	lagging	GTC	BSU_37490	speB	nonsynonymous
C*	L4	C*.L4.MAstep21	0	3953904	T	G	T	G	Watson	lagging	ATA	BSU_38510	dltB	nonsynonymous
C*	L4	C*.L4.MAstep21	0	4055836	C	T	C	T	Watson	lagging	GCT	BSU_39460	yxeQ	synonymous
C*	L4	C*.L4.MAstep21	0	4183919	T	C	T	C	Watson	lagging	TTT	-	-	-
LC*	L1	LC*.L1.MAstep1	0	84658	T	C	T	C	Watson	leading	TTG	BSU_00750	pabA	synonymous
LC*	L1	LC*.L1.MAstep1	0	180791	G	A	C	T	Crick	lagging	TCT	BSU_01610	feuC	synonymous
LC*	L1	LC*.L1.MAstep1	0	194674	A	G	T	C	Crick	lagging	GTT	-	-	-
LC*	L1	LC*.L1.MAstep1	0	451262	C	G	C	G	Watson	leading	GCC	BSU_03982	mtlF	synonymous
LC*	L1	LC*.L1.MAstep1	0	503595	A	G	T	C	Crick	lagging	ATA	BSU_04490	ydbJ	nonsynonymous
LC*	L1	LC*.L1.MAstep1	0	557398	G	A	C	T	Crick	lagging	CCA	BSU_05100	yddT	nonsynonymous
LC*	L1	LC*.L1.MAstep1	0	760132	T	C	T	C	Watson	leading	TTG	BSU_06950	rhgK	nonsynonymous
LC*	L1	LC*.L1.MAstep1	0	828333	A	G	T	C	Crick	lagging	ATC	BSU_07560	pel	nonsynonymous
LC*	L1	LC*.L1.MAstep1	0	859118	T	C	T	C	Watson	leading	ATG	BSU_07840	yfkN	nonsynonymous
LC*	L1	LC*.L1.MAstep1	0	1044686	C	T	C	T	Watson	leading	GCT	BSU_09690	nhaX	nonsynonymous
LC*	L1	LC*.L1.MAstep1	0	1078638	G	T	C	A	Crick	lagging	TCC	BSU_10050	ecsB	nonsense
LC*	L1	LC*.L1.MAstep1	0	1121678	G	A	C	T	Crick	lagging	GCG	BSU_10480	yhjE	synonymous
LC*	L1	LC*.L1.MAstep1	0	1159065	A	G	T	C	Crick	lagging	ATC	BSU_10790	asnO	nonsynonymous
LC*	L1	LC*.L1.MAstep1	0	1431889	A	G	T	C	Crick	lagging	ATC	BSU_13660	kinD	nonsynonymous
LC*	L1	LC*.L1.MAstep1	0	1458146	A	G	T	C	Crick	lagging	CTG	BSU_13890	ptsG	synonymous
LC*	L1	LC*.L1.MAstep1	0	1466366	G	A	C	T	Crick	lagging	GCT	BSU_13960	ykwC	nonsynonymous
LC*	L1	LC*.L1.MAstep1	0	1509950	C	T	C	T	Watson	leading	GCG	BSU_14400	fruA	nonsynonymous
LC*	L1	LC*.L1.MAstep1	0	1515378	A	G	T	C	Crick	lagging	TTG	BSU_14450	ampS	synonymous
LC*	L1	LC*.L1.MAstep1	0	1610467	C	T	C	T	Watson	leading	CCG	BSU_15380	ylmE	nonsynonymous
LC*	L1	LC*.L1.MAstep1	0	1667457	C	T	C	T	Watson	leading	GCT	BSU_15940	smc	nonsynonymous
LC*	L1	LC*.L1.MAstep1	0	1674673	A	G	T	C	Crick	lagging	CTA	BSU_16020	rimM	synonymous
LC*	L1	LC*.L1.MAstep1	0	1747306	G	A	C	T	Crick	lagging	TCG	BSU_16760	dapG	nonsynonymous
LC*	L1	LC*.L1.MAstep1	0	1957062	T	C	T	C	Watson	leading	GTA	BSU_18260	yngJ	nonsynonymous
LC*	L1	LC*.L1.MAstep1	0	1971583	C	T	C	T	Watson	leading	ACA	BSU_18310	ppsD	nonsynonymous
LC*	L1	LC*.L1.MAstep1	0	2034873	C	T	C	T	Watson	lagging	CCA	BSU_18650	pelB	synonymous
LC*	L1	LC*.L1.MAstep1	0	2127210	C	T	C	T	Watson	lagging	CCT	-	-	-
LC*	L1	LC*.L1.MAstep1	0	2307261	C	T	C	T	Watson	lagging	GCT	BSU_21920	ugtP	nonsynonymous
LC*	L1	LC*.L1.MAstep1	0	2320073	A	G	T	C	Crick	leading	TTA	-	-	-
LC*	L1	LC*.L1.MAstep1	0	2463469	T	A	T	A	Watson	lagging	TTT	BSU_23680	yqjZ	nonsynonymous
LC*	L1	LC*.L1.MAstep1	0	2524207	C	T	C	T	Watson	lagging	GCT	BSU_24270	dxs	nonsynonymous
LC*	L1	LC*.L1.MAstep1	0	2621896	A	G	T	C	Crick	leading	TTG	BSU_25430	yqeV	synonymous
LC*	L1	LC*.L1.MAstep1	0	2716297	T	C	T	C	Watson	lagging	GTA	BSU_26580	bltR	nonsynonymous
LC*	L1	LC*.L1.MAstep1	0	2735906	T	C	T	C	Watson	lagging	TTC	BSU_26790	aadK	nonsynonymous
LC*	L1	LC*.L1.MAstep1	0	2870525	C	T	C	T	Watson	lagging	CCT	BSU_28100	ysxE	synonymous
LC*	L1	LC*.L1.MAstep1	0	2881032	C	T	C	T	Watson	lagging	GCT	BSU_28200	lonA	nonsynonymous
LC*	L1	LC*.L1.MAstep1	0	3037278	G	A	C	T	Crick	leading	GCA	BSU_29670	tyrS	synonymous
LC*	L1	LC*.L1.MAstep1	0	3128259	T	C	T	C	Watson	lagging	GTA	BSU_30550	metK	nonsynonymous
LC*	L1	LC*.L1.MAstep1	0	3269969	T	C	T	C	Watson	lagging	CTT	BSU_31875	yukB	nonsynonymous
LC*	L1	LC*.L1.MAstep1	0	3337751	C	T	C	T	Watson	lagging	CCA	BSU_32480	pucD	synonymous
LC*	L1	LC*.L1.MAstep1	0	3378987	A	G	T	C	Crick	leading	CTG	BSU_32930	yusU	nonsynonymous
LC*	L1	LC*.L1.MAstep1	0	3906338	C	T	C	T	Watson	lagging	CCG	BSU_38070	sacT	nonsynonymous
LC*	L1	LC*.L1.MAstep1	0	4032766	G	A	C	T	Crick	leading	TCA	BSU_39260	bglH	synonymous
LC*	L1	LC*.L1.MAstep1	0	4039694	T	C	T	C	Watson	lagging	CTG	BSU_39330	abn2	synonymous
LC*	L1	LC*.L1.MAstep1	0	4062059	C	T	C	T	Watson	lagging	GCG	BSU_39520	yxeK	nonsynonymous
LC*	L1	LC*.L1.MAstep1	0	4115081	A	G	T	C	Crick	leading	TTC	BSU_40060	gntK	nonsynonymous
LC*	L1	LC*.L1.MAstep1	0	4200376	G	A	C	T	Crick	leading	GCT	BSU_40920	yyaF	nonsynonymous
LC*	L1	LC*.L1.MAstep11	1	82171	C	T	C	T	Watson	leading	GCT	BSU_00730	cysK	nonsynonymous
LC*	L1	LC*.L1.MAstep11	1	119715	C	T	C	T	Watson	leading	GCT	BSU_01030	rplA	nonsynonymous
LC*	L1	LC*.L1.MAstep11	1	124145	G	A	C	T	Crick	lagging	GCA	BSU_01070	rpoB	nonsynonymous
LC*	L1	LC*.L1.MAstep11	1	155471	A	T	T	A	Crick	lagging	GTC	BSU_01510	ybaJ	nonsynonymous
LC*	L1	LC*.L1.MAstep11	1	198655	C	G	C	G	Watson	leading	GCC	BSU_01770	glmM	synonymous
LC*	L1	LC*.L1.MAstep11	1	256634	T	A	T	A	Watson	leading	ATC	BSU_02350	gamP	nonsynonymous
LC*	L1	LC*.L1.MAstep11	1	327907	C	T	C	T	Watson	leading	TCG	BSU_03040	amyE	nonsynonymous
LC*	L1	LC*.L1.MAstep11	1	506444	A	G	T	C	Crick	lagging	TTA	BSU_04530	fbpB	nonsynonymous
LC*	L1	LC*.L1.MAstep11	1	522998	C	T	C	T	Watson	leading	GCG	BSU_04730	sigB	nonsynonymous
LC*	L1	LC*.L1.MAstep11	1	528790	T	C	T	C	Watson	leading	GTA	-	-	-
LC*	L1	LC*.L1.MAstep11	1	595314	T	C	T	C	Watson	leading	TTG	BSU_05470	mneP	nonsynonymous
LC*	L1	LC*.L1.MAstep11	1	644584	G	A	C	T	Crick	lagging	TCA	BSU_05950	ydiF	nonsense
LC*	L1	LC*.L1.MAstep11	1	731411	C	T	C	T	Watson	leading	GCA	BSU_06690	gatB	synonymous
LC*	L1	LC*.L1.MAstep11	1	844202	A	G	T	C	Crick	lagging	ATG	BSU_07720	yflD	nonsynonymous
LC*	L1	LC*.L1.MAstep11	1	880055	C	T	C	T	Watson	leading	GCT	BSU_08070	acoB	nonsynonymous
LC*	L1	LC*.L1.MAstep11	1	1042783	A	G	T	C	Crick	lagging	GTC	BSU_09670	dat	nonsynonymous
LC*	L1	LC*.L1.MAstep11	1	1056278	G	A	C	T	Crick	lagging	ACA	-	-	-
LC*	L1	LC*.L1.MAstep11	1	1058013	G	A	C	T	Crick	lagging	CCT	BSU_09840	hemZ	nonsynonymous
LC*	L1	LC*.L1.MAstep11	1	1063841	C	T	C	T	Watson	leading	GCG	BSU_09900	yhaP	nonsynonymous
LC*	L1	LC*.L1.MAstep11	1	1069162	G	A	C	T	Crick	lagging	TCT	BSU_09930	yhaM	nonsynonymous
LC*	L1	LC*.L1.MAstep11	1	1146737	G	A	C	T	Crick	lagging	GCT	BSU_10650	sbcC	synonymous
LC*	L1	LC*.L1.MAstep11	1	1215336	G	A	C	T	Crick	lagging	CCG	BSU_11390	appB	nonsynonymous
LC*	L1	LC*.L1.MAstep11	1	1298801	G	A	C	T	Crick	lagging	ACT	BSU_12280	yjlC	nonsynonymous
LC*	L1	LC*.L1.MAstep11	1	1352495	G	A	C	T	Crick	lagging	GCG	BSU_12860	steT	nonsynonymous
LC*	L1	LC*.L1.MAstep11	1	1475113	C	T	C	T	Watson	leading	GCT	-	-	-
LC*	L1	LC*.L1.MAstep11	1	1483739	A	G	T	C	Crick	lagging	GTG	-	-	-
LC*	L1	LC*.L1.MAstep11	1	1524285	G	A	C	T	Crick	lagging	TCG	BSU_14530	rnjA	synonymous
LC*	L1	LC*.L1.MAstep11	1	1611852	G	A	C	T	Crick	lagging	TCC	BSU_15410	ylmH	nonsynonymous
LC*	L1	LC*.L1.MAstep11	1	1681200	G	A	C	T	Crick	lagging	TCC	BSU_16090	sucC	nonsynonymous
LC*	L1	LC*.L1.MAstep11	1	1684870	G	A	C	T	Crick	lagging	GCA	BSU_16120	topA	nonsynonymous
LC*	L1	LC*.L1.MAstep11	1	1689691	C	T	C	T	Watson	leading	CCG	BSU_16160	clpY	nonsynonymous
LC*	L1	LC*.L1.MAstep11	1	1810444	G	A	C	T	Crick	lagging	TCC	BSU_17190	pksL	nonsynonymous
LC*	L1	LC*.L1.MAstep11	1	1865816	G	A	C	T	Crick	lagging	TCT	-	-	-
LC*	L1	LC*.L1.MAstep11	1	1995266	C	T	C	T	Watson	leading	TCC	BSU_18340	ppsA	nonsynonymous
LC*	L1	LC*.L1.MAstep11	1	2140596	G	A	C	T	Crick	leading	GCT	BSU_19690	kamA	nonsynonymous
LC*	L1	LC*.L1.MAstep11	1	2583307	T	A	T	A	Watson	lagging	ATA	BSU_25000	pbpA	synonymous
LC*	L1	LC*.L1.MAstep11	1	2879641	C	T	C	T	Watson	lagging	GCT	BSU_28180	ysxD	synonymous
LC*	L1	LC*.L1.MAstep11	1	2896256	A	T	T	A	Crick	leading	ATT	BSU_28310	ilvB	nonsynonymous
LC*	L1	LC*.L1.MAstep11	1	3052979	T	C	T	C	Watson	lagging	GTT	BSU_29820	ytpR	nonsynonymous
LC*	L1	LC*.L1.MAstep11	1	3112303	C	T	C	T	Watson	lagging	GCT	BSU_30390	bceS	nonsynonymous
LC*	L1	LC*.L1.MAstep11	1	3136388	T	A	T	A	Watson	lagging	ATA	BSU_30650	dps	synonymous
LC*	L1	LC*.L1.MAstep11	1	3221565	C	T	C	T	Watson	lagging	GCG	BSU_31350	pgi	synonymous
LC*	L1	LC*.L1.MAstep11	1	3251208	C	T	C	T	Watson	lagging	CCG	BSU_31630	mrpD	nonsynonymous
LC*	L1	LC*.L1.MAstep11	1	3449756	G	T	C	A	Crick	leading	GCG	BSU_33590	yvaG	synonymous
LC*	L1	LC*.L1.MAstep11	1	3787730	G	A	C	T	Crick	leading	TCC	BSU_36880	atpI	nonsynonymous
LC*	L1	LC*.L1.MAstep11	1	4004013	C	T	C	T	Watson	lagging	GCT	BSU_39000	hbuT	nonsynonymous
LC*	L1	LC*.L1.MAstep11	1	4122198	G	C	C	G	Crick	leading	ACC	BSU_40110	bglA	nonsynonymous
LC*	L1	LC*.L1.MAstep2	0	1770	G	A	C	T	Crick	lagging	CCC	-	-	-
LC*	L1	LC*.L1.MAstep2	0	19730	C	T	C	T	Watson	leading	TCA	BSU_00110	pdxS	synonymous
LC*	L1	LC*.L1.MAstep2	0	41506	A	G	T	C	Crick	lagging	TTG	BSU_00310	holB	nonsynonymous
LC*	L1	LC*.L1.MAstep2	0	60374	A	G	T	C	Crick	lagging	CTA	-	-	-
LC*	L1	LC*.L1.MAstep2	0	65262	A	G	T	C	Crick	lagging	GTG	BSU_00570	yabM	nonsynonymous
LC*	L1	LC*.L1.MAstep2	0	104154	G	A	C	T	Crick	lagging	ACT	BSU_00860	clpC	nonsynonymous
LC*	L1	LC*.L1.MAstep2	0	150231	G	A	C	T	Crick	lagging	GCT	BSU_01440	rplQ	synonymous
LC*	L1	LC*.L1.MAstep2	0	187333	C	T	C	T	Watson	leading	GCT	BSU_01660	nagZ	nonsynonymous
LC*	L1	LC*.L1.MAstep2	0	196905	A	G	T	C	Crick	lagging	TTG	BSU_01750	cdaA	synonymous
LC*	L1	LC*.L1.MAstep2	0	232144	A	G	T	C	Crick	lagging	ATC	BSU_02120	aimA	nonsynonymous
LC*	L1	LC*.L1.MAstep2	0	270828	A	G	T	C	Crick	lagging	CTT	BSU_02480	ycbE	nonsynonymous
LC*	L1	LC*.L1.MAstep2	0	271546	G	A	C	T	Crick	lagging	GCC	BSU_02480	ycbE	nonsynonymous
LC*	L1	LC*.L1.MAstep2	0	315535	A	G	T	C	Crick	lagging	CTG	BSU_02930	yceG	nonsynonymous
LC*	L1	LC*.L1.MAstep2	0	359641	A	G	T	C	Crick	lagging	ATG	BSU_03310	nasC	synonymous
LC*	L1	LC*.L1.MAstep2	0	380604	G	A	C	T	Crick	lagging	TCA	BSU_03480	srfAA	nonsynonymous
LC*	L1	LC*.L1.MAstep2	0	382045	G	A	C	T	Crick	lagging	ACC	BSU_03480	srfAA	nonsynonymous
LC*	L1	LC*.L1.MAstep2	0	435644	A	G	T	C	Crick	lagging	TTT	BSU_03830	fpbQ	synonymous
LC*	L1	LC*.L1.MAstep2	0	501770	C	T	C	T	Watson	leading	GCC	BSU_04480	ydbI	synonymous
LC*	L1	LC*.L1.MAstep2	0	574929	T	C	T	C	Watson	leading	TTG	BSU_05280	ydeO	synonymous
LC*	L1	LC*.L1.MAstep2	0	741794	G	A	C	T	Crick	lagging	GCA	BSU_06760	dnmA	nonsynonymous
LC*	L1	LC*.L1.MAstep2	0	758748	G	A	C	T	Crick	lagging	GCC	BSU_06950	rhgK	synonymous
LC*	L1	LC*.L1.MAstep2	0	843735	C	T	C	T	Watson	leading	ACA	BSU_07710	ltaS	nonsynonymous
LC*	L1	LC*.L1.MAstep2	0	857501	C	T	C	T	Watson	leading	TCC	BSU_07840	yfkN	nonsynonymous
LC*	L1	LC*.L1.MAstep2	0	927407	T	C	T	C	Watson	leading	GTG	BSU_08540	yfhI	synonymous
LC*	L1	LC*.L1.MAstep2	0	993774	T	C	T	C	Watson	leading	TTG	BSU_09190	yhcR	synonymous
LC*	L1	LC*.L1.MAstep2	0	1014654	C	T	C	T	Watson	leading	CCA	BSU_09390	ygxB	synonymous
LC*	L1	LC*.L1.MAstep2	0	1083806	C	T	C	T	Watson	leading	CCA	-	-	-
LC*	L1	LC*.L1.MAstep2	0	1163589	A	T	T	A	Crick	lagging	ATC	BSU_10840	iolQ	nonsynonymous
LC*	L1	LC*.L1.MAstep2	0	1287832	C	T	C	T	Watson	leading	GCA	BSU_12160	forC1	nonsynonymous
LC*	L1	LC*.L1.MAstep2	0	1373903	A	G	T	C	Crick	lagging	ATG	BSU_13040	hmp	nonsynonymous
LC*	L1	LC*.L1.MAstep2	0	1506205	C	T	C	T	Watson	leading	TCT	BSU_14370	yknZ	nonsynonymous
LC*	L1	LC*.L1.MAstep2	0	1526502	T	C	T	C	Watson	leading	TTT	BSU_14560	defB	nonsynonymous
LC*	L1	LC*.L1.MAstep2	0	1607820	C	T	C	T	Watson	leading	CCA	BSU_15350	ylmB	nonsynonymous
LC*	L1	LC*.L1.MAstep2	0	1644679	G	A	C	T	Crick	lagging	TCG	BSU_15710	priA	synonymous
LC*	L1	LC*.L1.MAstep2	0	1732943	G	A	C	T	Crick	lagging	GCT	BSU_16600	nusA	synonymous
LC*	L1	LC*.L1.MAstep2	0	1759041	C	T	C	T	Watson	leading	GCG	BSU_16860	ymfH	nonsynonymous
LC*	L1	LC*.L1.MAstep2	0	1814005	G	A	C	T	Crick	lagging	GCG	BSU_17190	pksL	nonsynonymous
LC*	L1	LC*.L1.MAstep2	0	1816252	G	A	C	T	Crick	lagging	CCG	BSU_17190	pksL	nonsynonymous
LC*	L1	LC*.L1.MAstep2	0	1844400	A	G	T	C	Crick	lagging	TTC	BSU_17210	pksN	nonsynonymous
LC*	L1	LC*.L1.MAstep2	0	1914736	T	C	T	C	Watson	leading	GTG	BSU_17810	yndK	nonsynonymous
LC*	L1	LC*.L1.MAstep2	0	1915485	G	A	C	T	Crick	lagging	CCT	BSU_17820	pghL	nonsynonymous
LC*	L1	LC*.L1.MAstep2	0	1976134	C	T	C	T	Watson	leading	GCA	BSU_18320	ppsC	nonsynonymous
LC*	L1	LC*.L1.MAstep2	0	2150028	G	A	C	T	Crick	leading	GCG	BSU_19790	cgeB	synonymous
LC*	L1	LC*.L1.MAstep2	0	2292903	T	C	T	C	Watson	lagging	TTG	BSU_21770	ilvA	nonsynonymous
LC*	L1	LC*.L1.MAstep2	0	2304700	A	G	T	C	Crick	leading	ATG	BSU_21900	bsaA	synonymous
LC*	L1	LC*.L1.MAstep2	0	2358075	A	G	T	C	Crick	leading	CTG	BSU_22460	bshA	nonsynonymous
LC*	L1	LC*.L1.MAstep2	0	2367834	G	A	C	T	Crick	leading	TCA	-	-	-
LC*	L1	LC*.L1.MAstep2	0	2511136	T	C	T	C	Watson	lagging	TTC	BSU_24150	mmgC	synonymous
LC*	L1	LC*.L1.MAstep2	0	2534914	C	T	C	T	Watson	lagging	TCA	BSU_24390	spoIIIAE	synonymous
LC*	L1	LC*.L1.MAstep2	0	2739049	T	C	T	C	Watson	lagging	GTA	BSU_26810	yrpC	nonsynonymous
LC*	L1	LC*.L1.MAstep2	0	2766406	C	T	C	T	Watson	lagging	TCA	BSU_27085	BSU_27085	nonsense
LC*	L1	LC*.L1.MAstep2	0	3075445	G	A	C	T	Crick	leading	GCG	BSU_30060	ytfP	nonsynonymous
LC*	L1	LC*.L1.MAstep2	0	3118121	C	T	C	T	Watson	lagging	GCC	BSU_30450	ytrB	nonsynonymous
LC*	L1	LC*.L1.MAstep2	0	3145699	C	T	C	T	Watson	lagging	GCT	BSU_30770	mntA	nonsynonymous
LC*	L1	LC*.L1.MAstep2	0	3273168	C	T	C	T	Watson	lagging	ACC	BSU_31875	yukB	nonsynonymous
LC*	L1	LC*.L1.MAstep2	0	3277443	G	A	C	T	Crick	leading	TCG	BSU_31920	adeR	synonymous
LC*	L1	LC*.L1.MAstep2	0	3293859	G	A	C	T	Crick	leading	GCG	BSU_32020	yuiH	nonsynonymous
LC*	L1	LC*.L1.MAstep2	0	3310338	C	T	C	T	Watson	lagging	GCC	-	-	-
LC*	L1	LC*.L1.MAstep2	0	3449386	T	C	T	C	Watson	lagging	TTG	BSU_33580	yvaF	nonsynonymous
LC*	L1	LC*.L1.MAstep2	0	3536805	C	T	C	T	Watson	lagging	ACT	BSU_34450	sacB	nonsynonymous
LC*	L1	LC*.L1.MAstep2	0	3555194	A	T	T	A	Crick	leading	GTT	BSU_34610	mdxE	nonsynonymous
LC*	L1	LC*.L1.MAstep2	0	3557395	G	A	C	T	Crick	leading	TCA	BSU_34620	yvdF	nonsynonymous
LC*	L1	LC*.L1.MAstep2	0	3564384	G	A	C	T	Crick	leading	GCT	BSU_34690	psdB	synonymous
LC*	L1	LC*.L1.MAstep2	0	3704852	G	A	C	T	Crick	leading	GCG	BSU_35940	rbsA	nonsynonymous
LC*	L1	LC*.L1.MAstep2	0	3745613	C	T	C	T	Watson	lagging	GCT	BSU_36390	flhP	synonymous
LC*	L1	LC*.L1.MAstep2	0	3826754	C	T	C	T	Watson	lagging	ACG	BSU_37280	narG	synonymous
LC*	L1	LC*.L1.MAstep2	0	3828084	G	A	C	T	Crick	leading	GCA	BSU_37280	narG	nonsynonymous
LC*	L1	LC*.L1.MAstep2	0	3828179	G	A	C	T	Crick	leading	ACT	BSU_37280	narG	synonymous
LC*	L1	LC*.L1.MAstep2	0	3901937	T	C	T	C	Watson	lagging	ATT	BSU_38030	ywdA	synonymous
LC*	L1	LC*.L1.MAstep2	0	3949627	T	A	T	A	Watson	lagging	ATT	BSU_38470	ywaD	nonsynonymous
LC*	L1	LC*.L1.MAstep2	0	3992940	C	T	C	T	Watson	lagging	GCG	BSU_38890	yxjN	synonymous
LC*	L1	LC*.L1.MAstep2	0	4059441	T	C	T	C	Watson	lagging	ATG	BSU_39490	yxeN	nonsynonymous
LC*	L1	LC*.L1.MAstep2	0	4087030	T	C	T	C	Watson	lagging	ATC	BSU_39790	yxcE	nonsynonymous
LC*	L1	LC*.L1.MAstep2	0	4104197	C	T	C	T	Watson	lagging	TCC	-	-	-
LC*	L1	LC*.L1.MAstep3	0	139254	A	G	T	C	Crick	lagging	TTG	BSU_01220	rpsC	nonsynonymous
LC*	L1	LC*.L1.MAstep3	0	251369	T	C	T	C	Watson	leading	ATC	-	-	-
LC*	L1	LC*.L1.MAstep3	0	275965	C	T	C	T	Watson	leading	GCC	BSU_02520	ycbJ	nonsynonymous
LC*	L1	LC*.L1.MAstep3	0	349761	C	T	C	T	Watson	leading	GCA	BSU_03230	putR	synonymous
LC*	L1	LC*.L1.MAstep3	0	380147	G	A	C	T	Crick	lagging	GCT	BSU_03480	srfAA	synonymous
LC*	L1	LC*.L1.MAstep3	0	478905	G	A	C	T	Crick	lagging	GCT	-	-	-
LC*	L1	LC*.L1.MAstep3	0	665239	G	A	C	T	Crick	lagging	ACA	BSU_06140	gutR	nonsense
LC*	L1	LC*.L1.MAstep3	0	771472	G	A	C	T	Crick	lagging	CCG	BSU_07050	yesW	synonymous
LC*	L1	LC*.L1.MAstep3	0	780129	A	G	T	C	Crick	lagging	ATG	BSU_07100	lplA	nonsynonymous
LC*	L1	LC*.L1.MAstep3	0	802645	G	A	C	T	Crick	lagging	GCG	BSU_07310	yfnD	nonsynonymous
LC*	L1	LC*.L1.MAstep3	0	869978	G	A	C	T	Crick	lagging	CCT	BSU_07980	pdaA	synonymous
LC*	L1	LC*.L1.MAstep3	0	896251	G	A	C	T	Crick	lagging	CCG	BSU_08220	yfiC	synonymous
LC*	L1	LC*.L1.MAstep3	0	936020	G	A	C	T	Crick	lagging	CCC	BSU_08630	mutY	nonsynonymous
LC*	L1	LC*.L1.MAstep3	0	944325	C	T	C	T	Watson	leading	CCG	BSU_08720	ygaF	synonymous
LC*	L1	LC*.L1.MAstep3	0	959177	T	A	T	A	Watson	leading	ATA	-	-	-
LC*	L1	LC*.L1.MAstep3	0	980706	G	A	C	T	Crick	lagging	GCC	BSU_09050	yhcE	nonsense
LC*	L1	LC*.L1.MAstep3	0	983171	A	G	T	C	Crick	lagging	TTT	BSU_09080	yhcH	nonsynonymous
LC*	L1	LC*.L1.MAstep3	0	1033350	C	T	C	T	Watson	leading	CCG	BSU_09550	mpfA	synonymous
LC*	L1	LC*.L1.MAstep3	0	1109840	T	C	T	C	Watson	leading	TTG	BSU_10350	yhfS	nonsynonymous
LC*	L1	LC*.L1.MAstep3	0	1208840	A	G	T	C	Crick	lagging	TTG	BSU_11330	fabHA	nonsynonymous
LC*	L1	LC*.L1.MAstep3	0	1262283	C	T	C	T	Watson	leading	GCC	BSU_11900	yjcL	nonsynonymous
LC*	L1	LC*.L1.MAstep3	0	1420173	T	C	T	C	Watson	leading	TTT	BSU_13530	kinE	nonsynonymous
LC*	L1	LC*.L1.MAstep3	0	1440870	A	G	T	C	Crick	lagging	TTG	BSU_13740	queE	nonsynonymous
LC*	L1	LC*.L1.MAstep3	0	1515663	G	A	C	T	Crick	lagging	TCA	BSU_14450	ampS	synonymous
LC*	L1	LC*.L1.MAstep3	0	1523123	C	T	C	T	Watson	leading	ACC	BSU_14530	rnjA	nonsynonymous
LC*	L1	LC*.L1.MAstep3	0	1564941	C	T	C	T	Watson	leading	TCT	BSU_14930	ctaG	synonymous
LC*	L1	LC*.L1.MAstep3	0	1688725	A	G	T	C	Crick	lagging	TTG	BSU_16160	clpY	nonsynonymous
LC*	L1	LC*.L1.MAstep3	0	1817215	A	G	T	C	Crick	lagging	TTC	BSU_17190	pksL	nonsynonymous
LC*	L1	LC*.L1.MAstep3	0	1842559	G	A	C	T	Crick	lagging	CCG	BSU_17210	pksN	synonymous
LC*	L1	LC*.L1.MAstep3	0	1889711	T	C	T	C	Watson	leading	GTA	BSU_17580	xynB	nonsynonymous
LC*	L1	LC*.L1.MAstep3	0	1969141	G	A	C	T	Crick	lagging	GCC	BSU_18310	ppsD	nonsynonymous
LC*	L1	LC*.L1.MAstep3	0	2308150	G	A	C	T	Crick	leading	GCG	-	-	-
LC*	L1	LC*.L1.MAstep3	0	2423447	T	C	T	C	Watson	lagging	TTG	BSU_23190	dacB	nonsynonymous
LC*	L1	LC*.L1.MAstep3	0	2441723	T	C	T	C	Watson	lagging	CTG	BSU_23410	spoVAD	synonymous
LC*	L1	LC*.L1.MAstep3	0	2486867	A	G	T	C	Crick	leading	TTA	BSU_23920	yqjD	synonymous
LC*	L1	LC*.L1.MAstep3	0	2538950	T	C	T	C	Watson	lagging	ATC	BSU_24460	papA	nonsynonymous
LC*	L1	LC*.L1.MAstep3	0	2547743	A	T	T	A	Crick	leading	ATT	BSU_24560	gcvPA	nonsynonymous
LC*	L1	LC*.L1.MAstep3	0	2605111	C	T	C	T	Watson	lagging	ACA	BSU_25250	ccpN	nonsynonymous
LC*	L1	LC*.L1.MAstep3	0	2605266	A	G	T	C	Crick	leading	CTG	BSU_25250	ccpN	nonsynonymous
LC*	L1	LC*.L1.MAstep3	0	2637761	T	C	T	C	Watson	lagging	ATG	BSU_25570	comEC	nonsynonymous
LC*	L1	LC*.L1.MAstep3	0	2877285	A	G	T	C	Crick	leading	TTC	BSU_28160	hemX	synonymous
LC*	L1	LC*.L1.MAstep3	0	2921797	C	T	C	T	Watson	lagging	GCC	BSU_28580	rqcU	synonymous
LC*	L1	LC*.L1.MAstep3	0	2943996	T	C	T	C	Watson	lagging	CTA	BSU_28760	araM	synonymous
LC*	L1	LC*.L1.MAstep3	0	3007708	T	C	T	C	Watson	lagging	TTC	BSU_29380	tcyJ	synonymous
LC*	L1	LC*.L1.MAstep3	0	3011877	A	T	T	A	Crick	leading	ATA	BSU_29440	argH	nonsynonymous
LC*	L1	LC*.L1.MAstep3	0	3024481	G	A	C	T	Crick	leading	TCA	BSU_29560	ytcI	synonymous
LC*	L1	LC*.L1.MAstep3	0	3031615	T	C	T	C	Watson	lagging	ATG	BSU_29620	hisJ	nonsynonymous
LC*	L1	LC*.L1.MAstep3	0	3040895	A	G	T	C	Crick	leading	GTA	BSU_29700	acuB	nonsynonymous
LC*	L1	LC*.L1.MAstep3	0	3073114	G	A	C	T	Crick	leading	CCA	BSU_30035	ytzG	nonsense
LC*	L1	LC*.L1.MAstep3	0	3075417	G	A	C	T	Crick	leading	CCA	BSU_30060	ytfP	nonsynonymous
LC*	L1	LC*.L1.MAstep3	0	3107459	G	A	C	T	Crick	leading	CCC	BSU_30350	yttB	nonsynonymous
LC*	L1	LC*.L1.MAstep3	0	3170805	A	G	T	C	Crick	leading	CTG	BSU_30980	glgB	nonsynonymous
LC*	L1	LC*.L1.MAstep3	0	3352890	T	C	T	C	Watson	lagging	GTC	BSU_32630	yurR	nonsynonymous
LC*	L1	LC*.L1.MAstep3	0	3416874	C	T	C	T	Watson	lagging	TCT	BSU_33300	fhuG	nonsynonymous
LC*	L1	LC*.L1.MAstep3	0	3477199	C	T	C	T	Watson	lagging	TCT	BSU_33900	eno	nonsynonymous
LC*	L1	LC*.L1.MAstep3	0	3503946	G	A	C	T	Crick	leading	TCA	BSU_34130	ganA	nonsynonymous
LC*	L1	LC*.L1.MAstep3	0	3616396	A	G	T	C	Crick	leading	GTA	BSU_35190	yvkC	nonsynonymous
LC*	L1	LC*.L1.MAstep3	0	3663923	C	T	C	T	Watson	lagging	GCG	BSU_35650	tagU	nonsynonymous
LC*	L1	LC*.L1.MAstep3	0	3670995	A	G	T	C	Crick	leading	GTG	-	-	-
LC*	L1	LC*.L1.MAstep3	0	3760463	T	C	T	C	Watson	lagging	CTG	BSU_36550	spoIIQ	nonsynonymous
LC*	L1	LC*.L1.MAstep3	0	3862004	G	A	C	T	Crick	leading	TCT	BSU_37620	rsfA	nonsynonymous
LC*	L1	LC*.L1.MAstep3	0	3922001	T	C	T	C	Watson	lagging	TTG	BSU_38210	gtcA	nonsynonymous
LC*	L1	LC*.L1.MAstep3	0	3953671	C	T	C	T	Watson	lagging	GCC	BSU_38500	dltA	nonsynonymous
LC*	L1	LC*.L1.MAstep3	0	3954327	A	G	T	C	Crick	leading	TTC	BSU_38510	dltB	nonsynonymous
LC*	L1	LC*.L1.MAstep3	0	4052990	T	G	T	G	Watson	lagging	ATG	BSU_39430	deoR	nonsynonymous
LC*	L1	LC*.L1.MAstep3	0	4066523	G	A	C	T	Crick	leading	GCC	BSU_39590	yxeD	nonsynonymous
LC*	L1	LC*.L1.MAstep3	0	4117565	C	T	C	T	Watson	lagging	TCG	BSU_40080	gntZ	synonymous
LC*	L1	LC*.L1.MAstep3	0	4183767	C	T	C	T	Watson	lagging	TCC	BSU_40710	yybA	nonsynonymous
LC*	L1	LC*.L1.MAstep3	0	4193967	T	C	T	C	Watson	lagging	ATA	BSU_40830	yyaK	nonsynonymous
LC*	L1	LC*.L1.MAstep3	0	4205360	T	C	T	C	Watson	lagging	GTG	BSU_40950	yyaC	nonsynonymous
LC*	L1	LC*.L1.MAstep6	1	42126	G	A	C	T	Crick	lagging	TCC	BSU_00320	ricT	nonsynonymous
LC*	L1	LC*.L1.MAstep6	1	143678	C	T	C	T	Watson	leading	TCG	BSU_01330	rpsE	synonymous
LC*	L1	LC*.L1.MAstep6	1	223064	G	A	C	T	Crick	lagging	GCT	BSU_02019	ybzI	nonsynonymous
LC*	L1	LC*.L1.MAstep6	1	440250	A	G	T	C	Crick	lagging	TTG	BSU_03890	gabR	synonymous
LC*	L1	LC*.L1.MAstep6	1	473272	G	A	C	T	Crick	lagging	GCC	BSU_04210	ydaF	synonymous
LC*	L1	LC*.L1.MAstep6	1	621119	T	C	T	C	Watson	leading	TTA	BSU_05740	phoB	nonsynonymous
LC*	L1	LC*.L1.MAstep6	1	698371	T	C	T	C	Watson	leading	ATG	-	-	-
LC*	L1	LC*.L1.MAstep6	1	711373	G	A	C	T	Crick	lagging	TCT	BSU_06530	purD	nonsynonymous
LC*	L1	LC*.L1.MAstep6	1	757793	A	G	T	C	Crick	lagging	TTG	BSU_06930	yesK	nonsynonymous
LC*	L1	LC*.L1.MAstep6	1	781639	T	C	T	C	Watson	leading	GTG	BSU_07110	lplB	nonsynonymous
LC*	L1	LC*.L1.MAstep6	1	972819	T	C	T	C	Watson	leading	GTT	-	-	-
LC*	L1	LC*.L1.MAstep6	1	983364	T	C	T	C	Watson	leading	TTC	BSU_09090	yhcI	nonsynonymous
LC*	L1	LC*.L1.MAstep6	1	1052033	C	T	C	T	Watson	leading	CCG	BSU_09770	yheD	nonsynonymous
LC*	L1	LC*.L1.MAstep6	1	1073077	G	A	C	T	Crick	lagging	ACT	BSU_09980	yhaI	nonsynonymous
LC*	L1	LC*.L1.MAstep6	1	1133026	T	C	T	C	Watson	leading	GTA	BSU_10580	yhjO	nonsynonymous
LC*	L1	LC*.L1.MAstep6	1	1133176	G	A	C	T	Crick	lagging	GCA	BSU_10580	yhjO	nonsynonymous
LC*	L1	LC*.L1.MAstep6	1	1138523	G	A	C	T	Crick	lagging	CCG	BSU_10620	addB	nonsynonymous
LC*	L1	LC*.L1.MAstep6	1	1138549	T	C	T	C	Watson	leading	GTG	BSU_10620	addB	nonsynonymous
LC*	L1	LC*.L1.MAstep6	1	1189085	A	G	T	C	Crick	lagging	GTC	BSU_11120	yitT	nonsynonymous
LC*	L1	LC*.L1.MAstep6	1	1220285	G	A	C	T	Crick	lagging	ACC	BSU_11430	oppA	nonsynonymous
LC*	L1	LC*.L1.MAstep6	1	1427976	G	A	C	T	Crick	lagging	TCT	BSU_13590	mtnW	nonsynonymous
LC*	L1	LC*.L1.MAstep6	1	1456379	G	A	C	T	Crick	lagging	TCG	BSU_13880	glcT	synonymous
LC*	L1	LC*.L1.MAstep6	1	1463495	A	G	T	C	Crick	lagging	GTG	-	-	-
LC*	L1	LC*.L1.MAstep6	1	1611596	T	C	T	C	Watson	leading	GTG	-	-	-
LC*	L1	LC*.L1.MAstep6	1	1735624	T	A	T	A	Watson	leading	ATT	BSU_16630	infB	nonsynonymous
LC*	L1	LC*.L1.MAstep6	1	1738609	C	T	C	T	Watson	leading	TCC	BSU_16670	ribC	nonsynonymous
LC*	L1	LC*.L1.MAstep6	1	1882570	G	A	C	T	Crick	lagging	GCT	BSU_17510	ynaC	synonymous
LC*	L1	LC*.L1.MAstep6	1	1910490	G	A	C	T	Crick	lagging	GCT	BSU_17770	yndF	synonymous
LC*	L1	LC*.L1.MAstep6	1	1995497	T	C	T	C	Watson	leading	GTT	BSU_18340	ppsA	nonsynonymous
LC*	L1	LC*.L1.MAstep6	1	2008964	C	T	C	T	Watson	leading	TCT	BSU_18440	gltB	nonsynonymous
LC*	L1	LC*.L1.MAstep6	1	2136998	A	G	T	C	Crick	leading	GTG	BSU_19650	pgpB	nonsynonymous
LC*	L1	LC*.L1.MAstep6	1	2409597	A	G	T	C	Crick	leading	ATG	-	-	-
LC*	L1	LC*.L1.MAstep6	1	2479087	T	C	T	C	Watson	lagging	TTA	-	-	-
LC*	L1	LC*.L1.MAstep6	1	2519581	C	T	C	T	Watson	lagging	CCG	BSU_24230	spoIVB	nonsynonymous
LC*	L1	LC*.L1.MAstep6	1	2534252	T	C	T	C	Watson	lagging	ATC	BSU_24380	spoIIIAF	nonsynonymous
LC*	L1	LC*.L1.MAstep6	1	2573598	T	C	T	C	Watson	lagging	CTG	BSU_24880	yqgO	synonymous
LC*	L1	LC*.L1.MAstep6	1	2574352	G	A	C	T	Crick	leading	GCT	-	-	-
LC*	L1	LC*.L1.MAstep6	1	2579573	A	G	T	C	Crick	leading	GTC	BSU_24970	pstA	nonsynonymous
LC*	L1	LC*.L1.MAstep6	1	2593659	C	T	C	T	Watson	lagging	GCT	BSU_25130	nfo	synonymous
LC*	L1	LC*.L1.MAstep6	1	2943307	C	T	C	T	Watson	lagging	GCC	BSU_28760	araM	nonsynonymous
LC*	L1	LC*.L1.MAstep6	1	2970093	G	A	C	T	Crick	leading	CCA	BSU_29050	ytbE	nonsense
LC*	L1	LC*.L1.MAstep6	1	2977964	G	A	C	T	Crick	leading	GCT	BSU_29110	phoP	synonymous
LC*	L1	LC*.L1.MAstep6	1	3060188	T	A	T	A	Watson	lagging	ATA	BSU_29900	trmB	synonymous
LC*	L1	LC*.L1.MAstep6	1	3137498	G	A	C	T	Crick	leading	GCT	BSU_30670	luxS	synonymous
LC*	L1	LC*.L1.MAstep6	1	3171711	C	T	C	T	Watson	lagging	GCC	-	-	-
LC*	L1	LC*.L1.MAstep6	1	3195247	T	C	T	C	Watson	lagging	TTA	BSU_31150	uppP	synonymous
LC*	L1	LC*.L1.MAstep6	1	3200643	T	C	T	C	Watson	lagging	CTG	BSU_31200	rhaB	nonsynonymous
LC*	L1	LC*.L1.MAstep6	1	3341657	G	A	C	T	Crick	leading	GCT	BSU_32520	pucG	nonsynonymous
LC*	L1	LC*.L1.MAstep6	1	3369643	C	T	C	T	Watson	lagging	TCG	BSU_32830	fadA	synonymous
LC*	L1	LC*.L1.MAstep6	1	3492904	T	C	T	C	Watson	lagging	ATA	BSU_34030	lutC	nonsynonymous
LC*	L1	LC*.L1.MAstep6	1	3539367	C	T	C	T	Watson	lagging	GCT	BSU_34470	yveA	nonsynonymous
LC*	L1	LC*.L1.MAstep6	1	3587689	C	T	C	T	Watson	lagging	GCC	BSU_34920	hisG	synonymous
LC*	L1	LC*.L1.MAstep6	1	3619155	A	G	T	C	Crick	leading	TTC	BSU_35210	yvkA	synonymous
LC*	L1	LC*.L1.MAstep6	1	3657207	T	C	T	C	Watson	lagging	ATC	BSU_35600	tuaB	nonsynonymous
LC*	L1	LC*.L1.MAstep6	1	3659370	T	C	T	C	Watson	lagging	GTT	BSU_35620	lytC	nonsynonymous
LC*	L1	LC*.L1.MAstep6	1	3705227	A	G	T	C	Crick	leading	GTT	BSU_35950	rbsC	synonymous
LC*	L1	LC*.L1.MAstep6	1	3709746	A	G	T	C	Crick	leading	ATG	BSU_36010	alsS	nonsynonymous
LC*	L1	LC*.L1.MAstep6	1	3798934	T	C	T	C	Watson	lagging	GTT	BSU_37030	racA	nonsynonymous
LC*	L1	LC*.L1.MAstep6	1	3801464	G	A	C	T	Crick	leading	GCA	BSU_37050	maeA	nonsynonymous
LC*	L1	LC*.L1.MAstep6	1	3811416	A	G	T	C	Crick	leading	TTG	BSU_37150	pyrG	synonymous
LC*	L1	LC*.L1.MAstep6	1	3815717	T	C	T	C	Watson	lagging	TTC	BSU_37180	fadF	synonymous
LC*	L1	LC*.L1.MAstep6	1	3908277	T	C	T	C	Watson	lagging	ATG	BSU_38090	vpr	nonsynonymous
LC*	L1	LC*.L1.MAstep6	1	3926322	C	T	C	T	Watson	lagging	TCG	BSU_38250	ywbO	synonymous
LC*	L1	LC*.L1.MAstep6	1	4059594	C	T	C	T	Watson	lagging	GCG	BSU_39500	yxeM	nonsynonymous
LC*	L1	LC*.L1.MAstep6	1	4079918	C	T	C	T	Watson	lagging	GCC	BSU_39730	iolD	nonsynonymous
LC*	L1	LC*.L1.MAstep6	1	4108987	C	T	C	T	Watson	lagging	GCT	BSU_40000	yxnA	synonymous
LC*	L1	LC*.L1.MAstep6	1	4210405	A	T	T	A	Crick	leading	ATC	BSU_41010	gidA	nonsynonymous
LC*	L2	LC*.L2.MAstep1	0	6292	A	G	T	C	Crick	lagging	GTG	BSU_00060	gyrB	nonsynonymous
LC*	L2	LC*.L2.MAstep1	0	257131	A	G	T	C	Crick	lagging	TTT	BSU_02360	gamA	nonsynonymous
LC*	L2	LC*.L2.MAstep1	0	292782	G	A	C	T	Crick	lagging	GCT	BSU_02700	lip	nonsynonymous
LC*	L2	LC*.L2.MAstep1	0	309454	A	G	T	C	Crick	lagging	GTC	BSU_02860	znuC	synonymous
LC*	L2	LC*.L2.MAstep1	0	319561	C	T	C	T	Watson	leading	CCA	BSU_02960	yceJ	synonymous
LC*	L2	LC*.L2.MAstep1	0	339450	G	A	C	T	Crick	lagging	GCA	BSU_03140	tmrB	synonymous
LC*	L2	LC*.L2.MAstep1	0	349737	A	G	T	C	Crick	lagging	TTA	BSU_03230	putR	synonymous
LC*	L2	LC*.L2.MAstep1	0	473543	G	A	C	T	Crick	lagging	TCT	BSU_04210	ydaF	nonsynonymous
LC*	L2	LC*.L2.MAstep1	0	475160	C	T	C	T	Watson	leading	GCC	BSU_04230	amj	nonsynonymous
LC*	L2	LC*.L2.MAstep1	0	483087	A	G	T	C	Crick	lagging	TTC	BSU_04300	ydaM	nonsynonymous
LC*	L2	LC*.L2.MAstep1	0	619795	T	C	T	C	Watson	leading	TTA	BSU_05730	ydhF	synonymous
LC*	L2	LC*.L2.MAstep1	0	765334	A	G	T	C	Crick	lagging	GTT	BSU_07000	rhiN	nonsynonymous
LC*	L2	LC*.L2.MAstep1	0	806579	G	A	C	T	Crick	lagging	TCG	BSU_07340	mtrA	nonsynonymous
LC*	L2	LC*.L2.MAstep1	0	807417	C	T	C	T	Watson	leading	TCA	BSU_07350	yfmT	synonymous
LC*	L2	LC*.L2.MAstep1	0	940744	G	A	C	T	Crick	lagging	TCT	BSU_08690	ygaD	nonsynonymous
LC*	L2	LC*.L2.MAstep1	0	975056	C	A	C	A	Watson	leading	ACG	-	-	-
LC*	L2	LC*.L2.MAstep1	0	975057	G	A	C	T	Crick	lagging	ACG	-	-	-
LC*	L2	LC*.L2.MAstep1	0	975059	G	A	C	T	Crick	lagging	TCA	-	-	-
LC*	L2	LC*.L2.MAstep1	0	982524	C	T	C	T	Watson	leading	ACG	BSU_09080	yhcH	nonsynonymous
LC*	L2	LC*.L2.MAstep1	0	995540	A	G	T	C	Crick	lagging	ATG	BSU_09200	yhcS	synonymous
LC*	L2	LC*.L2.MAstep1	0	1033489	A	G	T	C	Crick	lagging	GTG	BSU_09560	yhdQ	nonsynonymous
LC*	L2	LC*.L2.MAstep1	0	1051817	C	T	C	T	Watson	leading	CCC	BSU_09770	yheD	nonsynonymous
LC*	L2	LC*.L2.MAstep1	0	1131784	C	T	C	T	Watson	leading	CCG	BSU_10570	yhjN	nonsynonymous
LC*	L2	LC*.L2.MAstep1	0	1152284	T	C	T	C	Watson	leading	GTC	BSU_10750	yisK	nonsynonymous
LC*	L2	LC*.L2.MAstep1	0	1273232	A	G	T	C	Crick	lagging	GTT	BSU_12010	manP	nonsynonymous
LC*	L2	LC*.L2.MAstep1	0	1351746	C	T	C	T	Watson	leading	TCA	BSU_12860	steT	nonsynonymous
LC*	L2	LC*.L2.MAstep1	0	1385354	G	A	C	T	Crick	lagging	TCA	BSU_13180	metE	synonymous
LC*	L2	LC*.L2.MAstep1	0	1393847	A	G	T	C	Crick	lagging	ATC	BSU_13260	ykoH	nonsynonymous
LC*	L2	LC*.L2.MAstep1	0	1408259	A	G	T	C	Crick	lagging	TTG	BSU_13420	dgcW	synonymous
LC*	L2	LC*.L2.MAstep1	0	1479569	G	A	C	T	Crick	lagging	CCA	BSU_14071	fadG	nonsynonymous
LC*	L2	LC*.L2.MAstep1	0	1553570	T	C	T	C	Watson	leading	TTG	BSU_14850	ftsW	synonymous
LC*	L2	LC*.L2.MAstep1	0	1558811	A	G	T	C	Crick	lagging	CTG	BSU_14870	ctaA	synonymous
LC*	L2	LC*.L2.MAstep1	0	1571680	A	G	T	C	Crick	lagging	GTG	BSU_15030	spoVV	nonsynonymous
LC*	L2	LC*.L2.MAstep1	0	1610005	C	T	C	T	Watson	leading	GCT	BSU_15370	ylmD	synonymous
LC*	L2	LC*.L2.MAstep1	0	1673998	C	T	C	T	Watson	leading	GCG	BSU_16000	khpA	nonsynonymous
LC*	L2	LC*.L2.MAstep1	0	1715742	T	C	T	C	Watson	leading	ATT	BSU_16450	cheC	synonymous
LC*	L2	LC*.L2.MAstep1	0	1791893	A	G	T	C	Crick	lagging	GTC	BSU_17160	pksH	nonsynonymous
LC*	L2	LC*.L2.MAstep1	0	1827827	A	G	T	C	Crick	lagging	ATA	BSU_17200	pksM	nonsynonymous
LC*	L2	LC*.L2.MAstep1	0	1833725	C	T	C	T	Watson	leading	GCA	BSU_17200	pksM	nonsynonymous
LC*	L2	LC*.L2.MAstep1	0	1955901	T	C	T	C	Watson	leading	TTG	BSU_18250	yngI	nonsynonymous
LC*	L2	LC*.L2.MAstep1	0	1990861	A	G	T	C	Crick	lagging	ATC	BSU_18340	ppsA	nonsynonymous
LC*	L2	LC*.L2.MAstep1	0	2011608	C	T	C	T	Watson	leading	ACG	BSU_18450	gltA	nonsynonymous
LC*	L2	LC*.L2.MAstep1	0	2110199	T	C	T	C	Watson	lagging	GTT	BSU_19370	odhA	synonymous
LC*	L2	LC*.L2.MAstep1	0	2479758	G	A	C	T	Crick	leading	GCG	BSU_23850	zwf	synonymous
LC*	L2	LC*.L2.MAstep1	0	2497466	A	G	T	C	Crick	leading	GTA	BSU_24030	bkdB	nonsynonymous
LC*	L2	LC*.L2.MAstep1	0	2592992	A	G	T	C	Crick	leading	TTC	-	-	-
LC*	L2	LC*.L2.MAstep1	0	2708426	C	T	C	T	Watson	lagging	CCA	BSU_26470	yrkL	nonsynonymous
LC*	L2	LC*.L2.MAstep1	0	2884537	T	C	T	C	Watson	lagging	GTG	BSU_28210	lonB	synonymous
LC*	L2	LC*.L2.MAstep1	0	3184183	A	G	T	C	Crick	leading	ATG	BSU_31050	gbsB	nonsynonymous
LC*	L2	LC*.L2.MAstep1	0	3187252	G	A	C	T	Crick	leading	TCA	BSU_31070	gbsR	nonsynonymous
LC*	L2	LC*.L2.MAstep1	0	3272209	G	A	C	T	Crick	leading	TCG	BSU_31875	yukB	synonymous
LC*	L2	LC*.L2.MAstep1	0	3277195	A	G	T	C	Crick	leading	TTA	BSU_31920	adeR	nonsynonymous
LC*	L2	LC*.L2.MAstep1	0	3293011	G	A	C	T	Crick	leading	GCC	BSU_32010	besA	nonsynonymous
LC*	L2	LC*.L2.MAstep1	0	3389652	T	C	T	C	Watson	lagging	TTG	BSU_33040	citG	nonsynonymous
LC*	L2	LC*.L2.MAstep1	0	3396560	G	A	C	T	Crick	leading	GCC	BSU_33100	liaF	nonsynonymous
LC*	L2	LC*.L2.MAstep1	0	3549960	C	T	C	T	Watson	lagging	CCG	BSU_34570	yvdK	synonymous
LC*	L2	LC*.L2.MAstep1	0	3635848	T	C	T	C	Watson	lagging	TTG	BSU_35360	hag	synonymous
LC*	L2	LC*.L2.MAstep1	0	3681218	T	C	T	C	Watson	lagging	GTA	-	-	-
LC*	L2	LC*.L2.MAstep1	0	3712853	G	A	C	T	Crick	leading	GCA	BSU_36030	ywrK	synonymous
LC*	L2	LC*.L2.MAstep1	0	3844020	C	T	C	T	Watson	lagging	GCA	BSU_37440	ywhL	nonsynonymous
LC*	L2	LC*.L2.MAstep1	0	3901678	C	T	C	T	Watson	lagging	GCG	BSU_38020	pdxK	nonsynonymous
LC*	L2	LC*.L2.MAstep1	0	3904134	T	C	T	C	Watson	lagging	GTG	BSU_38050	sacP	nonsynonymous
LC*	L2	LC*.L2.MAstep1	0	3921272	A	G	T	C	Crick	leading	ATG	BSU_38200	galK	nonsynonymous
LC*	L2	LC*.L2.MAstep1	0	3932828	G	A	C	T	Crick	leading	ACG	BSU_38310	ywbI	synonymous
LC*	L2	LC*.L2.MAstep1	0	3975725	A	T	T	A	Crick	leading	ATC	BSU_38740	cydC	nonsynonymous
LC*	L2	LC*.L2.MAstep1	0	3979804	G	A	C	T	Crick	leading	CCT	BSU_38770	cimH	nonsynonymous
LC*	L2	LC*.L2.MAstep1	0	4111946	A	G	T	C	Crick	leading	GTA	BSU_40030	yxaB	nonsynonymous
LC*	L2	LC*.L2.MAstep11	1	527	A	T	T	A	Crick	lagging	GTA	BSU_00010	dnaA	nonsynonymous
LC*	L2	LC*.L2.MAstep11	1	118206	C	T	C	T	Watson	leading	GCA	BSU_01010	nusG	nonsynonymous
LC*	L2	LC*.L2.MAstep11	1	146512	T	C	T	C	Watson	leading	TTG	BSU_01370	adk	synonymous
LC*	L2	LC*.L2.MAstep11	1	152620	C	T	C	T	Watson	leading	TCT	BSU_01470	ecfT	nonsynonymous
LC*	L2	LC*.L2.MAstep11	1	165615	A	G	T	C	Crick	lagging	GTG	-	-	-
LC*	L2	LC*.L2.MAstep11	1	183859	G	A	C	T	Crick	lagging	GCA	BSU_01640	btr	nonsynonymous
LC*	L2	LC*.L2.MAstep11	1	262250	A	G	T	C	Crick	lagging	TTG	BSU_02410	ybgG	synonymous
LC*	L2	LC*.L2.MAstep11	1	269982	T	C	T	C	Watson	leading	ATG	BSU_02470	ycbD	synonymous
LC*	L2	LC*.L2.MAstep11	1	292630	C	T	C	T	Watson	leading	GCA	BSU_02700	lip	synonymous
LC*	L2	LC*.L2.MAstep11	1	315245	A	G	T	C	Crick	lagging	TTG	BSU_02930	yceG	synonymous
LC*	L2	LC*.L2.MAstep11	1	350628	G	A	C	T	Crick	lagging	GCA	BSU_03240	ycgQ	nonsynonymous
LC*	L2	LC*.L2.MAstep11	1	354134	A	G	T	C	Crick	lagging	GTG	BSU_03280	nasF	synonymous
LC*	L2	LC*.L2.MAstep11	1	373142	G	A	C	T	Crick	lagging	CCG	BSU_03440	tlpC	nonsynonymous
LC*	L2	LC*.L2.MAstep11	1	387816	C	T	C	T	Watson	leading	GCT	BSU_03490	srfAB	nonsynonymous
LC*	L2	LC*.L2.MAstep11	1	416716	C	T	C	T	Watson	leading	CCA	BSU_03670	dtpT	nonsense
LC*	L2	LC*.L2.MAstep11	1	435487	C	T	C	T	Watson	leading	TCA	BSU_03830	fpbQ	nonsynonymous
LC*	L2	LC*.L2.MAstep11	1	462485	G	A	C	T	Crick	lagging	CCG	BSU_04110	lipC	nonsynonymous
LC*	L2	LC*.L2.MAstep11	1	475621	T	A	T	A	Watson	leading	ATT	BSU_04240	ydzA	nonsynonymous
LC*	L2	LC*.L2.MAstep11	1	497661	G	A	C	T	Crick	lagging	GCT	BSU_04440	dctB	nonsynonymous
LC*	L2	LC*.L2.MAstep11	1	498694	G	A	C	T	Crick	lagging	CCT	BSU_04450	dctS	synonymous
LC*	L2	LC*.L2.MAstep11	1	519770	C	T	C	T	Watson	leading	GCC	BSU_04670	rsbR	synonymous
LC*	L2	LC*.L2.MAstep11	1	552850	A	G	T	C	Crick	lagging	TTC	BSU_05070	yddQ	nonsynonymous
LC*	L2	LC*.L2.MAstep11	1	566241	A	G	T	C	Crick	lagging	ATT	BSU_05190	ydeG	nonsynonymous
LC*	L2	LC*.L2.MAstep11	1	576592	C	T	C	T	Watson	leading	GCG	BSU_05300	ydeQ	synonymous
LC*	L2	LC*.L2.MAstep11	1	592773	C	T	C	T	Watson	leading	TCA	BSU_05440	nap	nonsynonymous
LC*	L2	LC*.L2.MAstep11	1	625318	T	C	T	C	Watson	leading	CTG	BSU_05800	pbuE	nonsynonymous
LC*	L2	LC*.L2.MAstep11	1	648094	A	G	T	C	Crick	lagging	TTC	BSU_05990	tatCY	nonsynonymous
LC*	L2	LC*.L2.MAstep11	1	739727	T	C	T	C	Watson	leading	CTG	BSU_06740	yefB	synonymous
LC*	L2	LC*.L2.MAstep11	1	745174	T	C	T	C	Watson	leading	ATG	BSU_06780	yeeC	synonymous
LC*	L2	LC*.L2.MAstep11	1	759549	C	T	C	T	Watson	leading	CCT	BSU_06950	rhgK	synonymous
LC*	L2	LC*.L2.MAstep11	1	761324	C	T	C	T	Watson	leading	TCG	BSU_06960	rhgL	synonymous
LC*	L2	LC*.L2.MAstep11	1	766838	G	A	C	T	Crick	lagging	CCA	BSU_07010	rhgR	nonsense
LC*	L2	LC*.L2.MAstep11	1	820577	A	G	T	C	Crick	lagging	ATG	-	-	-
LC*	L2	LC*.L2.MAstep11	1	872616	C	T	C	T	Watson	leading	TCG	BSU_08010	yfjP	synonymous
LC*	L2	LC*.L2.MAstep11	1	903741	A	G	T	C	Crick	lagging	CTG	-	-	-
LC*	L2	LC*.L2.MAstep11	1	917656	C	T	C	T	Watson	leading	TCT	BSU_08425	mprF	synonymous
LC*	L2	LC*.L2.MAstep11	1	964195	T	C	T	C	Watson	leading	GTG	BSU_08860	ssuD	nonsynonymous
LC*	L2	LC*.L2.MAstep11	1	968007	A	G	T	C	Crick	lagging	GTA	BSU_08910	queG	nonsynonymous
LC*	L2	LC*.L2.MAstep11	1	969436	G	A	C	T	Crick	lagging	GCT	BSU_08920	yhbB	nonsynonymous
LC*	L2	LC*.L2.MAstep11	1	1015782	T	C	T	C	Watson	leading	GTA	BSU_09400	spoVR	nonsynonymous
LC*	L2	LC*.L2.MAstep11	1	1044035	A	G	T	C	Crick	lagging	GTA	BSU_09680	nhaC	nonsynonymous
LC*	L2	LC*.L2.MAstep11	1	1045978	G	A	C	T	Crick	lagging	ACA	BSU_09710	bmrC	nonsynonymous
LC*	L2	LC*.L2.MAstep11	1	1081334	T	C	T	C	Watson	leading	ATG	BSU_10070	sndC	nonsynonymous
LC*	L2	LC*.L2.MAstep11	1	1081634	C	T	C	T	Watson	leading	GCG	BSU_10080	yhfA	nonsynonymous
LC*	L2	LC*.L2.MAstep11	1	1082238	G	A	C	T	Crick	lagging	CCA	BSU_10080	yhfA	synonymous
LC*	L2	LC*.L2.MAstep11	1	1093459	C	T	C	T	Watson	leading	TCC	BSU_10170	fabHB	nonsynonymous
LC*	L2	LC*.L2.MAstep11	1	1102627	T	C	T	C	Watson	leading	GTA	BSU_10280	yhfM	nonsynonymous
LC*	L2	LC*.L2.MAstep11	1	1110856	A	G	T	C	Crick	lagging	ATG	BSU_10360	yhfT	nonsynonymous
LC*	L2	LC*.L2.MAstep11	1	1128132	G	A	C	T	Crick	lagging	TCG	BSU_10540	ntdB	synonymous
LC*	L2	LC*.L2.MAstep11	1	1160161	A	G	T	C	Crick	lagging	GTT	BSU_10810	yisP	synonymous
LC*	L2	LC*.L2.MAstep11	1	1168096	A	G	T	C	Crick	lagging	CTG	BSU_10880	yisV	nonsynonymous
LC*	L2	LC*.L2.MAstep11	1	1176346	G	A	C	T	Crick	lagging	TCA	BSU_10980	yitG	nonsynonymous
LC*	L2	LC*.L2.MAstep11	1	1186874	T	C	T	C	Watson	leading	GTA	BSU_11100	nprB	nonsynonymous
LC*	L2	LC*.L2.MAstep11	1	1468862	C	T	C	T	Watson	leading	GCC	BSU_13980	pbpH	nonsynonymous
LC*	L2	LC*.L2.MAstep11	1	1511359	A	G	T	C	Crick	lagging	TTG	BSU_14410	sipT	nonsynonymous
LC*	L2	LC*.L2.MAstep11	1	1556526	G	A	C	T	Crick	lagging	GCT	BSU_14860	pycA	nonsynonymous
LC*	L2	LC*.L2.MAstep11	1	1561440	G	A	C	T	Crick	lagging	CCG	BSU_14890	ctaC	synonymous
LC*	L2	LC*.L2.MAstep11	1	1577091	G	A	C	T	Crick	lagging	GCG	BSU_15100	ylbP	synonymous
LC*	L2	LC*.L2.MAstep11	1	1578520	C	T	C	T	Watson	leading	CCG	BSU_15120	bshC	nonsynonymous
LC*	L2	LC*.L2.MAstep11	1	1597610	C	T	C	T	Watson	leading	GCA	BSU_15280	ftsA	synonymous
LC*	L2	LC*.L2.MAstep11	1	1639542	C	T	C	T	Watson	leading	CCA	BSU_15650	yloB	synonymous
LC*	L2	LC*.L2.MAstep11	1	1682423	C	T	C	T	Watson	leading	GCG	BSU_16100	sucD	synonymous
LC*	L2	LC*.L2.MAstep11	1	1835367	G	A	C	T	Crick	lagging	GCC	BSU_17210	pksN	nonsynonymous
LC*	L2	LC*.L2.MAstep11	1	1886840	T	C	T	C	Watson	leading	TTA	-	-	-
LC*	L2	LC*.L2.MAstep11	1	1910379	T	A	T	A	Watson	leading	ATC	BSU_17770	yndF	nonsense
LC*	L2	LC*.L2.MAstep11	1	1988703	G	A	C	T	Crick	lagging	GCG	BSU_18330	ppsB	synonymous
LC*	L2	LC*.L2.MAstep11	1	1995177	A	G	T	C	Crick	lagging	ATA	BSU_18340	ppsA	synonymous
LC*	L2	LC*.L2.MAstep11	1	2117107	C	T	C	T	Watson	lagging	GCT	BSU_19420	yojK	nonsynonymous
LC*	L2	LC*.L2.MAstep11	1	2124743	A	G	T	C	Crick	leading	TTA	BSU_19510	yojB	nonsynonymous
LC*	L2	LC*.L2.MAstep11	1	2339836	T	C	T	C	Watson	lagging	ATG	BSU_22300	yppC	nonsynonymous
LC*	L2	LC*.L2.MAstep11	1	2448237	A	G	T	C	Crick	leading	GTA	BSU_23500	drm	nonsynonymous
LC*	L2	LC*.L2.MAstep11	1	2460535	G	A	C	T	Crick	leading	ACT	-	-	-
LC*	L2	LC*.L2.MAstep11	1	2531881	G	A	C	T	Crick	leading	GCC	BSU_24350	accB	nonsynonymous
LC*	L2	LC*.L2.MAstep11	1	2563275	G	A	C	T	Crick	leading	TCG	BSU_24760	rsbRD	synonymous
LC*	L2	LC*.L2.MAstep11	1	2566104	G	A	C	T	Crick	leading	CCG	BSU_24810	yqgV	nonsynonymous
LC*	L2	LC*.L2.MAstep11	1	2586385	G	A	C	T	Crick	leading	GCC	BSU_25030	yqgC	nonsynonymous
LC*	L2	LC*.L2.MAstep11	1	2614166	A	G	T	C	Crick	leading	TTG	BSU_25330	pgpH	synonymous
LC*	L2	LC*.L2.MAstep11	1	2620355	A	G	T	C	Crick	leading	ATG	BSU_25400	yqeY	nonsynonymous
LC*	L2	LC*.L2.MAstep11	1	2703776	G	A	C	T	Crick	leading	GCA	BSU_26420	yrkQ	nonsense
LC*	L2	LC*.L2.MAstep11	1	2844526	A	G	T	C	Crick	leading	TTG	BSU_27830	coxA	nonsynonymous
LC*	L2	LC*.L2.MAstep11	1	2852093	T	C	T	C	Watson	lagging	CTG	BSU_27900	pheA	synonymous
LC*	L2	LC*.L2.MAstep11	1	2881535	A	G	T	C	Crick	leading	TTA	BSU_28200	lonA	nonsynonymous
LC*	L2	LC*.L2.MAstep11	1	2887218	C	T	C	T	Watson	lagging	CCA	BSU_28230	tig	synonymous
LC*	L2	LC*.L2.MAstep11	1	2896312	C	T	C	T	Watson	lagging	ACC	BSU_28310	ilvB	nonsynonymous
LC*	L2	LC*.L2.MAstep11	1	2924122	T	C	T	C	Watson	lagging	GTG	BSU_28590	polX	nonsynonymous
LC*	L2	LC*.L2.MAstep11	1	2943331	T	C	T	C	Watson	lagging	CTG	BSU_28760	araM	nonsynonymous
LC*	L2	LC*.L2.MAstep11	1	2945353	C	T	C	T	Watson	lagging	GCC	BSU_28780	araD	nonsynonymous
LC*	L2	LC*.L2.MAstep11	1	2949671	A	G	T	C	Crick	leading	ATT	BSU_28810	abnA	synonymous
LC*	L2	LC*.L2.MAstep11	1	2949966	G	A	C	T	Crick	leading	GCA	BSU_28810	abnA	nonsynonymous
LC*	L2	LC*.L2.MAstep11	1	2965182	G	A	C	T	Crick	leading	TCT	BSU_28990	dnaB	synonymous
LC*	L2	LC*.L2.MAstep11	1	2975303	C	T	C	T	Watson	lagging	GCG	BSU_29090	polA	synonymous
LC*	L2	LC*.L2.MAstep11	1	3143988	A	G	T	C	Crick	leading	TTC	BSU_30750	mntC	nonsynonymous
LC*	L2	LC*.L2.MAstep11	1	3170029	G	A	C	T	Crick	leading	GCA	BSU_30980	glgB	nonsynonymous
LC*	L2	LC*.L2.MAstep11	1	3230609	T	C	T	C	Watson	lagging	GTG	BSU_31450	kinB	synonymous
LC*	L2	LC*.L2.MAstep11	1	3271901	A	G	T	C	Crick	leading	ATC	BSU_31875	yukB	nonsynonymous
LC*	L2	LC*.L2.MAstep11	1	3275140	A	G	T	C	Crick	leading	TTG	BSU_31890	essB	synonymous
LC*	L2	LC*.L2.MAstep11	1	3327847	C	T	C	T	Watson	lagging	GCC	BSU_32410	pucH	synonymous
LC*	L2	LC*.L2.MAstep11	1	3336368	T	C	T	C	Watson	lagging	TTA	BSU_32480	pucD	synonymous
LC*	L2	LC*.L2.MAstep11	1	3342288	T	C	T	C	Watson	lagging	CTG	BSU_32520	pucG	synonymous
LC*	L2	LC*.L2.MAstep11	1	3346303	A	G	T	C	Crick	leading	TTA	BSU_32560	frlR	synonymous
LC*	L2	LC*.L2.MAstep11	1	3379618	G	A	C	T	Crick	leading	CCA	BSU_32940	yusV	nonsense
LC*	L2	LC*.L2.MAstep11	1	3419303	A	G	T	C	Crick	leading	GTT	BSU_33320	fhuD	nonsynonymous
LC*	L2	LC*.L2.MAstep11	1	3450326	C	T	C	T	Watson	lagging	CCA	BSU_33590	yvaG	synonymous
LC*	L2	LC*.L2.MAstep11	1	3466261	A	G	T	C	Crick	leading	ATG	BSU_33770	sdpC	synonymous
LC*	L2	LC*.L2.MAstep11	1	3494846	C	T	C	T	Watson	lagging	GCG	BSU_34040	lutB	nonsynonymous
LC*	L2	LC*.L2.MAstep11	1	3503935	G	A	C	T	Crick	leading	GCC	BSU_34130	ganA	synonymous
LC*	L2	LC*.L2.MAstep11	1	3509816	C	T	C	T	Watson	lagging	CCG	-	-	-
LC*	L2	LC*.L2.MAstep11	1	3548581	G	A	C	T	Crick	leading	CCG	BSU_34560	malL	nonsynonymous
LC*	L2	LC*.L2.MAstep11	1	3588212	A	G	T	C	Crick	leading	GTG	BSU_34930	hisZ	synonymous
LC*	L2	LC*.L2.MAstep11	1	3622673	T	C	T	C	Watson	lagging	TTA	BSU_35240	ctpB	nonsynonymous
LC*	L2	LC*.L2.MAstep11	1	3656108	C	T	C	T	Watson	lagging	GCG	BSU_35590	tuaC	synonymous
LC*	L2	LC*.L2.MAstep11	1	3666817	C	T	C	T	Watson	lagging	GCA	-	-	-
LC*	L2	LC*.L2.MAstep11	1	3688106	C	T	C	T	Watson	lagging	CCG	BSU_35790	pmi	nonsynonymous
LC*	L2	LC*.L2.MAstep11	1	3693373	G	A	C	T	Crick	leading	GCA	BSU_35830	ywtG	synonymous
LC*	L2	LC*.L2.MAstep11	1	3699502	C	T	C	T	Watson	lagging	GCG	BSU_35900	capB	nonsynonymous
LC*	L2	LC*.L2.MAstep11	1	3719094	A	G	T	C	Crick	leading	ATA	BSU_36090	ywrE	nonsynonymous
LC*	L2	LC*.L2.MAstep11	1	3780976	C	T	C	T	Watson	lagging	CCT	BSU_36790	ywmA	synonymous
LC*	L2	LC*.L2.MAstep11	1	3798377	C	T	C	T	Watson	lagging	TCA	BSU_37020	ywkD	nonsense
LC*	L2	LC*.L2.MAstep11	1	3846635	C	T	C	T	Watson	lagging	GCA	BSU_37460	rapF	nonsynonymous
LC*	L2	LC*.L2.MAstep11	1	3856944	T	C	T	C	Watson	lagging	GTC	-	-	-
LC*	L2	LC*.L2.MAstep11	1	3897857	T	C	T	C	Watson	lagging	TTG	BSU_37970	ung	nonsynonymous
LC*	L2	LC*.L2.MAstep11	1	3899440	A	G	T	C	Crick	leading	TTT	BSU_37990	ywdE	synonymous
LC*	L2	LC*.L2.MAstep11	1	4009785	T	C	T	C	Watson	lagging	ATA	BSU_39050	katE	nonsynonymous
LC*	L2	LC*.L2.MAstep11	1	4032173	T	C	T	C	Watson	lagging	ATG	BSU_39250	yxiE	nonsynonymous
LC*	L2	LC*.L2.MAstep11	1	4032860	A	G	T	C	Crick	leading	GTG	BSU_39260	bglH	nonsynonymous
LC*	L2	LC*.L2.MAstep11	1	4084816	T	C	T	C	Watson	lagging	TTC	BSU_39770	iolR	synonymous
LC*	L2	LC*.L2.MAstep11	1	4125356	A	G	T	C	Crick	leading	TTT	BSU_40150	epeA	synonymous
LC*	L2	LC*.L2.MAstep11	1	4138858	A	G	T	C	Crick	leading	GTG	BSU_40280	yycO	nonsynonymous
LC*	L2	LC*.L2.MAstep11	1	4143544	G	A	C	T	Crick	leading	CCT	BSU_40330	rocE	synonymous
LC*	L2	LC*.L2.MAstep11	1	4157859	T	C	T	C	Watson	lagging	CTG	BSU_40440	dnaC	nonsynonymous
LC*	L2	LC*.L2.MAstep11	1	4192017	G	A	C	T	Crick	leading	TCG	BSU_40820	yyaL	nonsynonymous
LC*	L2	LC*.L2.MAstep11	1	4195940	C	T	C	T	Watson	lagging	TCA	BSU_40850	maa	synonymous
LC*	L2	LC*.L2.MAstep2	1	101776	A	G	T	C	Crick	lagging	TTG	BSU_00830	ctsR	nonsynonymous
LC*	L2	LC*.L2.MAstep2	1	517819	A	G	T	C	Crick	lagging	ATC	BSU_04640	alr	nonsynonymous
LC*	L2	LC*.L2.MAstep2	1	809370	G	A	C	T	Crick	lagging	TCC	BSU_07360	yfmS	nonsynonymous
LC*	L2	LC*.L2.MAstep2	1	835871	A	G	T	C	Crick	lagging	ATG	BSU_07620	yflN	synonymous
LC*	L2	LC*.L2.MAstep2	1	905352	G	A	C	T	Crick	lagging	ACT	BSU_08300	lnrK	nonsynonymous
LC*	L2	LC*.L2.MAstep2	1	1220635	T	A	T	A	Watson	leading	ATT	BSU_11430	oppA	nonsynonymous
LC*	L2	LC*.L2.MAstep2	1	1472810	A	G	T	C	Crick	lagging	TTA	BSU_14000	patA	nonsynonymous
LC*	L2	LC*.L2.MAstep2	1	1676553	G	A	C	T	Crick	lagging	CCC	BSU_16050	rbgA	nonsynonymous
LC*	L2	LC*.L2.MAstep2	1	1741841	T	C	T	C	Watson	leading	ATT	BSU_16700	swsB	nonsynonymous
LC*	L2	LC*.L2.MAstep2	1	1763084	A	G	T	C	Crick	lagging	ATG	BSU_16920	pgsA	synonymous
LC*	L2	LC*.L2.MAstep2	1	1818047	A	G	T	C	Crick	lagging	ATC	BSU_17190	pksL	nonsynonymous
LC*	L2	LC*.L2.MAstep2	1	1827395	T	C	T	C	Watson	leading	CTG	BSU_17200	pksM	nonsynonymous
LC*	L2	LC*.L2.MAstep2	1	1911958	C	T	C	T	Watson	leading	GCG	BSU_17780	yndG	nonsynonymous
LC*	L2	LC*.L2.MAstep2	1	1997343	G	A	C	T	Crick	lagging	ACC	BSU_18340	ppsA	synonymous
LC*	L2	LC*.L2.MAstep2	1	2079196	C	T	C	T	Watson	lagging	GCA	-	-	-
LC*	L2	LC*.L2.MAstep2	1	2374213	C	T	C	T	Watson	lagging	GCT	-	-	-
LC*	L2	LC*.L2.MAstep2	1	2461696	C	T	C	T	Watson	lagging	GCG	BSU_23650	yqkC	synonymous
LC*	L2	LC*.L2.MAstep2	1	2592285	G	A	C	T	Crick	leading	CCG	BSU_25110	yqfU	synonymous
LC*	L2	LC*.L2.MAstep2	1	3152688	G	A	C	T	Crick	leading	ACC	BSU_30830	menF	nonsynonymous
LC*	L2	LC*.L2.MAstep2	1	3165001	C	T	C	T	Watson	lagging	TCT	BSU_30940	glgP	synonymous
LC*	L2	LC*.L2.MAstep2	1	3186037	A	G	T	C	Crick	leading	GTG	BSU_31060	gbsA	synonymous
LC*	L2	LC*.L2.MAstep2	1	3190739	C	T	C	T	Watson	lagging	CCG	-	-	-
LC*	L2	LC*.L2.MAstep2	1	3354335	G	A	C	T	Crick	leading	GCA	BSU_32650	yurS	nonsynonymous
LC*	L2	LC*.L2.MAstep2	1	3512247	G	A	C	T	Crick	leading	ACT	BSU_34190	lutP	nonsynonymous
LC*	L2	LC*.L2.MAstep2	1	3539952	T	C	T	C	Watson	lagging	CTG	BSU_34470	yveA	nonsynonymous
LC*	L2	LC*.L2.MAstep2	1	3558442	A	G	T	C	Crick	leading	GTG	BSU_34630	mdxR	nonsynonymous
LC*	L2	LC*.L2.MAstep2	1	3753428	C	A	C	A	Watson	lagging	GCG	BSU_36470	pucI	nonsynonymous
LC*	L2	LC*.L2.MAstep2	1	3930710	T	C	T	C	Watson	lagging	ATC	BSU_38290	thiE	synonymous
LC*	L2	LC*.L2.MAstep2	1	4213600	G	A	C	T	Crick	leading	GCC	BSU_41030	jag	nonsynonymous
LC*	L2	LC*.L2.MAstep3	1	108370	A	G	T	C	Crick	lagging	TTA	BSU_00880	disA	nonsynonymous
LC*	L2	LC*.L2.MAstep3	1	259476	G	A	C	T	Crick	lagging	CCT	BSU_02390	ilvE	nonsynonymous
LC*	L2	LC*.L2.MAstep3	1	936695	C	T	C	T	Watson	leading	GCG	BSU_08630	mutY	nonsynonymous
LC*	L2	LC*.L2.MAstep3	1	939042	T	C	T	C	Watson	leading	ATG	BSU_08680	ygaC	synonymous
LC*	L2	LC*.L2.MAstep3	1	1210156	A	G	T	C	Crick	lagging	ATG	BSU_11340	fabF	nonsynonymous
LC*	L2	LC*.L2.MAstep3	1	1379901	T	C	T	C	Watson	leading	TTG	BSU_13130	proA	synonymous
LC*	L2	LC*.L2.MAstep3	1	1402411	A	G	T	C	Crick	lagging	TTC	BSU_13380	ykoS	nonsynonymous
LC*	L2	LC*.L2.MAstep3	1	1646898	C	T	C	T	Watson	leading	CCG	BSU_15720	defA	synonymous
LC*	L2	LC*.L2.MAstep3	1	1766877	G	A	C	T	Crick	lagging	TCC	BSU_16950	pbpX	nonsynonymous
LC*	L2	LC*.L2.MAstep3	1	1855605	A	G	T	C	Crick	lagging	ATT	BSU_17220	pksR	synonymous
LC*	L2	LC*.L2.MAstep3	1	2013743	T	C	T	C	Watson	leading	ATC	BSU_18450	gltA	nonsynonymous
LC*	L2	LC*.L2.MAstep3	1	2293787	C	T	C	T	Watson	lagging	ACT	BSU_21770	ilvA	nonsynonymous
LC*	L2	LC*.L2.MAstep3	1	2321322	G	A	C	T	Crick	leading	GCG	BSU_22080	ypwA	nonsynonymous
LC*	L2	LC*.L2.MAstep3	1	2533021	C	T	C	T	Watson	lagging	TCC	BSU_24370	spoIIIAG	nonsynonymous
LC*	L2	LC*.L2.MAstep3	1	2600471	C	T	C	T	Watson	lagging	GCT	BSU_25200	sigA	nonsynonymous
LC*	L2	LC*.L2.MAstep3	1	2600820	G	A	C	T	Crick	leading	GCC	BSU_25200	sigA	synonymous
LC*	L2	LC*.L2.MAstep3	1	2735670	C	T	C	T	Watson	lagging	TCC	-	-	-
LC*	L2	LC*.L2.MAstep3	1	2813908	T	A	T	A	Watson	lagging	ATC	BSU_27540	yrvM	nonsynonymous
LC*	L2	LC*.L2.MAstep3	1	2833494	G	A	C	T	Crick	leading	GCT	BSU_27710	tgt	synonymous
LC*	L2	LC*.L2.MAstep3	1	2871313	C	T	C	T	Watson	lagging	TCC	BSU_28110	spoVID	synonymous
LC*	L2	LC*.L2.MAstep3	1	2898176	G	A	C	T	Crick	leading	TCG	-	-	-
LC*	L2	LC*.L2.MAstep3	1	2917314	T	C	T	C	Watson	lagging	TTC	BSU_28540	fadB	nonsynonymous
LC*	L2	LC*.L2.MAstep3	1	3266719	T	C	T	C	Watson	lagging	GTG	BSU_31860	yueB	nonsynonymous
LC*	L2	LC*.L2.MAstep3	1	3268908	A	T	T	A	Crick	leading	ATT	BSU_31860	yueB	nonsynonymous
LC*	L2	LC*.L2.MAstep3	1	3325499	T	C	T	C	Watson	lagging	GTG	BSU_32380	yunE	nonsynonymous
LC*	L2	LC*.L2.MAstep3	1	3328254	G	A	C	T	Crick	leading	GCT	BSU_32410	pucH	synonymous
LC*	L2	LC*.L2.MAstep3	1	3339684	C	T	C	T	Watson	lagging	CCC	BSU_32500	pucB	nonsynonymous
LC*	L2	LC*.L2.MAstep3	1	3435723	G	A	C	T	Crick	leading	CCC	BSU_33450	helD	nonsynonymous
LC*	L2	LC*.L2.MAstep3	1	3530856	G	A	C	T	Crick	leading	GCT	BSU_34390	pnbA	synonymous
LC*	L2	LC*.L2.MAstep3	1	3815006	A	T	T	A	Crick	leading	ATT	BSU_37180	fadF	nonsynonymous
LC*	L2	LC*.L2.MAstep3	1	3886101	C	T	C	T	Watson	lagging	GCG	BSU_37850	spsG	nonsynonymous
LC*	L2	LC*.L2.MAstep3	1	4014979	G	A	C	T	Crick	leading	GCG	BSU_39100	yxiO	nonsynonymous
LC*	L2	LC*.L2.MAstep3	1	4156083	G	A	C	T	Crick	leading	GCG	BSU_40420	purA	nonsynonymous
LC*	L2	LC*.L2.MAstep3	1	4177331	C	T	C	T	Watson	lagging	GCA	BSU_40630	yybI	nonsynonymous
LC*	L2	LC*.L2.MAstep6	1	620889	A	G	T	C	Crick	lagging	GTA	BSU_05740	phoB	synonymous
LC*	L2	LC*.L2.MAstep6	1	715040	A	G	T	C	Crick	lagging	ATC	BSU_06560	yerA	synonymous
LC*	L2	LC*.L2.MAstep6	1	757995	C	T	C	T	Watson	leading	TCA	-	-	-
LC*	L2	LC*.L2.MAstep6	1	836334	G	A	C	T	Crick	lagging	GCC	BSU_07620	yflN	nonsynonymous
LC*	L2	LC*.L2.MAstep6	1	840023	T	C	T	C	Watson	leading	GTG	BSU_07690	yflG	synonymous
LC*	L2	LC*.L2.MAstep6	1	884869	C	T	C	T	Watson	leading	GCT	BSU_08100	acoR	nonsynonymous
LC*	L2	LC*.L2.MAstep6	1	925732	C	T	C	T	Watson	leading	GCT	BSU_08520	recX	nonsynonymous
LC*	L2	LC*.L2.MAstep6	1	1037598	C	T	C	T	Watson	leading	CCA	BSU_09610	yhdV	nonsense
LC*	L2	LC*.L2.MAstep6	1	1079511	G	A	C	T	Crick	lagging	GCT	BSU_10060	ecsC	synonymous
LC*	L2	LC*.L2.MAstep6	1	1355265	C	T	C	T	Watson	leading	GCG	BSU_12880	ykcB	synonymous
LC*	L2	LC*.L2.MAstep6	1	1361670	T	C	T	C	Watson	leading	ATT	BSU_12930	dppB	synonymous
LC*	L2	LC*.L2.MAstep6	1	1366398	C	T	C	T	Watson	leading	GCT	BSU_12970	ykfA	nonsynonymous
LC*	L2	LC*.L2.MAstep6	1	1495414	T	C	T	C	Watson	leading	CTG	-	-	-
LC*	L2	LC*.L2.MAstep6	1	1633878	A	G	T	C	Crick	lagging	CTG	BSU_15600	cysC	synonymous
LC*	L2	LC*.L2.MAstep6	1	1640346	G	A	C	T	Crick	lagging	CCA	BSU_15650	yloB	synonymous
LC*	L2	LC*.L2.MAstep6	1	1640864	C	T	C	T	Watson	leading	GCT	BSU_15660	yloC	synonymous
LC*	L2	LC*.L2.MAstep6	1	1677827	A	G	T	C	Crick	lagging	TTC	BSU_16060	rnhB	nonsynonymous
LC*	L2	LC*.L2.MAstep6	1	1687708	C	T	C	T	Watson	leading	GCA	BSU_16140	codV	synonymous
LC*	L2	LC*.L2.MAstep6	1	1689314	G	A	C	T	Crick	lagging	CCG	BSU_16160	clpY	synonymous
LC*	L2	LC*.L2.MAstep6	1	1741097	C	T	C	T	Watson	leading	CCA	BSU_16690	pnpA	nonsynonymous
LC*	L2	LC*.L2.MAstep6	1	1775142	A	G	T	C	Crick	lagging	ATG	BSU_17030	cotE	nonsynonymous
LC*	L2	LC*.L2.MAstep6	1	1832184	T	C	T	C	Watson	leading	CTG	BSU_17200	pksM	synonymous
LC*	L2	LC*.L2.MAstep6	1	1841067	G	A	C	T	Crick	lagging	GCT	BSU_17210	pksN	nonsynonymous
LC*	L2	LC*.L2.MAstep6	1	2348875	T	C	T	C	Watson	lagging	ATA	BSU_22380	tseB	nonsynonymous
LC*	L2	LC*.L2.MAstep6	1	2447258	A	G	T	C	Crick	leading	CTT	BSU_23500	drm	synonymous
LC*	L2	LC*.L2.MAstep6	1	2540483	C	T	C	T	Watson	lagging	GCC	BSU_24480	figP	nonsense
LC*	L2	LC*.L2.MAstep6	1	2641906	C	T	C	T	Watson	lagging	GCG	BSU_25600	comER	synonymous
LC*	L2	LC*.L2.MAstep6	1	2814552	G	A	C	T	Crick	leading	GCA	-	-	-
LC*	L2	LC*.L2.MAstep6	1	2846572	T	C	T	C	Watson	lagging	TTC	BSU_27850	nadA	nonsynonymous
LC*	L2	LC*.L2.MAstep6	1	2898874	C	T	C	T	Watson	lagging	GCG	-	-	-
LC*	L2	LC*.L2.MAstep6	1	2930949	C	T	C	T	Watson	lagging	CCT	BSU_28650	rlmP	nonsynonymous
LC*	L2	LC*.L2.MAstep6	1	2974286	C	T	C	T	Watson	lagging	TCG	BSU_29090	polA	synonymous
LC*	L2	LC*.L2.MAstep6	1	3033554	G	A	C	T	Crick	leading	CCG	BSU_29640	ytsP	nonsynonymous
LC*	L2	LC*.L2.MAstep6	1	3073199	C	T	C	T	Watson	lagging	GCG	BSU_30035	ytzG	synonymous
LC*	L2	LC*.L2.MAstep6	1	3209101	C	T	C	T	Watson	lagging	TCG	BSU_31250	tlpA	nonsynonymous
LC*	L2	LC*.L2.MAstep6	1	3496097	C	T	C	T	Watson	lagging	TCA	BSU_34060	yvfU	nonsynonymous
LC*	L2	LC*.L2.MAstep6	1	3547143	A	G	T	C	Crick	leading	ATC	BSU_34550	pgcM	synonymous
LC*	L2	LC*.L2.MAstep6	1	3619998	G	A	C	T	Crick	leading	GCG	BSU_35210	yvkA	synonymous
LC*	L2	LC*.L2.MAstep6	1	3630179	T	C	T	C	Watson	lagging	GTG	BSU_35300	secA	synonymous
LC*	L2	LC*.L2.MAstep6	1	3669842	T	C	T	C	Watson	lagging	GTG	BSU_35680	ggaB	nonsynonymous
LC*	L2	LC*.L2.MAstep6	1	3669992	T	C	T	C	Watson	lagging	TTG	-	-	-
LC*	L2	LC*.L2.MAstep6	1	3705729	C	T	C	T	Watson	lagging	GCT	BSU_35950	rbsC	nonsynonymous
LC*	L2	LC*.L2.MAstep6	1	3758156	G	A	C	T	Crick	leading	CCG	BSU_36520	nrgB	synonymous
LC*	L2	LC*.L2.MAstep6	1	4037892	A	G	T	C	Crick	leading	ATC	BSU_39300	yxiD	nonsynonymous
LC*	L2	LC*.L2.MAstep6	1	4196972	T	C	T	C	Watson	lagging	ATA	BSU_40870	ccpB	synonymous
LC*	L3	LC*.L3.MAstep1	0	3611	G	A	C	T	Crick	lagging	TCT	BSU_00040	recF	nonsynonymous
LC*	L3	LC*.L3.MAstep1	0	84229	A	T	T	A	Crick	lagging	ATC	BSU_00740	pabB	nonsynonymous
LC*	L3	LC*.L3.MAstep1	0	234035	C	T	C	T	Watson	leading	GCC	BSU_02140	glpT	nonsynonymous
LC*	L3	LC*.L3.MAstep1	0	347616	C	T	C	T	Watson	leading	GCA	BSU_03220	putP	nonsynonymous
LC*	L3	LC*.L3.MAstep1	0	435265	T	C	T	C	Watson	leading	GTA	BSU_03830	fpbQ	nonsynonymous
LC*	L3	LC*.L3.MAstep1	0	437025	C	T	C	T	Watson	leading	CCG	BSU_03840	ycnB	nonsynonymous
LC*	L3	LC*.L3.MAstep1	0	826808	A	G	T	C	Crick	lagging	ATG	-	-	-
LC*	L3	LC*.L3.MAstep1	0	955698	A	G	T	C	Crick	lagging	TTG	-	-	-
LC*	L3	LC*.L3.MAstep1	0	959057	C	T	C	T	Watson	leading	TCC	BSU_08800	ygaK	nonsynonymous
LC*	L3	LC*.L3.MAstep1	0	1069884	T	C	T	C	Watson	leading	ATA	BSU_09930	yhaM	synonymous
LC*	L3	LC*.L3.MAstep1	0	1128852	T	C	T	C	Watson	leading	TTG	BSU_10550	ntdA	nonsynonymous
LC*	L3	LC*.L3.MAstep1	0	1227260	A	G	T	C	Crick	lagging	ATG	BSU_11490	yjbC	nonsynonymous
LC*	L3	LC*.L3.MAstep1	0	1423604	A	G	T	C	Crick	lagging	GTG	BSU_13560	mtnK	synonymous
LC*	L3	LC*.L3.MAstep1	0	1596546	A	G	T	C	Crick	lagging	GTC	BSU_15280	ftsA	nonsynonymous
LC*	L3	LC*.L3.MAstep1	0	1769061	G	A	C	T	Crick	lagging	GCG	BSU_16970	ymdB	nonsynonymous
LC*	L3	LC*.L3.MAstep1	0	1794259	C	T	C	T	Watson	leading	GCT	BSU_17180	pksJ	nonsynonymous
LC*	L3	LC*.L3.MAstep1	0	1828816	G	A	C	T	Crick	lagging	GCG	BSU_17200	pksM	nonsynonymous
LC*	L3	LC*.L3.MAstep1	0	1977861	C	T	C	T	Watson	leading	GCC	BSU_18320	ppsC	nonsynonymous
LC*	L3	LC*.L3.MAstep1	0	2020573	A	G	T	C	Crick	leading	ATC	-	-	-
LC*	L3	LC*.L3.MAstep1	0	2037737	T	C	T	C	Watson	lagging	ATA	BSU_18670	oxdD	nonsynonymous
LC*	L3	LC*.L3.MAstep1	0	2119893	A	C	T	G	Crick	leading	GTG	BSU_19440	yojI	synonymous
LC*	L3	LC*.L3.MAstep1	0	2290964	C	T	C	T	Watson	lagging	GCT	BSU_21740	ypmR	nonsynonymous
LC*	L3	LC*.L3.MAstep1	0	2316462	T	C	T	C	Watson	lagging	TTC	BSU_22040	bpsB	nonsynonymous
LC*	L3	LC*.L3.MAstep1	0	2341172	T	C	T	C	Watson	lagging	ATG	BSU_22310	recU	nonsynonymous
LC*	L3	LC*.L3.MAstep1	0	2421558	C	T	C	T	Watson	lagging	GCT	BSU_23160	rluB	synonymous
LC*	L3	LC*.L3.MAstep1	0	2441635	T	C	T	C	Watson	lagging	ATT	BSU_23410	spoVAD	nonsynonymous
LC*	L3	LC*.L3.MAstep1	0	2498170	C	T	C	T	Watson	lagging	GCA	BSU_24040	bkdAB	nonsynonymous
LC*	L3	LC*.L3.MAstep1	0	2509936	C	T	C	T	Watson	lagging	GCG	BSU_24140	mmgD	synonymous
LC*	L3	LC*.L3.MAstep1	0	2932258	C	T	C	T	Watson	lagging	GCC	BSU_28670	ysfB	nonsynonymous
LC*	L3	LC*.L3.MAstep1	0	3194129	A	G	T	C	Crick	leading	TTC	BSU_31140	cdoA	synonymous
LC*	L3	LC*.L3.MAstep1	0	3260929	G	A	C	T	Crick	leading	CCA	BSU_31760	pncA	nonsynonymous
LC*	L3	LC*.L3.MAstep1	0	3412612	A	G	T	C	Crick	leading	CTT	BSU_33260	yvrN	nonsynonymous
LC*	L3	LC*.L3.MAstep1	0	3497013	T	C	T	C	Watson	lagging	GTA	BSU_34070	yvfT	nonsynonymous
LC*	L3	LC*.L3.MAstep1	0	3616952	T	C	T	C	Watson	lagging	TTC	BSU_35190	yvkC	nonsynonymous
LC*	L3	LC*.L3.MAstep1	0	3680490	A	G	T	C	Crick	leading	GTG	-	-	-
LC*	L3	LC*.L3.MAstep1	0	3690822	T	C	T	C	Watson	lagging	TTC	BSU_35810	gerBB	nonsynonymous
LC*	L3	LC*.L3.MAstep1	0	3976497	A	G	T	C	Crick	leading	ATT	BSU_38740	cydC	synonymous
LC*	L3	LC*.L3.MAstep1	0	3993474	C	T	C	T	Watson	lagging	ACG	BSU_38900	yxjM	nonsynonymous
LC*	L3	LC*.L3.MAstep1	0	4013733	A	G	T	C	Crick	leading	ATA	-	-	-
LC*	L3	LC*.L3.MAstep1	0	4156301	C	T	C	T	Watson	lagging	GCG	BSU_40420	purA	nonsynonymous
LC*	L3	LC*.L3.MAstep1	0	4177425	A	G	T	C	Crick	leading	ATA	BSU_40630	yybI	synonymous
LC*	L3	LC*.L3.MAstep11	1	27445	A	G	T	C	Crick	lagging	GTC	BSU_00190	dnaX	nonsynonymous
LC*	L3	LC*.L3.MAstep11	1	41430	C	T	C	T	Watson	leading	GCT	BSU_00310	holB	nonsynonymous
LC*	L3	LC*.L3.MAstep11	1	106692	T	C	T	C	Watson	leading	CTG	BSU_00870	radA	synonymous
LC*	L3	LC*.L3.MAstep11	1	254237	T	C	T	C	Watson	leading	GTA	BSU_02340	gltP	nonsynonymous
LC*	L3	LC*.L3.MAstep11	1	295096	C	T	C	T	Watson	leading	CCA	BSU_02730	natK	nonsense
LC*	L3	LC*.L3.MAstep11	1	337267	C	T	C	T	Watson	leading	CCG	BSU_03110	ycgH	nonsynonymous
LC*	L3	LC*.L3.MAstep11	1	349138	G	A	C	T	Crick	lagging	CCG	BSU_03230	putR	nonsynonymous
LC*	L3	LC*.L3.MAstep11	1	364943	G	A	C	T	Crick	lagging	GCA	BSU_03340	folEB	nonsynonymous
LC*	L3	LC*.L3.MAstep11	1	389703	G	A	C	T	Crick	lagging	GCT	BSU_03490	srfAB	nonsynonymous
LC*	L3	LC*.L3.MAstep11	1	410604	C	T	C	T	Watson	leading	ACT	BSU_03600	tcyB	synonymous
LC*	L3	LC*.L3.MAstep11	1	427923	A	G	T	C	Crick	lagging	GTC	BSU_03760	yclK	nonsynonymous
LC*	L3	LC*.L3.MAstep11	1	458175	T	A	T	A	Watson	leading	ATT	BSU_04060	ycsG	nonsynonymous
LC*	L3	LC*.L3.MAstep11	1	467369	A	G	T	C	Crick	lagging	ATG	BSU_04160	mtlR	synonymous
LC*	L3	LC*.L3.MAstep11	1	509526	G	A	C	T	Crick	lagging	CCC	BSU_04570	murF	nonsynonymous
LC*	L3	LC*.L3.MAstep11	1	526987	A	G	T	C	Crick	lagging	TTG	BSU_04780	ydcI	synonymous
LC*	L3	LC*.L3.MAstep11	1	555380	G	A	C	T	Crick	lagging	ACT	BSU_05090	yddS	nonsynonymous
LC*	L3	LC*.L3.MAstep11	1	590166	G	A	C	T	Crick	lagging	TCA	BSU_05430	ydfJ	synonymous
LC*	L3	LC*.L3.MAstep11	1	625280	C	T	C	T	Watson	leading	GCA	BSU_05800	pbuE	nonsynonymous
LC*	L3	LC*.L3.MAstep11	1	647972	G	A	C	T	Crick	lagging	GCA	BSU_05990	tatCY	synonymous
LC*	L3	LC*.L3.MAstep11	1	754677	G	A	C	T	Crick	lagging	GCT	BSU_06870	yesE	synonymous
LC*	L3	LC*.L3.MAstep11	1	759905	A	G	T	C	Crick	lagging	GTT	BSU_06950	rhgK	nonsynonymous
LC*	L3	LC*.L3.MAstep11	1	782201	C	T	C	T	Watson	leading	GCG	BSU_07120	lplC	nonsynonymous
LC*	L3	LC*.L3.MAstep11	1	808486	G	A	C	T	Crick	lagging	TCG	BSU_07350	yfmT	nonsynonymous
LC*	L3	LC*.L3.MAstep11	1	825161	G	A	C	T	Crick	lagging	GCG	BSU_07510	fecD	synonymous
LC*	L3	LC*.L3.MAstep11	1	856493	C	T	C	T	Watson	leading	GCG	BSU_07840	yfkN	nonsynonymous
LC*	L3	LC*.L3.MAstep11	1	863112	T	C	T	C	Watson	leading	ATG	BSU_07900	yfkH	nonsynonymous
LC*	L3	LC*.L3.MAstep11	1	863240	G	A	C	T	Crick	lagging	TCG	BSU_07900	yfkH	synonymous
LC*	L3	LC*.L3.MAstep11	1	865689	T	A	T	A	Watson	leading	ATC	BSU_07920	chaA	nonsynonymous
LC*	L3	LC*.L3.MAstep11	1	997812	A	G	T	C	Crick	lagging	CTC	BSU_09240	yhcW	nonsynonymous
LC*	L3	LC*.L3.MAstep11	1	1010118	G	A	C	T	Crick	lagging	CCG	BSU_09330	yhcZ	synonymous
LC*	L3	LC*.L3.MAstep11	1	1022741	C	T	C	T	Watson	leading	GCA	BSU_09450	yhdF	nonsense
LC*	L3	LC*.L3.MAstep11	1	1040067	A	G	T	C	Crick	lagging	TTA	-	-	-
LC*	L3	LC*.L3.MAstep11	1	1042252	G	A	C	T	Crick	lagging	ACC	BSU_09670	dat	nonsynonymous
LC*	L3	LC*.L3.MAstep11	1	1115394	G	A	C	T	Crick	lagging	TCA	BSU_10390	yhfW	nonsense
LC*	L3	LC*.L3.MAstep11	1	1209823	A	G	T	C	Crick	lagging	ATC	BSU_11340	fabF	nonsynonymous
LC*	L3	LC*.L3.MAstep11	1	1232356	G	A	C	T	Crick	lagging	GCG	BSU_11540	pepF	nonsynonymous
LC*	L3	LC*.L3.MAstep11	1	1254699	C	T	C	T	Watson	leading	GCA	BSU_11820	yjcD	nonsynonymous
LC*	L3	LC*.L3.MAstep11	1	1283001	A	G	T	C	Crick	lagging	GTA	BSU_12110	yjfA	nonsynonymous
LC*	L3	LC*.L3.MAstep11	1	1283853	T	C	T	C	Watson	leading	CTA	BSU_12130	yjfC	nonsynonymous
LC*	L3	LC*.L3.MAstep11	1	1289039	C	T	C	T	Watson	leading	TCC	BSU_12170	forE1	nonsynonymous
LC*	L3	LC*.L3.MAstep11	1	1290076	A	G	T	C	Crick	lagging	TTG	BSU_12190	yjhB	nonsynonymous
LC*	L3	LC*.L3.MAstep11	1	1364081	C	T	C	T	Watson	leading	ACC	BSU_12950	dppD	nonsynonymous
LC*	L3	LC*.L3.MAstep11	1	1405087	C	T	C	T	Watson	leading	ACG	BSU_13400	ligD	nonsynonymous
LC*	L3	LC*.L3.MAstep11	1	1443659	T	C	T	C	Watson	leading	TTA	-	-	-
LC*	L3	LC*.L3.MAstep11	1	1479647	C	T	C	T	Watson	leading	GCC	BSU_14071	fadG	nonsynonymous
LC*	L3	LC*.L3.MAstep11	1	1593889	A	G	T	C	Crick	lagging	CTG	BSU_15240	divIB	synonymous
LC*	L3	LC*.L3.MAstep11	1	1680343	A	G	T	C	Crick	lagging	ATG	-	-	-
LC*	L3	LC*.L3.MAstep11	1	1712684	G	A	C	T	Crick	lagging	TCA	BSU_16420	cheB	nonsynonymous
LC*	L3	LC*.L3.MAstep11	1	1725952	A	G	T	C	Crick	lagging	GTG	BSU_16570	proS	nonsynonymous
LC*	L3	LC*.L3.MAstep11	1	1742127	C	T	C	T	Watson	leading	ACA	BSU_16700	swsB	synonymous
LC*	L3	LC*.L3.MAstep11	1	1755799	A	G	T	C	Crick	lagging	ATT	BSU_16825	ymfD	nonsynonymous
LC*	L3	LC*.L3.MAstep11	1	1793663	G	A	C	T	Crick	lagging	GCG	BSU_17180	pksJ	synonymous
LC*	L3	LC*.L3.MAstep11	1	1863870	A	G	T	C	Crick	lagging	CTA	BSU_17270	pghC	synonymous
LC*	L3	LC*.L3.MAstep11	1	1965273	T	C	T	C	Watson	leading	GTC	BSU_18310	ppsD	nonsynonymous
LC*	L3	LC*.L3.MAstep11	1	1980668	G	A	C	T	Crick	lagging	GCC	BSU_18320	ppsC	synonymous
LC*	L3	LC*.L3.MAstep11	1	2027204	C	T	C	T	Watson	lagging	GCT	BSU_18570	yoaE	nonsynonymous
LC*	L3	LC*.L3.MAstep11	1	2059107	T	C	T	C	Watson	lagging	GTG	BSU_18890	yobF	nonsynonymous
LC*	L3	LC*.L3.MAstep11	1	2061560	T	C	T	C	Watson	lagging	TTC	-	-	-
LC*	L3	LC*.L3.MAstep11	1	2088295	G	A	C	T	Crick	leading	TCC	BSU_19170	yocD	synonymous
LC*	L3	LC*.L3.MAstep11	1	2290906	T	C	T	C	Watson	lagging	TTG	BSU_21740	ypmR	synonymous
LC*	L3	LC*.L3.MAstep11	1	2299336	T	C	T	C	Watson	lagging	GTT	-	-	-
LC*	L3	LC*.L3.MAstep11	1	2313872	C	T	C	T	Watson	lagging	TCT	BSU_22030	dynA	nonsynonymous
LC*	L3	LC*.L3.MAstep11	1	2331018	T	C	T	C	Watson	lagging	TTC	BSU_22170	ypsC	nonsynonymous
LC*	L3	LC*.L3.MAstep11	1	2358581	T	C	T	C	Watson	lagging	GTG	BSU_22470	bshB1	nonsynonymous
LC*	L3	LC*.L3.MAstep11	1	2382679	T	C	T	C	Watson	lagging	ATA	BSU_22740	hepT	nonsynonymous
LC*	L3	LC*.L3.MAstep11	1	2391969	A	G	T	C	Crick	leading	TTC	BSU_22850	seaA	synonymous
LC*	L3	LC*.L3.MAstep11	1	2426441	C	T	C	T	Watson	lagging	GCG	BSU_23220	scpA	nonsynonymous
LC*	L3	LC*.L3.MAstep11	1	2462121	G	A	C	T	Crick	leading	CCA	BSU_23660	yqkB	nonsense
LC*	L3	LC*.L3.MAstep11	1	2532838	T	C	T	C	Watson	lagging	GTG	BSU_24360	spoIIIAH	nonsynonymous
LC*	L3	LC*.L3.MAstep11	1	2565080	T	C	T	C	Watson	lagging	ATC	BSU_24790	yqgX	nonsynonymous
LC*	L3	LC*.L3.MAstep11	1	2624312	G	A	C	T	Crick	leading	CCG	BSU_25450	yqeT	nonsynonymous
LC*	L3	LC*.L3.MAstep11	1	2736913	G	A	C	T	Crick	leading	ACC	-	-	-
LC*	L3	LC*.L3.MAstep11	1	2791395	T	C	T	C	Watson	lagging	ATC	BSU_27310	pbpI	nonsynonymous
LC*	L3	LC*.L3.MAstep11	1	2840780	C	T	C	T	Watson	lagging	GCG	-	-	-
LC*	L3	LC*.L3.MAstep11	1	2874526	G	A	C	T	Crick	leading	GCA	BSU_28130	hemB	synonymous
LC*	L3	LC*.L3.MAstep11	1	2902863	C	T	C	T	Watson	lagging	GCT	BSU_28380	gerM	synonymous
LC*	L3	LC*.L3.MAstep11	1	2928631	G	A	C	T	Crick	leading	TCC	BSU_28630	pheT	synonymous
LC*	L3	LC*.L3.MAstep11	1	2939775	G	A	C	T	Crick	leading	ACG	BSU_28720	abfA	nonsynonymous
LC*	L3	LC*.L3.MAstep11	1	2941792	T	A	T	A	Watson	lagging	ATC	BSU_28750	araN	nonsynonymous
LC*	L3	LC*.L3.MAstep11	1	2981541	G	A	C	T	Crick	leading	GCG	BSU_29140	citZ	synonymous
LC*	L3	LC*.L3.MAstep11	1	3097105	C	T	C	T	Watson	lagging	TCG	BSU_30260	melR	synonymous
LC*	L3	LC*.L3.MAstep11	1	3141899	C	T	C	T	Watson	lagging	GCA	-	-	-
LC*	L3	LC*.L3.MAstep11	1	3163350	G	A	C	T	Crick	leading	CCG	BSU_30930	ytaB	synonymous
LC*	L3	LC*.L3.MAstep11	1	3163793	C	T	C	T	Watson	lagging	GCT	BSU_30940	glgP	nonsynonymous
LC*	L3	LC*.L3.MAstep11	1	3193080	G	T	C	A	Crick	leading	GCG	BSU_31130	yubD	nonsynonymous
LC*	L3	LC*.L3.MAstep11	1	3245789	G	A	C	T	Crick	leading	GCC	BSU_31580	maeN	nonsense
LC*	L3	LC*.L3.MAstep11	1	3301083	G	A	C	T	Crick	leading	GCT	BSU_32100	yumB	nonsynonymous
LC*	L3	LC*.L3.MAstep11	1	3342087	T	C	T	C	Watson	lagging	TTG	BSU_32520	pucG	synonymous
LC*	L3	LC*.L3.MAstep11	1	3350963	T	C	T	C	Watson	lagging	CTC	BSU_32600	frlO	nonsynonymous
LC*	L3	LC*.L3.MAstep11	1	3371053	A	G	T	C	Crick	leading	TTA	BSU_32840	fadN	nonsynonymous
LC*	L3	LC*.L3.MAstep11	1	3408716	C	T	C	T	Watson	lagging	GCG	BSU_33221	yvrHb	synonymous
LC*	L3	LC*.L3.MAstep11	1	3442994	T	C	T	C	Watson	lagging	ATG	BSU_33500	copA	nonsynonymous
LC*	L3	LC*.L3.MAstep11	1	3482891	A	G	T	C	Crick	leading	ATA	BSU_33950	cggR	nonsynonymous
LC*	L3	LC*.L3.MAstep11	1	3497879	C	T	C	T	Watson	lagging	TCT	BSU_34080	yvfS	nonsynonymous
LC*	L3	LC*.L3.MAstep11	1	3499592	A	G	T	C	Crick	leading	TTG	BSU_34100	rsbQ	nonsynonymous
LC*	L3	LC*.L3.MAstep11	1	3566843	G	A	C	T	Crick	leading	GCC	BSU_34710	psdS	nonsynonymous
LC*	L3	LC*.L3.MAstep11	1	3579492	G	A	C	T	Crick	leading	TCT	BSU_34820	bmrA	nonsynonymous
LC*	L3	LC*.L3.MAstep11	1	3625601	A	G	T	C	Crick	leading	ATC	-	-	-
LC*	L3	LC*.L3.MAstep11	1	3653128	T	C	T	C	Watson	lagging	TTC	BSU_35570	tuaE	synonymous
LC*	L3	LC*.L3.MAstep11	1	3668896	T	C	T	C	Watson	lagging	ATC	BSU_35680	ggaB	nonsynonymous
LC*	L3	LC*.L3.MAstep11	1	3689936	T	C	T	C	Watson	lagging	TTG	BSU_35800	gerBA	synonymous
LC*	L3	LC*.L3.MAstep11	1	3757564	G	A	C	T	Crick	leading	CCA	BSU_36510	nrgA	nonsynonymous
LC*	L3	LC*.L3.MAstep11	1	3933689	C	T	C	T	Watson	lagging	GCT	BSU_38330	ywbG	nonsynonymous
LC*	L3	LC*.L3.MAstep11	1	3935053	G	A	C	T	Crick	leading	CCA	BSU_38340	ywbF	synonymous
LC*	L3	LC*.L3.MAstep11	1	3969432	A	T	T	A	Crick	leading	ATA	BSU_38660	yxlF	nonsynonymous
LC*	L3	LC*.L3.MAstep11	1	4052662	C	T	C	T	Watson	lagging	CCG	BSU_39430	deoR	nonsynonymous
LC*	L3	LC*.L3.MAstep11	1	4058004	G	A	C	T	Crick	leading	ACA	BSU_39470	sndB	synonymous
LC*	L3	LC*.L3.MAstep11	1	4120058	G	A	C	T	Crick	leading	TCG	BSU_40100	ahpF	nonsynonymous
LC*	L3	LC*.L3.MAstep11	1	4165299	A	G	T	C	Crick	leading	ATG	BSU_40510	gdpP	synonymous
LC*	L3	LC*.L3.MAstep2	0	24488	C	T	C	T	Watson	leading	GCC	BSU_00160	yaaH	nonsynonymous
LC*	L3	LC*.L3.MAstep2	0	178954	C	T	C	T	Watson	leading	ACG	BSU_01590	ybaS	nonsynonymous
LC*	L3	LC*.L3.MAstep2	0	275511	T	C	T	C	Watson	leading	TTG	BSU_02510	ycbH	nonsynonymous
LC*	L3	LC*.L3.MAstep2	0	304455	A	G	T	C	Crick	lagging	TTC	BSU_02820	rapJ	nonsynonymous
LC*	L3	LC*.L3.MAstep2	0	358223	A	G	T	C	Crick	lagging	GTG	-	-	-
LC*	L3	LC*.L3.MAstep2	0	411117	T	C	T	C	Watson	leading	GTT	BSU_03610	tcyA	nonsynonymous
LC*	L3	LC*.L3.MAstep2	0	428897	C	T	C	T	Watson	leading	CCG	BSU_03770	rapC	nonsynonymous
LC*	L3	LC*.L3.MAstep2	0	452856	G	A	C	T	Crick	lagging	CCG	BSU_04000	ycsA	synonymous
LC*	L3	LC*.L3.MAstep2	0	631369	A	G	T	C	Crick	lagging	ATG	BSU_05860	gmuE	nonsynonymous
LC*	L3	LC*.L3.MAstep2	0	675168	A	G	T	C	Crick	lagging	TTG	BSU_06220	ydjJ	synonymous
LC*	L3	LC*.L3.MAstep2	0	704596	A	G	T	C	Crick	lagging	GTT	BSU_06480	purL	nonsynonymous
LC*	L3	LC*.L3.MAstep2	0	771941	C	T	C	T	Watson	leading	TCC	BSU_07050	yesW	nonsynonymous
LC*	L3	LC*.L3.MAstep2	0	814841	A	G	T	C	Crick	lagging	CTG	BSU_07420	yfmM	nonsynonymous
LC*	L3	LC*.L3.MAstep2	0	940683	T	C	T	C	Watson	leading	TTG	BSU_08690	ygaD	synonymous
LC*	L3	LC*.L3.MAstep2	0	960901	G	A	C	T	Crick	lagging	ACT	BSU_08820	katA	nonsynonymous
LC*	L3	LC*.L3.MAstep2	0	1010517	G	A	C	T	Crick	lagging	GCT	BSU_09340	yhdA	nonsynonymous
LC*	L3	LC*.L3.MAstep2	0	1030371	C	T	C	T	Watson	leading	TCG	BSU_09530	yhdN	nonsynonymous
LC*	L3	LC*.L3.MAstep2	0	1146586	C	T	C	T	Watson	leading	GCG	BSU_10650	sbcC	nonsynonymous
LC*	L3	LC*.L3.MAstep2	0	1300122	G	A	C	T	Crick	lagging	GCG	BSU_12290	ndh	nonsynonymous
LC*	L3	LC*.L3.MAstep2	0	1543610	C	T	C	T	Watson	leading	CCT	BSU_14710	ylaA	synonymous
LC*	L3	LC*.L3.MAstep2	0	1652396	A	G	T	C	Crick	lagging	GTG	BSU_15770	prkC	nonsynonymous
LC*	L3	LC*.L3.MAstep2	0	1663620	G	A	C	T	Crick	lagging	CCA	BSU_15900	fabD	nonsynonymous
LC*	L3	LC*.L3.MAstep2	0	1887755	C	T	C	T	Watson	leading	GCG	BSU_17570	xynP	nonsynonymous
LC*	L3	LC*.L3.MAstep2	0	1923350	C	T	C	T	Watson	leading	ACG	BSU_17930	ccdA	synonymous
LC*	L3	LC*.L3.MAstep2	0	1945305	C	T	C	T	Watson	leading	ACG	BSU_18160	xynD	nonsynonymous
LC*	L3	LC*.L3.MAstep2	0	2080021	T	C	T	C	Watson	lagging	CTG	BSU_19050	yobQ	nonsynonymous
LC*	L3	LC*.L3.MAstep2	0	2122275	T	C	T	C	Watson	lagging	GTG	BSU_19460	bshB2	nonsynonymous
LC*	L3	LC*.L3.MAstep2	0	2127445	G	A	C	T	Crick	leading	ACT	BSU_19540	yodB	nonsynonymous
LC*	L3	LC*.L3.MAstep2	0	2129909	G	A	C	T	Crick	leading	GCT	BSU_19570	mhqE	nonsynonymous
LC*	L3	LC*.L3.MAstep2	0	2137983	G	A	C	T	Crick	leading	TCA	BSU_19669	yoyF	nonsynonymous
LC*	L3	LC*.L3.MAstep2	0	2332885	G	A	C	T	Crick	leading	CCA	BSU_22200	cotD	nonsense
LC*	L3	LC*.L3.MAstep2	0	2418634	G	A	C	T	Crick	leading	GCT	BSU_23130	resC	nonsynonymous
LC*	L3	LC*.L3.MAstep2	0	2498955	G	A	C	T	Crick	leading	ACA	BSU_24040	bkdAB	nonsynonymous
LC*	L3	LC*.L3.MAstep2	0	2818627	C	T	C	T	Watson	lagging	CCA	BSU_27580	yrvJ	nonsynonymous
LC*	L3	LC*.L3.MAstep2	0	2829559	T	C	T	C	Watson	lagging	GTA	-	-	-
LC*	L3	LC*.L3.MAstep2	0	2879141	A	T	T	A	Crick	leading	ATT	-	-	-
LC*	L3	LC*.L3.MAstep2	0	2906389	T	C	T	C	Watson	lagging	ATA	BSU_28440	sdhA	synonymous
LC*	L3	LC*.L3.MAstep2	0	2906898	T	C	T	C	Watson	lagging	ATG	BSU_28440	sdhA	nonsynonymous
LC*	L3	LC*.L3.MAstep2	0	3047575	T	C	T	C	Watson	lagging	CTC	-	-	-
LC*	L3	LC*.L3.MAstep2	0	3189309	T	C	T	C	Watson	lagging	GTA	BSU_31100	ktrB	nonsynonymous
LC*	L3	LC*.L3.MAstep2	0	3337956	A	G	T	C	Crick	leading	ATG	BSU_32480	pucD	nonsynonymous
LC*	L3	LC*.L3.MAstep2	0	3360952	C	T	C	T	Watson	lagging	CCT	-	-	-
LC*	L3	LC*.L3.MAstep2	0	3416384	C	T	C	T	Watson	lagging	ACC	BSU_33300	fhuG	nonsynonymous
LC*	L3	LC*.L3.MAstep2	0	3419534	G	A	C	T	Crick	leading	TCG	-	-	-
LC*	L3	LC*.L3.MAstep2	0	3454023	G	A	C	T	Crick	leading	GCG	BSU_33610	rnr	synonymous
LC*	L3	LC*.L3.MAstep2	0	3458416	T	C	T	C	Watson	lagging	CTA	BSU_33690	yvaQ	synonymous
LC*	L3	LC*.L3.MAstep2	0	3741390	C	T	C	T	Watson	lagging	ACG	BSU_36330	ywpF	nonsynonymous
LC*	L3	LC*.L3.MAstep2	0	3777275	G	A	C	T	Crick	leading	GCG	BSU_36750	spoIID	nonsynonymous
LC*	L3	LC*.L3.MAstep2	0	3822484	A	G	T	C	Crick	leading	GTT	BSU_37240	ywiE	nonsynonymous
LC*	L3	LC*.L3.MAstep2	0	3887374	G	A	C	T	Crick	leading	GCT	BSU_37860	spsF	synonymous
LC*	L3	LC*.L3.MAstep2	0	3992674	G	A	C	T	Crick	leading	GCC	BSU_38890	yxjN	nonsynonymous
LC*	L3	LC*.L3.MAstep2	0	4012794	A	G	T	C	Crick	leading	GTT	-	-	-
LC*	L3	LC*.L3.MAstep2	0	4106414	T	C	T	C	Watson	lagging	GTG	BSU_39980	qdoI	nonsynonymous
LC*	L3	LC*.L3.MAstep3	1	310923	G	A	C	T	Crick	lagging	GCG	BSU_02880	yceB	nonsynonymous
LC*	L3	LC*.L3.MAstep3	1	718738	A	G	T	C	Crick	lagging	TTC	BSU_06600	pcrB	synonymous
LC*	L3	LC*.L3.MAstep3	1	762841	C	T	C	T	Watson	leading	GCT	BSU_06970	rhiL	synonymous
LC*	L3	LC*.L3.MAstep3	1	826062	G	A	C	T	Crick	lagging	GCT	BSU_07520	fecC	synonymous
LC*	L3	LC*.L3.MAstep3	1	1023061	G	A	C	T	Crick	lagging	TCT	BSU_09450	yhdF	synonymous
LC*	L3	LC*.L3.MAstep3	1	1106137	C	T	C	T	Watson	leading	ACG	BSU_10310	yhfO	synonymous
LC*	L3	LC*.L3.MAstep3	1	1382971	A	G	T	C	Crick	lagging	TTC	BSU_13170	guaD	synonymous
LC*	L3	LC*.L3.MAstep3	1	1424499	G	A	C	T	Crick	lagging	TCT	-	-	-
LC*	L3	LC*.L3.MAstep3	1	1435218	T	A	T	A	Watson	leading	ATA	BSU_13690	motA	nonsynonymous
LC*	L3	LC*.L3.MAstep3	1	1501089	A	G	T	C	Crick	lagging	GTG	BSU_14320	yknU	nonsynonymous
LC*	L3	LC*.L3.MAstep3	1	1530246	G	A	C	T	Crick	lagging	CCG	BSU_14590	pdhB	nonsynonymous
LC*	L3	LC*.L3.MAstep3	1	1569292	T	C	T	C	Watson	leading	TTA	-	-	-
LC*	L3	LC*.L3.MAstep3	1	1654423	G	A	C	T	Crick	lagging	CCG	BSU_15790	rpeA	synonymous
LC*	L3	LC*.L3.MAstep3	1	1986025	G	A	C	T	Crick	lagging	TCG	BSU_18330	ppsB	nonsynonymous
LC*	L3	LC*.L3.MAstep3	1	2107667	C	T	C	T	Watson	lagging	GCA	BSU_19360	odhB	synonymous
LC*	L3	LC*.L3.MAstep3	1	2138815	G	A	C	T	Crick	leading	CCA	-	-	-
LC*	L3	LC*.L3.MAstep3	1	2359047	G	A	C	T	Crick	leading	GCA	BSU_22480	mgsA	nonsynonymous
LC*	L3	LC*.L3.MAstep3	1	2405669	T	C	T	C	Watson	lagging	ATT	BSU_23000	ypbE	nonsynonymous
LC*	L3	LC*.L3.MAstep3	1	2405691	C	T	C	T	Watson	lagging	GCT	BSU_23000	ypbE	nonsynonymous
LC*	L3	LC*.L3.MAstep3	1	2638838	G	A	C	T	Crick	leading	TCA	BSU_25570	comEC	nonsense
LC*	L3	LC*.L3.MAstep3	1	2834009	T	C	T	C	Watson	lagging	ATA	BSU_27720	queA	nonsynonymous
LC*	L3	LC*.L3.MAstep3	1	2845586	C	T	C	T	Watson	lagging	TCG	BSU_27840	safA	nonsynonymous
LC*	L3	LC*.L3.MAstep3	1	3062223	A	G	T	C	Crick	leading	CTT	BSU_29930	amyX	nonsynonymous
LC*	L3	LC*.L3.MAstep3	1	3106665	G	A	C	T	Crick	leading	TCG	BSU_30340	ytvA	synonymous
LC*	L3	LC*.L3.MAstep3	1	3183879	A	G	T	C	Crick	leading	CTA	BSU_31050	gbsB	synonymous
LC*	L3	LC*.L3.MAstep3	1	3251897	T	C	T	C	Watson	lagging	GTG	BSU_31650	mrpF	synonymous
LC*	L3	LC*.L3.MAstep3	1	3265603	G	A	C	T	Crick	leading	ACC	BSU_31840	yueD	nonsynonymous
LC*	L3	LC*.L3.MAstep3	1	3293273	T	C	T	C	Watson	lagging	GTG	BSU_32010	besA	synonymous
LC*	L3	LC*.L3.MAstep3	1	3403106	G	A	C	T	Crick	leading	GCC	BSU_33170	yvrB	nonsynonymous
LC*	L3	LC*.L3.MAstep3	1	3507081	G	A	C	T	Crick	leading	GCT	BSU_34150	ganP	nonsynonymous
LC*	L3	LC*.L3.MAstep3	1	3636199	C	T	C	T	Watson	lagging	CCG	BSU_35370	csrA	synonymous
LC*	L3	LC*.L3.MAstep3	1	3826435	T	C	T	C	Watson	lagging	TTC	BSU_37280	narG	nonsynonymous
LC*	L3	LC*.L3.MAstep3	1	3833764	G	A	C	T	Crick	leading	TCG	BSU_37330	argS	synonymous
LC*	L3	LC*.L3.MAstep6	1	28982	T	C	T	C	Watson	leading	GTA	BSU_00210	recR	nonsynonymous
LC*	L3	LC*.L3.MAstep6	1	40753	A	G	T	C	Crick	lagging	GTG	BSU_00310	holB	nonsynonymous
LC*	L3	LC*.L3.MAstep6	1	57762	A	G	T	C	Crick	lagging	CTC	BSU_00510	prs	synonymous
LC*	L3	LC*.L3.MAstep6	1	222840	C	T	C	T	Watson	leading	GCA	BSU_02010	ybdK	synonymous
LC*	L3	LC*.L3.MAstep6	1	231820	C	T	C	T	Watson	leading	TCG	BSU_02120	aimA	nonsynonymous
LC*	L3	LC*.L3.MAstep6	1	283169	T	C	T	C	Watson	leading	GTG	BSU_02610	ycbR	nonsynonymous
LC*	L3	LC*.L3.MAstep6	1	375751	A	G	T	C	Crick	lagging	TTG	BSU_03460	hxlA	synonymous
LC*	L3	LC*.L3.MAstep6	1	455446	G	A	C	T	Crick	lagging	ACT	BSU_04030	ycsD	nonsynonymous
LC*	L3	LC*.L3.MAstep6	1	472147	C	T	C	T	Watson	leading	CCG	BSU_04190	ydaD	nonsynonymous
LC*	L3	LC*.L3.MAstep6	1	573947	A	G	T	C	Crick	lagging	GTC	BSU_05260	ydeN	synonymous
LC*	L3	LC*.L3.MAstep6	1	608617	A	G	T	C	Crick	lagging	TTA	BSU_05630	bstG	nonsynonymous
LC*	L3	LC*.L3.MAstep6	1	678410	C	T	C	T	Watson	leading	TCC	BSU_06240	bdhA	nonsynonymous
LC*	L3	LC*.L3.MAstep6	1	729349	T	C	T	C	Watson	leading	ATG	BSU_06680	gatA	synonymous
LC*	L3	LC*.L3.MAstep6	1	748561	A	G	T	C	Crick	lagging	GTA	BSU_06812	yeeF	nonsynonymous
LC*	L3	LC*.L3.MAstep6	1	778458	G	A	C	T	Crick	lagging	GCC	BSU_07090	yetA	nonsynonymous
LC*	L3	LC*.L3.MAstep6	1	797896	C	T	C	T	Watson	leading	CCG	BSU_07260	yfnI	nonsynonymous
LC*	L3	LC*.L3.MAstep6	1	806780	C	T	C	T	Watson	leading	GCT	BSU_07340	mtrA	nonsynonymous
LC*	L3	LC*.L3.MAstep6	1	808810	G	A	C	T	Crick	lagging	TCG	BSU_07360	yfmS	synonymous
LC*	L3	LC*.L3.MAstep6	1	862225	C	T	C	T	Watson	leading	TCA	BSU_07880	yfkJ	synonymous
LC*	L3	LC*.L3.MAstep6	1	907583	A	G	T	C	Crick	lagging	TTG	BSU_08320	lnrM	nonsynonymous
LC*	L3	LC*.L3.MAstep6	1	960959	A	G	T	C	Crick	lagging	CTG	BSU_08820	katA	nonsynonymous
LC*	L3	LC*.L3.MAstep6	1	1030331	A	G	T	C	Crick	lagging	ATG	BSU_09530	yhdN	nonsynonymous
LC*	L3	LC*.L3.MAstep6	1	1036757	G	A	C	T	Crick	lagging	TCA	BSU_09590	yhdT	nonsynonymous
LC*	L3	LC*.L3.MAstep6	1	1052727	A	G	T	C	Crick	lagging	ATC	BSU_09780	yheC	nonsynonymous
LC*	L3	LC*.L3.MAstep6	1	1088664	C	T	C	T	Watson	leading	TCC	BSU_10140	hemY	synonymous
LC*	L3	LC*.L3.MAstep6	1	1111240	A	G	T	C	Crick	lagging	GTG	BSU_10360	yhfT	nonsynonymous
LC*	L3	LC*.L3.MAstep6	1	1123255	G	A	C	T	Crick	lagging	CCG	BSU_10500	yhjG	nonsynonymous
LC*	L3	LC*.L3.MAstep6	1	1156821	C	T	C	T	Watson	leading	TCA	BSU_10780	yisN	nonsynonymous
LC*	L3	LC*.L3.MAstep6	1	1157493	T	C	T	C	Watson	leading	TTG	BSU_10790	asnO	nonsynonymous
LC*	L3	LC*.L3.MAstep6	1	1162279	C	T	C	T	Watson	leading	CCT	BSU_10830	yisR	synonymous
LC*	L3	LC*.L3.MAstep6	1	1171955	A	G	T	C	Crick	lagging	TTG	BSU_10930	yitB	nonsynonymous
LC*	L3	LC*.L3.MAstep6	1	1179373	A	G	T	C	Crick	lagging	GTG	BSU_11010	yitJ	nonsynonymous
LC*	L3	LC*.L3.MAstep6	1	1203987	C	T	C	T	Watson	leading	GCG	BSU_11250	argF	nonsynonymous
LC*	L3	LC*.L3.MAstep6	1	1204657	G	A	C	T	Crick	lagging	CCG	BSU_11260	yjzC	nonsynonymous
LC*	L3	LC*.L3.MAstep6	1	1225226	C	T	C	T	Watson	leading	GCT	BSU_11470	oppF	nonsynonymous
LC*	L3	LC*.L3.MAstep6	1	1285647	A	G	T	C	Crick	lagging	GTT	BSU_12160	forC1	synonymous
LC*	L3	LC*.L3.MAstep6	1	1300565	A	G	T	C	Crick	lagging	TTT	BSU_12300	uxaC	nonsynonymous
LC*	L3	LC*.L3.MAstep6	1	1358268	C	T	C	T	Watson	leading	TCA	BSU_12900	htrA	nonsynonymous
LC*	L3	LC*.L3.MAstep6	1	1546248	G	A	C	T	Crick	lagging	GCG	BSU_14770	ylaG	nonsynonymous
LC*	L3	LC*.L3.MAstep6	1	1563584	G	A	C	T	Crick	lagging	GCA	BSU_14910	ctaE	nonsynonymous
LC*	L3	LC*.L3.MAstep6	1	1568238	T	C	T	C	Watson	leading	TTA	BSU_14980	ylbE	synonymous
LC*	L3	LC*.L3.MAstep6	1	1570680	C	T	C	T	Watson	leading	GCC	BSU_15030	spoVV	nonsynonymous
LC*	L3	LC*.L3.MAstep6	1	1579685	A	G	T	C	Crick	lagging	GTG	BSU_15120	bshC	nonsynonymous
LC*	L3	LC*.L3.MAstep6	1	1587591	A	G	T	C	Crick	lagging	ATC	BSU_15180	murE	nonsynonymous
LC*	L3	LC*.L3.MAstep6	1	1599527	C	T	C	T	Watson	leading	GCG	BSU_15300	bpr	nonsynonymous
LC*	L3	LC*.L3.MAstep6	1	1608432	C	T	C	T	Watson	leading	CCA	BSU_15350	ylmB	nonsense
LC*	L3	LC*.L3.MAstep6	1	1638334	T	C	T	C	Watson	leading	CTG	BSU_15650	yloB	nonsynonymous
LC*	L3	LC*.L3.MAstep6	1	1656377	T	C	T	C	Watson	leading	GTG	BSU_15830	rfaB	nonsynonymous
LC*	L3	LC*.L3.MAstep6	1	1688679	G	A	C	T	Crick	lagging	TCC	BSU_16160	clpY	nonsynonymous
LC*	L3	LC*.L3.MAstep6	1	1766518	C	T	C	T	Watson	leading	CCA	BSU_16950	pbpX	synonymous
LC*	L3	LC*.L3.MAstep6	1	1818645	G	A	C	T	Crick	lagging	GCT	BSU_17190	pksL	synonymous
LC*	L3	LC*.L3.MAstep6	1	1820913	T	C	T	C	Watson	leading	ATA	BSU_17190	pksL	synonymous
LC*	L3	LC*.L3.MAstep6	1	1852388	A	G	T	C	Crick	lagging	TTC	BSU_17220	pksR	nonsynonymous
LC*	L3	LC*.L3.MAstep6	1	1874762	T	C	T	C	Watson	leading	ATG	BSU_17420	spoVK	nonsynonymous
LC*	L3	LC*.L3.MAstep6	1	1887932	T	C	T	C	Watson	leading	TTG	BSU_17570	xynP	nonsynonymous
LC*	L3	LC*.L3.MAstep6	1	1894620	T	C	T	C	Watson	leading	GTG	BSU_17610	xylB	nonsynonymous
LC*	L3	LC*.L3.MAstep6	1	2000377	C	T	C	T	Watson	leading	TCG	BSU_18360	galM	synonymous
LC*	L3	LC*.L3.MAstep6	1	2009314	G	A	C	T	Crick	lagging	GCT	BSU_18440	gltB	nonsynonymous
LC*	L3	LC*.L3.MAstep6	1	2124039	T	C	T	C	Watson	lagging	GTA	BSU_19490	gerT	nonsynonymous
LC*	L3	LC*.L3.MAstep6	1	2134889	G	A	C	T	Crick	leading	CCT	BSU_19620	ldcB	synonymous
LC*	L3	LC*.L3.MAstep6	1	2362328	T	C	T	C	Watson	lagging	CTT	BSU_22520	ypjB	nonsynonymous
LC*	L3	LC*.L3.MAstep6	1	2456107	A	G	T	C	Crick	leading	ATG	BSU_23580	ansA	synonymous
LC*	L3	LC*.L3.MAstep6	1	2501770	T	A	T	A	Watson	lagging	ATT	BSU_24070	buk	nonsynonymous
LC*	L3	LC*.L3.MAstep6	1	2524723	T	C	T	C	Watson	lagging	GTA	BSU_24270	dxs	nonsynonymous
LC*	L3	LC*.L3.MAstep6	1	2536479	G	A	C	T	Crick	leading	TCC	BSU_24420	spoIIIAB	nonsynonymous
LC*	L3	LC*.L3.MAstep6	1	2627965	A	G	T	C	Crick	leading	ATA	-	-	-
LC*	L3	LC*.L3.MAstep6	1	2766980	T	C	T	C	Watson	lagging	TTA	BSU_27090	aapA	synonymous
LC*	L3	LC*.L3.MAstep6	1	2819344	C	T	C	T	Watson	lagging	GCT	BSU_27580	yrvJ	nonsynonymous
LC*	L3	LC*.L3.MAstep6	1	2822656	T	C	T	C	Watson	lagging	ATG	BSU_27600	rel	synonymous
LC*	L3	LC*.L3.MAstep6	1	2987086	G	A	C	T	Crick	leading	GCG	BSU_29190	pfkA	synonymous
LC*	L3	LC*.L3.MAstep6	1	3060227	T	C	T	C	Watson	lagging	ATA	-	-	-
LC*	L3	LC*.L3.MAstep6	1	3153659	G	A	C	T	Crick	leading	GCC	BSU_30830	menF	nonsynonymous
LC*	L3	LC*.L3.MAstep6	1	3209489	G	A	C	T	Crick	leading	GCT	BSU_31250	tlpA	synonymous
LC*	L3	LC*.L3.MAstep6	1	3221484	A	G	T	C	Crick	leading	TTC	BSU_31350	pgi	synonymous
LC*	L3	LC*.L3.MAstep6	1	3293829	C	T	C	T	Watson	lagging	GCC	BSU_32020	yuiH	nonsynonymous
LC*	L3	LC*.L3.MAstep6	1	3367692	T	A	T	A	Watson	lagging	CTG	BSU_32820	fadE	nonsynonymous
LC*	L3	LC*.L3.MAstep6	1	3458447	C	T	C	T	Watson	lagging	GCA	BSU_33690	yvaQ	nonsense
LC*	L3	LC*.L3.MAstep6	1	3480231	T	C	T	C	Watson	lagging	CTC	BSU_33930	pgk	nonsynonymous
LC*	L3	LC*.L3.MAstep6	1	3481213	C	T	C	T	Watson	lagging	GCA	BSU_33930	pgk	nonsynonymous
LC*	L3	LC*.L3.MAstep6	1	3502730	T	C	T	C	Watson	lagging	GTG	BSU_34120	ganB	nonsynonymous
LC*	L3	LC*.L3.MAstep6	1	3565122	T	C	T	C	Watson	lagging	ATA	BSU_34690	psdB	nonsynonymous
LC*	L3	LC*.L3.MAstep6	1	3690880	G	A	C	T	Crick	leading	CCA	BSU_35810	gerBB	synonymous
LC*	L3	LC*.L3.MAstep6	1	3848656	C	T	C	T	Watson	lagging	GCG	BSU_37490	speB	nonsynonymous
LC*	L3	LC*.L3.MAstep6	1	4115812	C	T	C	T	Watson	lagging	GCG	BSU_40070	gntP	synonymous
LC*	L4	LC*.L4.MAstep1	0	35209	C	T	C	T	Watson	leading	GCC	-	-	-
LC*	L4	LC*.L4.MAstep1	0	46950	G	A	C	T	Crick	lagging	TCA	BSU_00380	metS	nonsynonymous
LC*	L4	LC*.L4.MAstep1	0	56393	A	G	T	C	Crick	lagging	TTC	BSU_00500	gcaD	synonymous
LC*	L4	LC*.L4.MAstep1	0	135399	A	G	T	C	Crick	lagging	ATG	BSU_01150	rpsJ	synonymous
LC*	L4	LC*.L4.MAstep1	0	244351	G	A	C	T	Crick	lagging	CCA	BSU_02230	purT	nonsynonymous
LC*	L4	LC*.L4.MAstep1	0	336794	G	A	C	T	Crick	lagging	GCG	BSU_03110	ycgH	synonymous
LC*	L4	LC*.L4.MAstep1	0	337803	A	G	T	C	Crick	lagging	TTC	BSU_03120	ycgI	nonsynonymous
LC*	L4	LC*.L4.MAstep1	0	469484	C	T	C	T	Watson	leading	GCT	BSU_04170	ydaB	nonsynonymous
LC*	L4	LC*.L4.MAstep1	0	486087	T	C	T	C	Watson	leading	CTT	-	-	-
LC*	L4	LC*.L4.MAstep1	0	525295	A	G	T	C	Crick	lagging	TTC	BSU_04770	pamR	synonymous
LC*	L4	LC*.L4.MAstep1	0	575254	A	G	T	C	Crick	lagging	ATG	BSU_05280	ydeO	nonsynonymous
LC*	L4	LC*.L4.MAstep1	0	609491	A	G	T	C	Crick	lagging	TTG	BSU_05650	ydgH	nonsynonymous
LC*	L4	LC*.L4.MAstep1	0	688260	G	A	C	T	Crick	lagging	TCG	BSU_06330	yeaC	nonsynonymous
LC*	L4	LC*.L4.MAstep1	0	702306	G	A	C	T	Crick	lagging	CCC	BSU_06450	purC	nonsynonymous
LC*	L4	LC*.L4.MAstep1	0	768789	C	T	C	T	Watson	leading	CCG	BSU_07020	yesT	nonsynonymous
LC*	L4	LC*.L4.MAstep1	0	813085	G	A	C	T	Crick	lagging	CCC	BSU_07400	yfmO	nonsynonymous
LC*	L4	LC*.L4.MAstep1	0	825495	C	T	C	T	Watson	leading	GCC	BSU_07510	fecD	nonsynonymous
LC*	L4	LC*.L4.MAstep1	0	826059	C	T	C	T	Watson	leading	CCT	BSU_07520	fecC	nonsynonymous
LC*	L4	LC*.L4.MAstep1	0	978433	G	A	C	T	Crick	lagging	ACT	BSU_09010	yhcA	nonsynonymous
LC*	L4	LC*.L4.MAstep1	0	1017390	A	G	T	C	Crick	lagging	ATG	BSU_09410	phoA	nonsynonymous
LC*	L4	LC*.L4.MAstep1	0	1202035	G	A	C	T	Crick	lagging	GCG	BSU_11240	carB	nonsynonymous
LC*	L4	LC*.L4.MAstep1	0	1273207	T	C	T	C	Watson	leading	TTA	BSU_12010	manP	synonymous
LC*	L4	LC*.L4.MAstep1	0	1300624	C	T	C	T	Watson	leading	CCA	BSU_12300	uxaC	nonsynonymous
LC*	L4	LC*.L4.MAstep1	0	1358504	A	G	T	C	Crick	lagging	GTG	BSU_12900	htrA	nonsynonymous
LC*	L4	LC*.L4.MAstep1	0	1409730	A	G	T	C	Crick	lagging	TTG	BSU_13420	dgcW	nonsynonymous
LC*	L4	LC*.L4.MAstep1	0	1452769	A	G	T	C	Crick	lagging	CTG	BSU_13850	pfeT	nonsynonymous
LC*	L4	LC*.L4.MAstep1	0	1456701	A	G	T	C	Crick	lagging	TTC	BSU_13880	glcT	nonsynonymous
LC*	L4	LC*.L4.MAstep1	0	1472902	A	G	T	C	Crick	lagging	GTG	BSU_14000	patA	nonsynonymous
LC*	L4	LC*.L4.MAstep1	0	1620741	A	G	T	C	Crick	lagging	TTC	BSU_15490	pyrB	nonsynonymous
LC*	L4	LC*.L4.MAstep1	0	1643468	C	T	C	T	Watson	leading	TCC	BSU_15700	coaBC	synonymous
LC*	L4	LC*.L4.MAstep1	0	1722746	C	T	C	T	Watson	leading	ACC	BSU_16540	cdsA	synonymous
LC*	L4	LC*.L4.MAstep1	0	1837954	C	T	C	T	Watson	leading	ACT	BSU_17210	pksN	synonymous
LC*	L4	LC*.L4.MAstep1	0	1918323	G	A	C	T	Crick	lagging	CCT	-	-	-
LC*	L4	LC*.L4.MAstep1	0	1994599	C	T	C	T	Watson	leading	GCG	BSU_18340	ppsA	nonsynonymous
LC*	L4	LC*.L4.MAstep1	0	2054294	T	C	T	C	Watson	lagging	CTA	-	-	-
LC*	L4	LC*.L4.MAstep1	0	2063389	G	A	C	T	Crick	leading	CCT	-	-	-
LC*	L4	LC*.L4.MAstep1	0	2104568	G	A	C	T	Crick	leading	ACA	BSU_19330	sodF	synonymous
LC*	L4	LC*.L4.MAstep1	0	2112640	C	T	C	T	Watson	lagging	TCA	BSU_19380	yojO	nonsynonymous
LC*	L4	LC*.L4.MAstep1	0	2286763	C	T	C	T	Watson	lagging	ACT	-	-	-
LC*	L4	LC*.L4.MAstep1	0	2465221	G	A	C	T	Crick	leading	CCG	BSU_23710	polY2	nonsynonymous
LC*	L4	LC*.L4.MAstep1	0	2532716	C	T	C	T	Watson	lagging	CCG	BSU_24360	spoIIIAH	synonymous
LC*	L4	LC*.L4.MAstep1	0	2627885	G	A	C	T	Crick	leading	GCG	BSU_25470	dnaK	synonymous
LC*	L4	LC*.L4.MAstep1	0	2829685	G	A	C	T	Crick	leading	CCC	BSU_27670	spoVB	nonsynonymous
LC*	L4	LC*.L4.MAstep1	0	2946147	C	T	C	T	Watson	lagging	TCA	BSU_28790	araB	nonsynonymous
LC*	L4	LC*.L4.MAstep1	0	2958316	C	T	C	T	Watson	lagging	GCG	-	-	-
LC*	L4	LC*.L4.MAstep1	0	2977958	C	T	C	T	Watson	lagging	GCG	BSU_29110	phoP	nonsynonymous
LC*	L4	LC*.L4.MAstep1	0	3038755	T	C	T	C	Watson	lagging	TTG	BSU_29680	acsA	nonsynonymous
LC*	L4	LC*.L4.MAstep1	0	3091358	T	C	T	C	Watson	lagging	TTC	BSU_30200	bioB	synonymous
LC*	L4	LC*.L4.MAstep1	0	3163651	T	C	T	C	Watson	lagging	ATG	BSU_30930	ytaB	nonsynonymous
LC*	L4	LC*.L4.MAstep1	0	3212847	C	T	C	T	Watson	lagging	CCG	BSU_31270	tgl	nonsynonymous
LC*	L4	LC*.L4.MAstep1	0	3263597	A	G	T	C	Crick	leading	TTT	BSU_31800	yueF	nonsynonymous
LC*	L4	LC*.L4.MAstep1	0	3293215	G	A	C	T	Crick	leading	ACC	BSU_32010	besA	nonsynonymous
LC*	L4	LC*.L4.MAstep1	0	3330571	A	G	T	C	Crick	leading	ATC	BSU_32430	pucJ	nonsynonymous
LC*	L4	LC*.L4.MAstep1	0	3367525	C	T	C	T	Watson	lagging	GCT	BSU_32820	fadE	nonsynonymous
LC*	L4	LC*.L4.MAstep1	0	3386569	C	T	C	T	Watson	lagging	GCC	BSU_33020	cssS	nonsynonymous
LC*	L4	LC*.L4.MAstep1	0	3513463	A	G	T	C	Crick	leading	GTA	BSU_34200	sigL	nonsynonymous
LC*	L4	LC*.L4.MAstep1	0	3532428	G	A	C	T	Crick	leading	GCG	BSU_34400	padC	nonsynonymous
LC*	L4	LC*.L4.MAstep1	0	3617862	G	A	C	T	Crick	leading	CCA	BSU_35190	yvkC	synonymous
LC*	L4	LC*.L4.MAstep1	0	3640148	T	C	T	C	Watson	lagging	GTT	BSU_35420	flgN	nonsynonymous
LC*	L4	LC*.L4.MAstep1	0	3719777	T	C	T	C	Watson	lagging	GTC	BSU_36100	ywrD	nonsynonymous
LC*	L4	LC*.L4.MAstep1	0	3760479	A	G	T	C	Crick	leading	CTG	BSU_36550	spoIIQ	synonymous
LC*	L4	LC*.L4.MAstep1	0	4068375	G	A	C	T	Crick	leading	GCG	BSU_39620	yxeA	synonymous
LC*	L4	LC*.L4.MAstep1	0	4095256	G	A	C	T	Crick	leading	CCC	BSU_39860	aldX	nonsynonymous
LC*	L4	LC*.L4.MAstep1	0	4153741	T	C	T	C	Watson	lagging	GTG	BSU_40410	walR	synonymous
LC*	L4	LC*.L4.MAstep11	1	915410	C	T	C	T	Watson	leading	GCA	BSU_08400	yfiU	nonsynonymous
LC*	L4	LC*.L4.MAstep11	1	966615	A	G	T	C	Crick	lagging	CTG	BSU_08890	ygaO	nonsynonymous
LC*	L4	LC*.L4.MAstep11	1	2779795	G	A	C	T	Crick	leading	GCA	BSU_27200	yrhG	synonymous
LC*	L4	LC*.L4.MAstep11	1	2955546	G	A	C	T	Crick	leading	CCG	BSU_28910	pftA	nonsynonymous
LC*	L4	LC*.L4.MAstep2	0	56411	G	A	C	T	Crick	lagging	GCT	BSU_00500	gcaD	synonymous
LC*	L4	LC*.L4.MAstep2	0	303711	G	A	C	T	Crick	lagging	GCC	BSU_02800	ycdC	nonsynonymous
LC*	L4	LC*.L4.MAstep2	0	375296	A	G	T	C	Crick	lagging	ATC	BSU_03460	hxlA	nonsynonymous
LC*	L4	LC*.L4.MAstep2	0	424283	A	G	T	C	Crick	lagging	TTG	BSU_03730	yclH	synonymous
LC*	L4	LC*.L4.MAstep2	0	459038	A	G	T	C	Crick	lagging	TTG	-	-	-
LC*	L4	LC*.L4.MAstep2	0	509539	C	T	C	T	Watson	leading	ACG	BSU_04570	murF	synonymous
LC*	L4	LC*.L4.MAstep2	0	793444	G	A	C	T	Crick	lagging	TCG	BSU_07250	yetO	nonsynonymous
LC*	L4	LC*.L4.MAstep2	0	894110	G	A	C	T	Crick	lagging	CCG	BSU_08210	yfiB	synonymous
LC*	L4	LC*.L4.MAstep2	0	967511	C	T	C	T	Watson	leading	GCA	BSU_08900	yhzB	synonymous
LC*	L4	LC*.L4.MAstep2	0	1000644	C	T	C	T	Watson	leading	GCA	BSU_09260	yhxA	nonsynonymous
LC*	L4	LC*.L4.MAstep2	0	1386226	C	T	C	T	Watson	leading	GCT	BSU_13190	ispA	nonsynonymous
LC*	L4	LC*.L4.MAstep2	0	1718663	C	T	C	T	Watson	leading	ACA	BSU_16490	rpsB	nonsynonymous
LC*	L4	LC*.L4.MAstep2	0	1812641	A	G	T	C	Crick	lagging	TTG	BSU_17190	pksL	nonsynonymous
LC*	L4	LC*.L4.MAstep2	0	1896153	A	G	T	C	Crick	lagging	ATC	-	-	-
LC*	L4	LC*.L4.MAstep2	0	1952696	C	T	C	T	Watson	leading	GCC	BSU_18230	yngG	nonsynonymous
LC*	L4	LC*.L4.MAstep2	0	1983847	C	T	C	T	Watson	leading	GCT	BSU_18330	ppsB	nonsynonymous
LC*	L4	LC*.L4.MAstep2	0	2021606	A	G	T	C	Crick	leading	TTG	BSU_18540	yoaB	nonsynonymous
LC*	L4	LC*.L4.MAstep2	0	2092058	C	T	C	T	Watson	lagging	ACG	BSU_19200	desR	synonymous
LC*	L4	LC*.L4.MAstep2	0	2355404	C	T	C	T	Watson	lagging	GCA	BSU_22440	birA	synonymous
LC*	L4	LC*.L4.MAstep2	0	2369731	C	T	C	T	Watson	lagging	GCG	BSU_22610	tyrA	synonymous
LC*	L4	LC*.L4.MAstep2	0	2374977	C	T	C	T	Watson	lagging	CCT	BSU_22670	trpD	synonymous
LC*	L4	LC*.L4.MAstep2	0	2424968	C	T	C	T	Watson	lagging	GCC	BSU_23200	ypuI	nonsynonymous
LC*	L4	LC*.L4.MAstep2	0	2629217	G	A	C	T	Crick	leading	TCC	BSU_25490	hrcA	nonsynonymous
LC*	L4	LC*.L4.MAstep2	0	2809376	T	C	T	C	Watson	lagging	TTA	-	-	-
LC*	L4	LC*.L4.MAstep2	0	2881777	G	A	C	T	Crick	leading	TCC	BSU_28200	lonA	synonymous
LC*	L4	LC*.L4.MAstep2	0	2978282	T	C	T	C	Watson	lagging	GTC	BSU_29110	phoP	nonsynonymous
LC*	L4	LC*.L4.MAstep2	0	3165425	T	C	T	C	Watson	lagging	ATG	BSU_30940	glgP	nonsynonymous
LC*	L4	LC*.L4.MAstep2	0	3237324	G	A	C	T	Crick	leading	GCG	BSU_31520	malK	synonymous
LC*	L4	LC*.L4.MAstep2	0	3398074	A	T	T	A	Crick	leading	ATA	BSU_33120	liaH	nonsynonymous
LC*	L4	LC*.L4.MAstep2	0	3423690	A	G	T	C	Crick	leading	ATG	BSU_33360	yvgJ	nonsynonymous
LC*	L4	LC*.L4.MAstep2	0	3439131	C	T	C	T	Watson	lagging	GCA	BSU_33490	cadA	nonsynonymous
LC*	L4	LC*.L4.MAstep2	0	3476853	A	G	T	C	Crick	leading	GTA	BSU_33900	eno	nonsynonymous
LC*	L4	LC*.L4.MAstep2	0	3549775	C	T	C	T	Watson	lagging	CCA	BSU_34570	yvdK	nonsense
LC*	L4	LC*.L4.MAstep2	0	3563589	G	A	C	T	Crick	leading	GCG	BSU_34690	psdB	nonsynonymous
LC*	L4	LC*.L4.MAstep2	0	3610533	G	A	C	T	Crick	leading	CCG	BSU_35160	uvrA	nonsynonymous
LC*	L4	LC*.L4.MAstep2	0	3621909	G	A	C	T	Crick	leading	ACA	-	-	-
LC*	L4	LC*.L4.MAstep2	0	3641642	C	T	C	T	Watson	lagging	CCT	BSU_35450	comFC	nonsynonymous
LC*	L4	LC*.L4.MAstep2	0	3651672	T	C	T	C	Watson	lagging	CTT	BSU_35550	tuaG	nonsynonymous
LC*	L4	LC*.L4.MAstep2	0	3775509	G	A	C	T	Crick	leading	GCT	BSU_36739	BSU_36739	nonsynonymous
LC*	L4	LC*.L4.MAstep2	0	3813914	T	C	T	C	Watson	lagging	GTG	BSU_37170	acdA	nonsynonymous
LC*	L4	LC*.L4.MAstep2	0	3826762	G	A	C	T	Crick	leading	GCA	BSU_37280	narG	nonsynonymous
LC*	L4	LC*.L4.MAstep2	0	3858724	G	A	C	T	Crick	leading	GCA	BSU_37580	ywgB	nonsynonymous
LC*	L4	LC*.L4.MAstep2	0	3879870	G	C	C	G	Crick	leading	GCA	BSU_37780	rocA	nonsynonymous
LC*	L4	LC*.L4.MAstep2	0	3973715	A	G	T	C	Crick	leading	CTG	BSU_38730	cydD	synonymous
LC*	L4	LC*.L4.MAstep2	0	4060680	T	C	T	C	Watson	lagging	ATC	BSU_39510	snaB	nonsynonymous
LC*	L4	LC*.L4.MAstep2	0	4092459	C	T	C	T	Watson	lagging	GCG	BSU_39840	yxbG	synonymous
LC*	L4	LC*.L4.MAstep3	0	54875	G	A	C	T	Crick	lagging	ACG	BSU_00470	purR	synonymous
LC*	L4	LC*.L4.MAstep3	0	120007	T	C	T	C	Watson	leading	GTC	-	-	-
LC*	L4	LC*.L4.MAstep3	0	145138	C	T	C	T	Watson	leading	TCG	BSU_01360	secY	synonymous
LC*	L4	LC*.L4.MAstep3	0	147081	G	A	C	T	Crick	lagging	GCG	BSU_01380	map	synonymous
LC*	L4	LC*.L4.MAstep3	0	190235	C	T	C	T	Watson	leading	GCC	BSU_01680	murP	nonsynonymous
LC*	L4	LC*.L4.MAstep3	0	408396	T	C	T	C	Watson	leading	ATG	BSU_03580	yczE	synonymous
LC*	L4	LC*.L4.MAstep3	0	426195	A	G	T	C	Crick	lagging	GTG	BSU_03740	yclI	nonsynonymous
LC*	L4	LC*.L4.MAstep3	0	631085	T	C	T	C	Watson	leading	TTG	BSU_05860	gmuE	synonymous
LC*	L4	LC*.L4.MAstep3	0	800125	C	T	C	T	Watson	leading	GCT	BSU_07280	yfnG	synonymous
LC*	L4	LC*.L4.MAstep3	0	864779	T	C	T	C	Watson	leading	ATA	BSU_07910	yfkF	nonsynonymous
LC*	L4	LC*.L4.MAstep3	0	935262	C	T	C	T	Watson	leading	CCT	BSU_08620	yfhP	nonsynonymous
LC*	L4	LC*.L4.MAstep3	0	971500	A	G	T	C	Crick	lagging	TTA	BSU_08950	yhbE	nonsynonymous
LC*	L4	LC*.L4.MAstep3	0	990602	G	A	C	T	Crick	lagging	GCA	BSU_09165	yhcO	nonsynonymous
LC*	L4	LC*.L4.MAstep3	0	1052830	A	G	T	C	Crick	lagging	ATC	BSU_09780	yheC	nonsynonymous
LC*	L4	LC*.L4.MAstep3	0	1278339	C	T	C	T	Watson	leading	TCT	BSU_12069	yjzH	nonsynonymous
LC*	L4	LC*.L4.MAstep3	0	1356710	G	A	C	T	Crick	lagging	CCT	BSU_12890	ykcC	synonymous
LC*	L4	LC*.L4.MAstep3	0	1427739	G	A	C	T	Crick	lagging	GCT	BSU_13590	mtnW	nonsynonymous
LC*	L4	LC*.L4.MAstep3	0	1473711	T	C	T	C	Watson	leading	GTA	BSU_14010	cheV	nonsynonymous
LC*	L4	LC*.L4.MAstep3	0	1814832	G	A	C	T	Crick	lagging	GCA	BSU_17190	pksL	synonymous
LC*	L4	LC*.L4.MAstep3	0	2127529	T	C	T	C	Watson	lagging	CTC	BSU_19540	yodB	nonsynonymous
LC*	L4	LC*.L4.MAstep3	0	2150173	C	T	C	T	Watson	lagging	CCG	BSU_19800	phy	nonsynonymous
LC*	L4	LC*.L4.MAstep3	0	2399452	G	A	C	T	Crick	leading	GCG	BSU_22930	sleB	synonymous
LC*	L4	LC*.L4.MAstep3	0	2459731	G	A	C	T	Crick	leading	TCC	BSU_23620	yqkF	nonsynonymous
LC*	L4	LC*.L4.MAstep3	0	2786111	G	A	C	T	Crick	leading	GCG	BSU_27250	mccB	synonymous
LC*	L4	LC*.L4.MAstep3	0	2953325	T	C	T	C	Watson	lagging	TTA	BSU_28870	infC	nonsynonymous
LC*	L4	LC*.L4.MAstep3	0	2961398	T	A	T	A	Watson	lagging	GTC	-	-	-
LC*	L4	LC*.L4.MAstep3	0	2984264	C	T	C	T	Watson	lagging	CCG	BSU_29160	ytvI	synonymous
LC*	L4	LC*.L4.MAstep3	0	2990664	G	A	C	T	Crick	leading	CCA	BSU_29220	ytsJ	nonsynonymous
LC*	L4	LC*.L4.MAstep3	0	3000832	G	A	C	T	Crick	leading	CCG	BSU_29290	sndA	nonsynonymous
LC*	L4	LC*.L4.MAstep3	0	3043784	C	T	C	T	Watson	lagging	TCC	BSU_29730	motP	nonsynonymous
LC*	L4	LC*.L4.MAstep3	0	3137673	G	A	C	T	Crick	leading	GCG	BSU_30670	luxS	nonsynonymous
LC*	L4	LC*.L4.MAstep3	0	3166344	T	C	T	C	Watson	lagging	ATA	BSU_30950	glgA	nonsynonymous
LC*	L4	LC*.L4.MAstep3	0	3305687	G	A	C	T	Crick	leading	ACC	BSU_32160	sufA	nonsynonymous
LC*	L4	LC*.L4.MAstep3	0	3350377	T	C	T	C	Watson	lagging	GTC	BSU_32600	frlO	nonsynonymous
LC*	L4	LC*.L4.MAstep3	0	3366715	T	C	T	C	Watson	lagging	TTC	BSU_32810	yusI	nonsynonymous
LC*	L4	LC*.L4.MAstep3	0	3439088	T	C	T	C	Watson	lagging	GTC	BSU_33490	cadA	nonsynonymous
LC*	L4	LC*.L4.MAstep3	0	3686534	C	T	C	T	Watson	lagging	TCC	BSU_35780	lytD	nonsynonymous
LC*	L4	LC*.L4.MAstep3	0	3883920	A	G	T	C	Crick	leading	CTC	BSU_37820	spsK	nonsynonymous
LC*	L4	LC*.L4.MAstep3	0	3889860	C	T	C	T	Watson	lagging	GCT	BSU_37890	spsC	nonsynonymous
LC*	L4	LC*.L4.MAstep3	0	4151731	C	T	C	T	Watson	lagging	ACA	BSU_40390	walH	nonsynonymous
LC*	L4	LC*.L4.MAstep3	0	4158616	G	A	C	T	Crick	leading	GCT	BSU_40440	dnaC	nonsynonymous
LC*	L4	LC*.L4.MAstep6	1	62654	T	C	T	C	Watson	leading	GTG	BSU_00550	mfd	nonsynonymous
LC*	L4	LC*.L4.MAstep6	1	289142	A	G	T	C	Crick	lagging	GTA	BSU_02670	lmrB	synonymous
LC*	L4	LC*.L4.MAstep6	1	375698	G	A	C	T	Crick	lagging	CCG	BSU_03460	hxlA	nonsynonymous
LC*	L4	LC*.L4.MAstep6	1	470674	G	A	C	T	Crick	lagging	ACC	BSU_04170	ydaB	nonsynonymous
LC*	L4	LC*.L4.MAstep6	1	505479	T	C	T	C	Watson	leading	ATT	BSU_04520	ydbM	nonsynonymous
LC*	L4	LC*.L4.MAstep6	1	676812	T	C	T	C	Watson	leading	GTG	BSU_06230	iolT	nonsynonymous
LC*	L4	LC*.L4.MAstep6	1	720349	A	G	T	C	Crick	lagging	ATC	BSU_06610	pcrA	nonsynonymous
LC*	L4	LC*.L4.MAstep6	1	721871	G	A	C	T	Crick	lagging	GCG	BSU_06620	ligA	nonsynonymous
LC*	L4	LC*.L4.MAstep6	1	974517	G	A	C	T	Crick	lagging	CCC	BSU_08970	prkA	synonymous
LC*	L4	LC*.L4.MAstep6	1	1003758	A	G	T	C	Crick	lagging	TTC	BSU_09290	glpK	nonsynonymous
LC*	L4	LC*.L4.MAstep6	1	1053912	T	C	T	C	Watson	leading	ATG	BSU_09790	yheB	synonymous
LC*	L4	LC*.L4.MAstep6	1	1081378	A	G	T	C	Crick	lagging	ATA	-	-	-
LC*	L4	LC*.L4.MAstep6	1	1348703	C	T	C	T	Watson	leading	GCT	BSU_12830	spoIISA	nonsynonymous
LC*	L4	LC*.L4.MAstep6	1	1396744	T	C	T	C	Watson	leading	TTG	BSU_13300	mgtE	synonymous
LC*	L4	LC*.L4.MAstep6	1	1438442	C	T	C	T	Watson	leading	CCG	BSU_13710	ykvI	synonymous
LC*	L4	LC*.L4.MAstep6	1	1598586	C	T	C	T	Watson	leading	GCG	BSU_15290	ftsZ	nonsynonymous
LC*	L4	LC*.L4.MAstep6	1	1616012	G	A	C	T	Crick	lagging	TCG	BSU_15430	ileS	nonsynonymous
LC*	L4	LC*.L4.MAstep6	1	1860284	A	G	T	C	Crick	lagging	ATG	BSU_17240	ymzB	synonymous
LC*	L4	LC*.L4.MAstep6	1	1884010	C	T	C	T	Watson	leading	TCT	-	-	-
LC*	L4	LC*.L4.MAstep6	1	1924361	T	C	T	C	Watson	leading	CTG	BSU_17940	yneI	nonsynonymous
LC*	L4	LC*.L4.MAstep6	1	2107235	T	C	T	C	Watson	lagging	ATG	BSU_19350	yocS	nonsynonymous
LC*	L4	LC*.L4.MAstep6	1	2427742	G	A	C	T	Crick	leading	GCG	BSU_23240	ribT	nonsynonymous
LC*	L4	LC*.L4.MAstep6	1	2580555	A	T	T	A	Crick	leading	ATA	BSU_24980	pstC	nonsynonymous
LC*	L4	LC*.L4.MAstep6	1	2580694	G	A	C	T	Crick	leading	GCG	-	-	-
LC*	L4	LC*.L4.MAstep6	1	2602576	C	T	C	T	Watson	lagging	GCG	BSU_25210	dnaG	nonsynonymous
LC*	L4	LC*.L4.MAstep6	1	2639264	T	C	T	C	Watson	lagging	ATC	BSU_25570	comEC	nonsynonymous
LC*	L4	LC*.L4.MAstep6	1	2772583	T	C	T	C	Watson	lagging	ATG	BSU_27140	oatA	synonymous
LC*	L4	LC*.L4.MAstep6	1	2795198	G	A	C	T	Crick	leading	GCG	BSU_27360	trmR	nonsynonymous
LC*	L4	LC*.L4.MAstep6	1	2821287	T	C	T	C	Watson	lagging	TTC	BSU_27600	rel	nonsynonymous
LC*	L4	LC*.L4.MAstep6	1	2849726	C	T	C	T	Watson	lagging	GCC	BSU_27880	nifS	nonsynonymous
LC*	L4	LC*.L4.MAstep6	1	2851711	C	T	C	T	Watson	lagging	TCG	BSU_27900	pheA	nonsynonymous
LC*	L4	LC*.L4.MAstep6	1	2889838	C	T	C	T	Watson	lagging	TCC	BSU_28260	leuC	nonsynonymous
LC*	L4	LC*.L4.MAstep6	1	3227950	C	T	C	T	Watson	lagging	GCT	BSU_31420	yugF	synonymous
LC*	L4	LC*.L4.MAstep6	1	3336755	T	C	T	C	Watson	lagging	TTG	BSU_32480	pucD	synonymous
LC*	L4	LC*.L4.MAstep6	1	3362439	T	C	T	C	Watson	lagging	ATG	BSU_32730	metQ	synonymous
LC*	L4	LC*.L4.MAstep6	1	3428789	T	C	T	C	Watson	lagging	TTA	BSU_33420	nhaK	nonsynonymous
LC*	L4	LC*.L4.MAstep6	1	3661861	A	G	T	C	Crick	leading	TTA	BSU_35630	lytB	nonsynonymous
LC*	L4	LC*.L4.MAstep6	1	3817095	A	G	T	C	Crick	leading	TTC	BSU_37190	ywjE	nonsynonymous
LC*	L4	LC*.L4.MAstep6	1	3818784	G	A	C	T	Crick	leading	ACA	BSU_37200	ywjD	nonsynonymous
LC*	L4	LC*.L4.MAstep6	1	3882548	C	T	C	T	Watson	lagging	CCT	BSU_37800	sivA	synonymous
LC*	L4	LC*.L4.MAstep6	1	4085588	T	C	T	C	Watson	lagging	TTT	-	-	-
LC*	L4	LC*.L4.MAstep6	1	4184905	G	A	C	T	Crick	leading	CCT	BSU_40730	yyaS	nonsynonymous
LC*	L4	LC*.L4.MAstep6	1	4204697	T	C	T	C	Watson	lagging	TTG	-	-	-
R3610	L1	NA	0	626341	A	G	T	C	Crick	lagging	GTA	-	-	-
R3610	L1	NA	0	1904826	C	A	C	A	Watson	leading	TCA	-	-	-
R3610	L1	NA	0	1926537	T	A	T	A	Watson	leading	CTC	-	-	-
R3610	L1	NA	0	2423583	G	A	C	T	Crick	leading	GCC	BSU_23190	dacB	nonsynonymous
R3610	L1	NA	0	3058109	G	A	C	T	Crick	leading	GCG	BSU_29880	malS	synonymous
R3610	L1	NA	0	3815536	A	T	T	A	Crick	leading	ATG	BSU_37180	fadF	nonsynonymous
R3610	L11	NA	0	486678	C	T	C	T	Watson	leading	GCA	BSU_04320	kimA	nonsense
R3610	L11	NA	0	2397105	C	T	C	T	Watson	lagging	TCT	BSU_22910	motI	nonsynonymous
R3610	L11	NA	0	2452142	G	A	C	T	Crick	leading	CCG	BSU_23550	mleA	nonsynonymous
R3610	L11	NA	0	2635639	T	C	T	C	Watson	lagging	CTA	-	-	-
R3610	L13	NA	0	1876478	A	G	T	C	Crick	lagging	ATA	BSU_17430	ynbA	nonsynonymous
R3610	L13	NA	0	2494014	G	A	C	T	Crick	leading	TCC	BSU_24000	bmrU	nonsynonymous
R3610	L14	NA	0	1365895	G	T	C	A	Crick	lagging	TCC	BSU_12970	ykfA	nonsynonymous
R3610	L14	NA	0	2059672	T	C	T	C	Watson	lagging	TTG	-	-	-
R3610	L14	NA	0	2142092	A	G	T	C	Crick	leading	CTG	BSU_19710	yodQ	nonsynonymous
R3610	L14	NA	0	2593449	C	T	C	T	Watson	lagging	GCA	BSU_25130	nfo	synonymous
R3610	L14	NA	0	3810178	T	G	T	G	Watson	lagging	CTG	BSU_37140	ywjG	nonsynonymous
R3610	L14	NA	0	4006572	T	C	T	C	Watson	lagging	GTA	BSU_39020	nupG	nonsynonymous
R3610	L14	NA	0	4131611	T	C	T	C	Watson	lagging	ATA	BSU_40200	yydD	nonsynonymous
R3610	L15	NA	0	716092	T	G	T	G	Watson	leading	ATG	BSU_06570	yerB	nonsense
R3610	L15	NA	0	1279864	A	C	T	G	Crick	lagging	TTG	BSU_12080	ctaO	nonsynonymous
R3610	L15	NA	0	1647723	A	G	T	C	Crick	lagging	GTT	BSU_15730	fmt	nonsynonymous
R3610	L15	NA	0	1683199	A	C	T	G	Crick	lagging	TTG	BSU_16110	dprA	nonsynonymous
R3610	L15	NA	0	2143864	T	C	T	C	Watson	lagging	CTG	BSU_19730	yodS	synonymous
R3610	L15	NA	0	2487213	A	G	T	C	Crick	leading	TTA	BSU_23920	yqjD	nonsynonymous
R3610	L15	NA	0	3319215	G	A	C	T	Crick	leading	TCG	BSU_32300	yutE	synonymous
R3610	L15	NA	0	4201550	C	T	C	T	Watson	lagging	CCC	BSU_40930	yyaE	nonsense
R3610	L17	NA	0	295591	T	G	T	G	Watson	leading	ATA	BSU_02740	natR	nonsynonymous
R3610	L17	NA	0	741795	C	T	C	T	Watson	leading	GCT	BSU_06760	dnmA	nonsynonymous
R3610	L17	NA	0	1257985	C	T	C	T	Watson	leading	CCT	BSU_11860	yjcH	nonsynonymous
R3610	L17	NA	0	1395507	A	C	T	G	Crick	lagging	TTA	BSU_13290	ykzD	nonsynonymous
R3610	L17	NA	0	1753196	A	G	T	C	Crick	lagging	GTA	BSU_16800	spoIIIE	nonsynonymous
R3610	L17	NA	0	1833986	T	C	T	C	Watson	leading	GTT	BSU_17200	pksM	nonsynonymous
R3610	L17	NA	0	2442190	A	G	T	C	Crick	leading	CTG	BSU_23420	spoVAC	nonsynonymous
R3610	L17	NA	0	2505937	G	T	C	A	Crick	leading	CCC	BSU_24100	bkdR	nonsynonymous
R3610	L17	NA	0	3015103	C	T	C	T	Watson	lagging	TCA	-	-	-
[truncated: 10,887 more rows]

## Sheet: Table S4.2 Indels in MA lines
genotype	line	intervalid	isrejected	position	ref	alt	indel_length	indel_sequence	homopolystretch.nextpos	ltag	genename.subtiwiki
R168	L1	R168.L1.MAstep21	FALSE	1930927	G	DEL	1	A	8A	BSU_18040	yneP
R168	L2	R168.L2.MAstep21	FALSE	1596273	T	DEL	1	A	8A	BSU_15270	sbp
R168	L2	R168.L2.MAstep37	FALSE	2864266	G	DEL	1	T	8T	BSU_28060	spoIIB
ΔS	L1	ΔS.L1.MAstep21	FALSE	51847	G	INS	1	A	5A	BSU_00430	yabG
ΔS	L1	ΔS.L1.MAstep21	FALSE	326027	T	DEL	1	A	7A	BSU_03020	ycgA
ΔS	L1	ΔS.L1.MAstep21	FALSE	614847	T	DEL	1	A	7A	BSU_05680	ydgK
ΔS	L1	ΔS.L1.MAstep21	FALSE	957665	T	DEL	1	A	8A	BSU_08790	thiC
ΔS	L1	ΔS.L1.MAstep21	FALSE	1156380	C	INS	1	A	6A	BSU_10770	wprA
ΔS	L1	ΔS.L1.MAstep21	FALSE	2292041	G	DEL	1	T	8T	BSU_21750	sco
ΔS	L1	ΔS.L1.MAstep21	FALSE	2318102	C	DEL	1	A	8A	-	-
ΔS	L1	ΔS.L1.MAstep21	FALSE	2619865	T	INS	1	A	7A	-	-
ΔS	L1	ΔS.L1.MAstep21	FALSE	2708060	G	DEL	1	C	8C	-	-
ΔS	L1	ΔS.L1.MAstep21	FALSE	2717193	G	DEL	1	A	8A	BSU_26590	blt
ΔS	L1	ΔS.L1.MAstep21	FALSE	2771449	C	INS	1	T	6T	BSU_27140	oatA
ΔS	L1	ΔS.L1.MAstep21	FALSE	3007479	G	DEL	1	T	7T	BSU_29380	tcyJ
ΔS	L1	ΔS.L1.MAstep21	FALSE	3059481	A	DEL	1	C	8C	-	-
ΔS	L1	ΔS.L1.MAstep21	FALSE	3081805	G	DEL	1	C	7C	BSU_30120	yteR
ΔS	L1	ΔS.L1.MAstep21	FALSE	3421555	G	INS	1	T	7T	BSU_33340	sspJ
ΔS	L1	ΔS.L1.MAstep21	FALSE	3457498	C	INS	1	A	7A	BSU_33670	yvaO
ΔS	L1	ΔS.L1.MAstep21	FALSE	3770965	T	DEL	1	A	9A	-	-
ΔS	L1	ΔS.L1.MAstep21	FALSE	3779505	C	DEL	1	T	8T	BSU_36770	spoIIT
ΔS	L1	ΔS.L1.MAstep21	FALSE	3802347	T	DEL	1	A	8A	-	-
ΔS	L2	ΔS.L2.MAstep21	FALSE	376017	A	DEL	1	G	8G	-	-
ΔS	L2	ΔS.L2.MAstep21	FALSE	557562	G	INS	1	T	7T	-	-
ΔS	L2	ΔS.L2.MAstep21	FALSE	557897	G	INS	1	T	6T	BSU_05109	ydzN
ΔS	L2	ΔS.L2.MAstep21	FALSE	751931	G	DEL	1	A	7A	BSU_06830	rapH
ΔS	L2	ΔS.L2.MAstep21	FALSE	819335	C	DEL	1	T	8T	BSU_07460	yfmI
ΔS	L2	ΔS.L2.MAstep21	FALSE	820962	T	DEL	1	A	8A	BSU_07480	yfmG
ΔS	L2	ΔS.L2.MAstep21	FALSE	849534	C	INS	1	T	8T	BSU_07790	yfkQ
ΔS	L2	ΔS.L2.MAstep21	FALSE	1961279	G	INS	1	T	7T	BSU_18300	ppsE
ΔS	L2	ΔS.L2.MAstep21	FALSE	2299935	T	INS	1	C	5C	BSU_21850	ypiP
ΔS	L2	ΔS.L2.MAstep21	FALSE	2745572	C	DEL	1	A	8A	-	-
ΔS	L2	ΔS.L2.MAstep21	FALSE	3059481	A	DEL	1	C	8C	-	-
ΔS	L2	ΔS.L2.MAstep21	FALSE	3204027	C	INS	1	A	7A	-	-
ΔS	L2	ΔS.L2.MAstep21	FALSE	3327368	C	DEL	1	T	7T	BSU_32410	pucH
ΔS	L2	ΔS.L2.MAstep21	FALSE	3391044	C	INS	1	A	8A	BSU_33050	gerAA
ΔS	L2	ΔS.L2.MAstep21	FALSE	4041403	T	INS	1	A	7A	-	-
ΔS	L3	ΔS.L3.MAstep21	FALSE	267609	G	INS	1	T	8T	BSU_02450	glnL
ΔS	L3	ΔS.L3.MAstep21	FALSE	376017	A	DEL	1	G	8G	-	-
ΔS	L3	ΔS.L3.MAstep21	FALSE	867154	G	DEL	1	T	7T	-	-
ΔS	L3	ΔS.L3.MAstep21	FALSE	916078	T	DEL	1	A	7A	-	-
ΔS	L3	ΔS.L3.MAstep21	FALSE	961277	C	INS	1	A	7A	-	-
ΔS	L3	ΔS.L3.MAstep21	FALSE	1539253	A	INS	1	T	8T	BSU_14690	yktD
ΔS	L3	ΔS.L3.MAstep21	FALSE	1770332	C	DEL	1	A	8A	-	-
ΔS	L3	ΔS.L3.MAstep21	FALSE	1790778	A	INS	1	T	6T	BSU_17150	pksG
ΔS	L3	ΔS.L3.MAstep21	FALSE	2126954	C	INS	1	A	8A	-	-
ΔS	L3	ΔS.L3.MAstep21	FALSE	2581763	G	DEL	1	T	9T	-	-
ΔS	L3	ΔS.L3.MAstep21	FALSE	3010624	G	DEL	1	T	8T	-	-
ΔS	L3	ΔS.L3.MAstep21	FALSE	3162163	C	INS	1	A	7A	BSU_30920	cotI
ΔS	L3	ΔS.L3.MAstep21	FALSE	3206125	T	DEL	1	A	8A	-	-
ΔS	L3	ΔS.L3.MAstep21	FALSE	3347033	T	INS	1	A	6A	-	-
ΔS	L3	ΔS.L3.MAstep21	FALSE	3513503	C	INS	1	T	7T	BSU_34200	sigL
ΔS	L3	ΔS.L3.MAstep21	FALSE	3668378	G	INS	1	T	7T	BSU_35680	ggaB
ΔS	L3	ΔS.L3.MAstep21	FALSE	3770965	T	DEL	1	A	9A	-	-
ΔS	L3	ΔS.L3.MAstep21	FALSE	3875247	G	DEL	1	A	7A	BSU_37750	ywfA
ΔS	L3	ΔS.L3.MAstep21	FALSE	4190860	T	INS	1	G	6G	BSU_40810	yyaM
ΔS	L4	ΔS.L4.MAstep21	FALSE	290125	G	INS	1	T	8T	-	-
ΔS	L4	ΔS.L4.MAstep21	FALSE	640510	G	INS	1	T	8T	-	-
ΔS	L4	ΔS.L4.MAstep21	FALSE	1751560	C	INS	1	G	6G	BSU_16790	tepA
ΔS	L4	ΔS.L4.MAstep21	FALSE	1868352	G	DEL	1	A	9A	BSU_17360	ymzA
ΔS	L4	ΔS.L4.MAstep21	FALSE	1930927	G	DEL	1	A	8A	BSU_18040	yneP
ΔS	L4	ΔS.L4.MAstep21	FALSE	2288047	C	DEL	1	T	8T	BSU_21690	msrA
ΔS	L4	ΔS.L4.MAstep21	FALSE	2400938	T	INS	1	A	7A	-	-
ΔS	L4	ΔS.L4.MAstep21	FALSE	2862113	A	INS	1	T	6T	BSU_28040	radC
ΔS	L4	ΔS.L4.MAstep21	FALSE	2930521	T	DEL	1	A	8A	-	-
ΔS	L4	ΔS.L4.MAstep21	FALSE	2982512	A	INS	1	T	10T	-	-
ΔS	L4	ΔS.L4.MAstep21	FALSE	3761994	A	INS	1	T	7T	BSU_36580	ywnF
ΔL	L1	ΔL.L1.MAstep21	FALSE	3154	G	DEL	1	T	9T	-	-
ΔL	L1	ΔL.L1.MAstep21	FALSE	376017	A	DEL	1	G	8G	-	-
ΔL	L1	ΔL.L1.MAstep21	FALSE	892688	T	DEL	1	A	6A	BSU_08200	malP
ΔL	L1	ΔL.L1.MAstep21	FALSE	1599012	C	DEL	1	T	6T	-	-
ΔL	L1	ΔL.L1.MAstep21	FALSE	2025322	C	DEL	1	T	7T	-	-
ΔL	L1	ΔL.L1.MAstep21	FALSE	2372057	G	DEL	1	T	8T	BSU_22630	trpA
ΔL	L1	ΔL.L1.MAstep21	FALSE	2494014	G	DEL	1	A	8A	BSU_24000	bmrU
ΔL	L1	ΔL.L1.MAstep21	FALSE	2708060	G	DEL	1	C	8C	-	-
ΔL	L1	ΔL.L1.MAstep21	FALSE	2861827	G	DEL	1	A	9A	-	-
ΔL	L1	ΔL.L1.MAstep21	FALSE	3059481	A	DEL	1	C	8C	-	-
ΔL	L1	ΔL.L1.MAstep21	FALSE	3236162	C	DEL	1	A	8A	BSU_31500	yuxK
ΔL	L1	ΔL.L1.MAstep21	FALSE	4154541	G	DEL	1	A	8A	-	-
ΔL	L1	ΔL.L1.MAstep21	FALSE	4213859	A	DEL	1	T	8T	BSU_41040	yidC1
ΔL	L2	ΔL.L2.MAstep21	FALSE	176759	A	DEL	1	T	6T	-	-
ΔL	L2	ΔL.L2.MAstep21	FALSE	292066	C	DEL	1	T	8T	-	-
ΔL	L2	ΔL.L2.MAstep21	FALSE	344400	T	DEL	1	C	8C	-	-
ΔL	L2	ΔL.L2.MAstep21	FALSE	376017	A	DEL	2	GG	8G	-	-
ΔL	L2	ΔL.L2.MAstep21	FALSE	455920	G	DEL	1	T	8T	BSU_04039	yczO
ΔL	L2	ΔL.L2.MAstep21	FALSE	732808	C	DEL	1	T	8T	BSU_06700	yerO
ΔL	L2	ΔL.L2.MAstep21	FALSE	1210459	G	DEL	1	T	8T	-	-
ΔL	L2	ΔL.L2.MAstep21	FALSE	1398990	G	INS	1	T	7T	BSU_13350	ykoN
ΔL	L2	ΔL.L2.MAstep21	FALSE	1447386	G	INS	1	A	6A	BSU_13800	ykvR
ΔL	L2	ΔL.L2.MAstep21	FALSE	1636135	C	DEL	1	T	7T	BSU_15640	rqcH
ΔL	L2	ΔL.L2.MAstep21	FALSE	1714178	G	DEL	1	A	8A	BSU_16430	cheA
ΔL	L2	ΔL.L2.MAstep21	FALSE	1755533	G	INS	1	T	7T	-	-
ΔL	L2	ΔL.L2.MAstep21	FALSE	1922974	C	DEL	1	T	9T	BSU_17920	ynzD
ΔL	L2	ΔL.L2.MAstep21	FALSE	2115266	G	DEL	1	T	8T	BSU_19400	yojM
ΔL	L2	ΔL.L2.MAstep21	FALSE	2116689	G	INS	1	T	7T	-	-
ΔL	L2	ΔL.L2.MAstep21	FALSE	2290531	G	DEL	1	T	8T	BSU_21730	ypmS
ΔL	L2	ΔL.L2.MAstep21	FALSE	2295977	C	INS	1	T	6T	-	-
ΔL	L2	ΔL.L2.MAstep21	FALSE	2332579	C	DEL	1	A	6A	BSU_22190	ypsA
ΔL	L2	ΔL.L2.MAstep21	FALSE	2367861	T	DEL	1	C	6C	-	-
ΔL	L2	ΔL.L2.MAstep21	FALSE	2781997	G	INS	1	A	7A	BSU_27220	forC2
ΔL	L2	ΔL.L2.MAstep21	FALSE	2801956	C	DEL	1	A	8A	BSU_27420	yrrI
ΔL	L2	ΔL.L2.MAstep21	FALSE	3112162	C	INS	1	A	6A	-	-
ΔL	L2	ΔL.L2.MAstep21	FALSE	3578378	T	DEL	1	C	5C	BSU_34820	bmrA
ΔL	L2	ΔL.L2.MAstep21	FALSE	3661405	G	INS	1	T	5T	BSU_35630	lytB
ΔL	L2	ΔL.L2.MAstep21	FALSE	4203371	C	DEL	1	A	7A	-	-
ΔL	L3	ΔL.L3.MAstep21	FALSE	15159	A	INS	1	T	9T	BSU_00080	yaaC
ΔL	L3	ΔL.L3.MAstep21	FALSE	334274	G	DEL	1	A	7A	BSU_03080	ycgE
ΔL	L3	ΔL.L3.MAstep21	FALSE	376017	A	DEL	1	G	8G	-	-
ΔL	L3	ΔL.L3.MAstep21	FALSE	617959	C	DEL	1	T	8T	-	-
ΔL	L3	ΔL.L3.MAstep21	FALSE	777524	C	INS	1	T	7T	BSU_07090	yetA
ΔL	L3	ΔL.L3.MAstep21	FALSE	829752	G	DEL	1	A	8A	BSU_07570	yflS
ΔL	L3	ΔL.L3.MAstep21	FALSE	839155	G	DEL	1	T	8T	BSU_07670	yflI
ΔL	L3	ΔL.L3.MAstep21	FALSE	859863	G	INS	1	A	5A	BSU_07850	yfkM
ΔL	L3	ΔL.L3.MAstep21	FALSE	1018852	C	DEL	1	T	8T	-	-
ΔL	L3	ΔL.L3.MAstep21	FALSE	1208129	G	DEL	1	A	8A	-	-
ΔL	L3	ΔL.L3.MAstep21	FALSE	1620435	G	DEL	1	T	8T	BSU_misc_RNA_28	BSU_misc_RNA_28
ΔL	L3	ΔL.L3.MAstep21	FALSE	2295182	G	DEL	1	A	6A	BSU_21780	yplP
ΔL	L3	ΔL.L3.MAstep21	FALSE	2362160	G	INS	1	T	6T	BSU_22520	ypjB
ΔL	L3	ΔL.L3.MAstep21	FALSE	2401022	G	INS	1	C	6C	BSU_22950	bdr
ΔL	L3	ΔL.L3.MAstep21	FALSE	2413523	C	DEL	1	T	8T	-	-
ΔL	L3	ΔL.L3.MAstep21	FALSE	2485755	A	DEL	1	T	6T	BSU_23910	yqjE
ΔL	L3	ΔL.L3.MAstep21	FALSE	2581763	G	DEL	1	T	9T	-	-
ΔL	L3	ΔL.L3.MAstep21	FALSE	2790209	T	DEL	1	C	6C	BSU_27310	pbpI
ΔL	L3	ΔL.L3.MAstep21	FALSE	2942073	G	DEL	1	C	6C	BSU_28750	araN
ΔL	L3	ΔL.L3.MAstep21	FALSE	2961542	C	DEL	1	T	8T	-	-
ΔL	L3	ΔL.L3.MAstep21	FALSE	3059481	A	DEL	1	C	8C	-	-
ΔL	L3	ΔL.L3.MAstep21	FALSE	3079480	T	INS	1	A	7A	BSU_30100	yteT
ΔL	L3	ΔL.L3.MAstep21	FALSE	3184787	C	INS	1	T	6T	BSU_31050	gbsB
ΔL	L3	ΔL.L3.MAstep21	FALSE	3206125	T	DEL	1	A	8A	-	-
ΔL	L3	ΔL.L3.MAstep21	FALSE	4036786	A	DEL	1	T	9T	BSU_39290;BSU_39300	NA
ΔL	L4	ΔL.L4.MAstep21	FALSE	376017	A	DEL	1	G	8G	-	-
ΔL	L4	ΔL.L4.MAstep21	FALSE	892025	T	INS	1	A	6A	BSU_08190	glvR
ΔL	L4	ΔL.L4.MAstep21	FALSE	1023261	G	DEL	1	A	8A	-	-
ΔL	L4	ΔL.L4.MAstep21	FALSE	1229750	G	DEL	1	T	8T	BSU_11525	NA
ΔL	L4	ΔL.L4.MAstep21	FALSE	1862555	A	DEL	1	T	8T	BSU_17260	aprX
ΔL	L4	ΔL.L4.MAstep21	FALSE	2290531	G	DEL	1	T	8T	BSU_21730	ypmS
ΔL	L4	ΔL.L4.MAstep21	FALSE	2534377	T	DEL	1	A	8A	BSU_24390	spoIIIAE
ΔL	L4	ΔL.L4.MAstep21	FALSE	2982572	T	DEL	1	A	8A	-	-
ΔL	L4	ΔL.L4.MAstep21	FALSE	3195223	A	DEL	1	T	8T	BSU_31150	uppP
ΔL	L4	ΔL.L4.MAstep21	FALSE	3733649	C	DEL	1	T	8T	-	-
ΔL	L4	ΔL.L4.MAstep21	FALSE	4183636	G	DEL	1	T	7T	BSU_40710	yybA
L*	L1	L*.L1.MAstep11	FALSE	1371160	G	DEL	1	T	8T	BSU_13020	ykgA
L*	L1	L*.L1.MAstep11	FALSE	1853732	C	INS	1	G	6G	BSU_17220	pksR
L*	L1	L*.L1.MAstep11	FALSE	1911416	C	INS	1	T	6T	-	-
L*	L1	L*.L1.MAstep11	FALSE	2025989	G	DEL	1	A	7A	BSU_18570	yoaE
L*	L1	L*.L1.MAstep11	FALSE	2148552	T	INS	1	A	6A	-	-
L*	L1	L*.L1.MAstep11	FALSE	3671044	C	DEL	1	A	8A	-	-
L*	L1	L*.L1.MAstep11	FALSE	3727687	T	INS	1	A	7A	BSU_36200	ywqI
L*	L1	L*.L1.MAstep11	FALSE	3762691	C	DEL	1	T	7T	BSU_36590	clsA
L*	L1	L*.L1.MAstep21	FALSE	304043	C	DEL	1	T	7T	BSU_02810	cwlK
L*	L1	L*.L1.MAstep21	FALSE	968097	G	INS	1	A	6A	BSU_08910	queG
L*	L1	L*.L1.MAstep21	FALSE	1162332	T	INS	1	A	6A	BSU_10830	yisR
L*	L1	L*.L1.MAstep21	FALSE	1204690	T	DEL	1	A	6A	-	-
L*	L1	L*.L1.MAstep21	FALSE	2513700	T	INS	1	C	7C	BSU_24170	mmgA
L*	L1	L*.L1.MAstep21	FALSE	2537116	G	DEL	1	T	8T	BSU_24430	spoIIIAA
L*	L1	L*.L1.MAstep21	FALSE	2578669	A	DEL	1	T	7T	BSU_24960	pstBA
L*	L1	L*.L1.MAstep21	FALSE	2616523	C	INS	1	T	8T	BSU_25350	yqfD
L*	L1	L*.L1.MAstep21	FALSE	2930521	T	DEL	1	A	8A	-	-
L*	L1	L*.L1.MAstep21	FALSE	2976347	G	INS	1	C	6C	BSU_29100	phoR
L*	L1	L*.L1.MAstep21	FALSE	3169817	A	INS	1	G	6G	BSU_30980	glgB
L*	L1	L*.L1.MAstep21	FALSE	4158892	G	DEL	1	A	8A	-	-
L*	L2	L*.L2.MAstep11	FALSE	965174	G	INS	1	C	6C	-	-
L*	L2	L*.L2.MAstep11	FALSE	1153659	G	DEL	1	T	8T	-	-
L*	L2	L*.L2.MAstep11	FALSE	1210459	G	DEL	1	T	8T	-	-
L*	L2	L*.L2.MAstep11	FALSE	1362326	G	INS	1	A	8A	BSU_12940	dppC
L*	L2	L*.L2.MAstep11	FALSE	1502271	G	DEL	1	A	8A	BSU_14330	yknV
L*	L2	L*.L2.MAstep11	FALSE	2362431	C	INS	1	T	6T	BSU_22530	ypjA
L*	L2	L*.L2.MAstep11	FALSE	2857718	C	DEL	1	A	8A	-	-
L*	L2	L*.L2.MAstep11	FALSE	3091336	C	DEL	1	T	7T	BSU_30200	bioB
L*	L2	L*.L2.MAstep11	FALSE	3560025	A	INS	1	T	4T	BSU_34660	yvdB
L*	L2	L*.L2.MAstep11	FALSE	4131139	G	DEL	1	T	8T	BSU_40200	yydD
L*	L2	L*.L2.MAstep21	FALSE	15159	A	DEL	1	T	9T	BSU_00080	yaaC
L*	L2	L*.L2.MAstep21	FALSE	230583	C	DEL	1	G	6G	BSU_02100	cypC
L*	L2	L*.L2.MAstep21	FALSE	628772	G	INS	1	T	7T	BSU_05840	gmuD
L*	L2	L*.L2.MAstep21	FALSE	3545830	C	INS	1	A	7A	-	-
L*	L2	L*.L2.MAstep21	FALSE	4147517	G	INS	1	T	8T	BSU_40358	NA
L*	L3	L*.L3.MAstep11	FALSE	411330	C	INS	1	T	6T	BSU_03610	tcyA
L*	L3	L*.L3.MAstep11	FALSE	1868378	G	DEL	1	T	8T	-	-
L*	L3	L*.L3.MAstep11	FALSE	1922974	C	DEL	1	T	9T	BSU_17920	ynzD
L*	L3	L*.L3.MAstep11	FALSE	2372057	G	DEL	1	T	8T	BSU_22630	trpA
L*	L3	L*.L3.MAstep11	FALSE	2581726	G	INS	1	T	6T	-	-
L*	L3	L*.L3.MAstep11	FALSE	2879666	C	DEL	1	A	8A	BSU_28180	ysxD
L*	L3	L*.L3.MAstep11	FALSE	3740803	A	DEL	1	T	8T	BSU_36320	ywpG
L*	L3	L*.L3.MAstep11	FALSE	3922748	C	DEL	1	T	8T	BSU_38220	ywcC
L*	L3	L*.L3.MAstep21	FALSE	376017	A	DEL	1	G	8G	-	-
L*	L3	L*.L3.MAstep21	FALSE	1401793	C	DEL	1	A	8A	BSU_13380	ykoS
L*	L3	L*.L3.MAstep21	FALSE	1435590	T	DEL	1	A	8A	-	-
L*	L3	L*.L3.MAstep21	FALSE	2098978	T	DEL	1	A	8A	BSU_19270	yozN
L*	L3	L*.L3.MAstep21	FALSE	2130351	C	INS	1	A	8A	BSU_19579	yoyD
L*	L3	L*.L3.MAstep21	FALSE	2427372	G	DEL	1	A	8A	BSU_23230	ypuF
L*	L4	L*.L4.MAstep11	FALSE	553619	C	DEL	1	T	8T	-	-
L*	L4	L*.L4.MAstep11	FALSE	912697	G	INS	1	C	5C	BSU_08380	yfiS
L*	L4	L*.L4.MAstep11	FALSE	1376089	T	INS	1	G	5G	BSU_13080	ykkB
L*	L4	L*.L4.MAstep11	FALSE	1411599	C	INS	1	A	7A	BSU_13440	meeY
L*	L4	L*.L4.MAstep11	FALSE	1473135	C	DEL	1	T	6T	-	-
L*	L4	L*.L4.MAstep11	FALSE	1868352	G	DEL	1	A	9A	BSU_17360	ymzA
L*	L4	L*.L4.MAstep11	FALSE	2292041	G	DEL	1	T	8T	BSU_21750	sco
L*	L4	L*.L4.MAstep11	FALSE	2358819	C	DEL	1	T	8T	BSU_22470	bshB1
L*	L4	L*.L4.MAstep11	FALSE	2801956	C	DEL	1	A	8A	BSU_27420	yrrI
L*	L4	L*.L4.MAstep11	FALSE	3059481	A	DEL	1	C	8C	-	-
L*	L4	L*.L4.MAstep11	FALSE	3256067	C	DEL	1	T	8T	BSU_31710	comQ
L*	L4	L*.L4.MAstep11	FALSE	3464264	C	DEL	1	A	8A	-	-
L*	L4	L*.L4.MAstep11	FALSE	3798679	G	DEL	1	A	7A	-	-
L*	L4	L*.L4.MAstep11	FALSE	3802347	T	INS	1	A	8A	-	-
L*	L4	L*.L4.MAstep11	FALSE	4155341	G	DEL	1	T	8T	-	-
L*	L4	L*.L4.MAstep21	FALSE	273974	G	DEL	1	T	7T	-	-
L*	L4	L*.L4.MAstep21	FALSE	868627	A	DEL	2	GC	1G	BSU_07955	yfkA
L*	L4	L*.L4.MAstep21	FALSE	961352	G	DEL	1	T	8T	-	-
L*	L4	L*.L4.MAstep21	FALSE	1078281	A	DEL	1	T	8T	BSU_10050	ecsB
L*	L4	L*.L4.MAstep21	FALSE	1763232	C	DEL	1	A	7A	BSU_16930	cinA
L*	L4	L*.L4.MAstep21	FALSE	2126825	G	DEL	1	A	8A	BSU_19530	yodA
L*	L4	L*.L4.MAstep21	FALSE	2147173	C	DEL	1	T	8T	BSU_19760	cgeD
L*	L4	L*.L4.MAstep21	FALSE	2982512	A	DEL	1	T	10T	-	-
L*	L4	L*.L4.MAstep21	FALSE	3317071	A	DEL	1	G	7G	BSU_32270	yutH
L*	L4	L*.L4.MAstep21	FALSE	3452677	A	DEL	2	GC	1G	BSU_33610	rnr
L*	L4	L*.L4.MAstep21	FALSE	3724385	C	DEL	1	A	8A	-	-
L*	L4	L*.L4.MAstep21	FALSE	3930112	G	DEL	1	T	8T	BSU_38280	efeU
L*	L4	L*.L4.MAstep21	FALSE	3934276	G	DEL	1	T	8T	-	-
C*	L1	C*.L1.MAstep1	FALSE	2581726	G	INS	1	T	6T	-	-
C*	L1	C*.L1.MAstep1	FALSE	3697065	C	INS	1	T	7T	BSU_35860	pgdS
C*	L1	C*.L1.MAstep11	FALSE	68153	A	INS	1	C	6C	-	-
C*	L1	C*.L1.MAstep11	FALSE	194529	G	INS	1	C	6C	BSU_tRNA_77	trnSL-Tyr1
C*	L1	C*.L1.MAstep11	FALSE	965174	G	INS	1	C	6C	-	-
C*	L1	C*.L1.MAstep11	FALSE	1023261	G	INS	1	A	8A	-	-
C*	L1	C*.L1.MAstep11	FALSE	1226817	G	INS	1	A	9A	-	-
C*	L1	C*.L1.MAstep11	FALSE	2111618	A	INS	1	C	5C	-	-
C*	L1	C*.L1.MAstep11	FALSE	2133436	G	DEL	1	A	5A	-	-
C*	L1	C*.L1.MAstep11	FALSE	2325433	C	DEL	1	T	8T	BSU_22120	kdgR
C*	L1	C*.L1.MAstep11	FALSE	2351112	C	DEL	1	T	7T	BSU_22400	dinG
C*	L1	C*.L1.MAstep11	FALSE	2581763	G	DEL	1	T	9T	-	-
C*	L1	C*.L1.MAstep11	FALSE	2598772	A	DEL	1	T	7T	BSU_25180	trmK
C*	L1	C*.L1.MAstep11	FALSE	2946304	G	INS	1	T	7T	BSU_28790	araB
C*	L1	C*.L1.MAstep11	FALSE	3009582	C	DEL	1	A	7A	BSU_29400	ascR
C*	L1	C*.L1.MAstep11	FALSE	3364201	C	INS	1	T	6T	BSU_32750	metN
C*	L1	C*.L1.MAstep11	FALSE	3627099	T	DEL	1	A	7A	-	-
C*	L1	C*.L1.MAstep11	FALSE	3902595	A	DEL	1	T	7T	BSU_38040	sacA
C*	L1	C*.L1.MAstep21	FALSE	419755	G	INS	1	C	6C	-	-
C*	L1	C*.L1.MAstep21	FALSE	2064367	C	INS	1	T	6T	-	-
C*	L1	C*.L1.MAstep21	FALSE	2136273	G	DEL	1	A	6A	-	-
C*	L1	C*.L1.MAstep21	FALSE	2381742	T	DEL	1	C	4C	BSU_22730	ndk
C*	L2	C*.L2.MAstep1	FALSE	608214	G	INS	1	A	5A	-	-
C*	L2	C*.L2.MAstep1	FALSE	2581726	G	INS	1	T	6T	-	-
C*	L2	C*.L2.MAstep11	FALSE	1090257	A	INS	1	C	6C	BSU_10150	yhgD
C*	L2	C*.L2.MAstep11	FALSE	1252802	C	INS	1	G	6G	-	-
C*	L2	C*.L2.MAstep11	FALSE	2049490	C	INS	1	T	6T	-	-
C*	L2	C*.L2.MAstep11	FALSE	2446356	T	INS	1	A	7A	-	-
C*	L2	C*.L2.MAstep11	FALSE	2734868	C	INS	1	A	7A	-	-
C*	L2	C*.L2.MAstep11	FALSE	2785167	G	DEL	1	C	5C	BSU_27250	mccB
C*	L2	C*.L2.MAstep11	FALSE	2788326	C	INS	1	G	3G	BSU_27280	yrrT
C*	L2	C*.L2.MAstep11	FALSE	2840915	G	INS	1	T	6T	BSU_27786	NA
C*	L2	C*.L2.MAstep11	FALSE	2942965	A	DEL	1	T	7T	BSU_28750	araN
C*	L2	C*.L2.MAstep11	FALSE	2946614	A	DEL	1	T	6T	BSU_28790	araB
C*	L2	C*.L2.MAstep11	FALSE	2960007	C	INS	1	G	3G	BSU_28950	thrS
C*	L2	C*.L2.MAstep11	FALSE	3294257	A	DEL	1	G	5G	-	-
C*	L2	C*.L2.MAstep11	FALSE	3576123	C	INS	1	A	7A	-	-
C*	L2	C*.L2.MAstep11	FALSE	3860848	C	DEL	1	T	8T	-	-
C*	L2	C*.L2.MAstep11	FALSE	4138300	C	DEL	1	T	6T	BSU_40270	yycP
C*	L2	C*.L2.MAstep21	FALSE	770114	C	DEL	1	A	7A	-	-
C*	L2	C*.L2.MAstep21	FALSE	840628	G	INS	1	A	8A	-	-
C*	L2	C*.L2.MAstep21	FALSE	1480114	T	DEL	1	A	7A	BSU_14071	fadG
C*	L2	C*.L2.MAstep21	FALSE	1494767	G	INS	1	T	6T	BSU_14250	yknT
C*	L2	C*.L2.MAstep21	FALSE	1665288	G	DEL	1	T	6T	-	-
C*	L2	C*.L2.MAstep21	FALSE	1724175	C	INS	1	A	8A	BSU_16560	rasP
C*	L2	C*.L2.MAstep21	FALSE	1841168	C	INS	1	A	6A	BSU_17210	pksN
C*	L2	C*.L2.MAstep21	FALSE	2422198	C	DEL	1	T	6T	-	-
C*	L2	C*.L2.MAstep21	FALSE	2585058	T	INS	1	A	7A	BSU_25010	yqgE
C*	L2	C*.L2.MAstep21	FALSE	2633523	C	DEL	1	T	7T	BSU_25530	spoIIP
C*	L2	C*.L2.MAstep21	FALSE	2899897	G	INS	1	T	7T	-	-
C*	L2	C*.L2.MAstep21	FALSE	2948404	C	INS	1	T	6T	BSU_28800	araA
C*	L2	C*.L2.MAstep21	FALSE	3061340	T	INS	1	A	6A	-	-
C*	L2	C*.L2.MAstep21	FALSE	3070129	C	DEL	1	G	4G	BSU_29990	pbuO
C*	L2	C*.L2.MAstep21	FALSE	3094500	C	DEL	1	T	6T	BSU_30230	bioA
C*	L2	C*.L2.MAstep21	FALSE	3408827	G	DEL	1	A	7A	BSU_33221	yvrHb
C*	L3	C*.L3.MAstep11	FALSE	314082	T	INS	1	G	6G	BSU_02920	meeF
C*	L3	C*.L3.MAstep11	FALSE	1351182	G	INS	1	A	7A	-	-
C*	L3	C*.L3.MAstep11	FALSE	1784247	G	DEL	1	A	7A	BSU_17100	pksC
C*	L3	C*.L3.MAstep11	FALSE	2413031	G	INS	1	T	6T	BSU_23080	aroC
C*	L3	C*.L3.MAstep11	FALSE	2869556	C	INS	1	T	6T	BSU_misc_RNA_44	BSU_misc_RNA_44
C*	L3	C*.L3.MAstep11	FALSE	3052717	G	DEL	1	T	8T	-	-
C*	L3	C*.L3.MAstep11	FALSE	3579845	A	DEL	1	T	8T	BSU_34830	yvzA
C*	L3	C*.L3.MAstep11	FALSE	3690440	C	INS	1	T	7T	BSU_35810	gerBB
C*	L3	C*.L3.MAstep21	TRUE	2999904	T	INS	1	C	5C	BSU_29290	sndA
C*	L3	C*.L3.MAstep21	TRUE	4043479	G	INS	1	T	6T	BSU_39350	hutH
C*	L4	C*.L4.MAstep1	FALSE	608214	G	INS	1	A	5A	-	-
C*	L4	C*.L4.MAstep1	FALSE	2581726	G	INS	1	T	6T	-	-
C*	L4	C*.L4.MAstep11	FALSE	49415	G	INS	1	A	5A	BSU_00400	yabE
C*	L4	C*.L4.MAstep11	FALSE	344441	C	INS	2	AA	5A	-	-
C*	L4	C*.L4.MAstep11	FALSE	376017	A	DEL	1	G	8G	-	-
C*	L4	C*.L4.MAstep11	FALSE	619268	C	INS	1	A	7A	BSU_05720	ydhE
C*	L4	C*.L4.MAstep11	FALSE	1151577	C	DEL	1	A	8A	BSU_10740	yisJ
C*	L4	C*.L4.MAstep11	FALSE	1580029	G	DEL	1	T	9T	-	-
C*	L4	C*.L4.MAstep11	FALSE	1715594	C	INS	1	T	7T	BSU_16450	cheC
C*	L4	C*.L4.MAstep11	FALSE	2042807	T	INS	1	A	7A	BSU_18720	yoaR
C*	L4	C*.L4.MAstep11	FALSE	2849363	C	DEL	1	T	8T	BSU_27870	nadB
C*	L4	C*.L4.MAstep11	FALSE	3144328	G	INS	1	T	6T	BSU_30760	mntB
C*	L4	C*.L4.MAstep11	FALSE	3530240	T	INS	1	A	7A	BSU_34380	slrR
C*	L4	C*.L4.MAstep11	FALSE	3715709	A	DEL	1	T	9T	BSU_36050	cotB
C*	L4	C*.L4.MAstep11	FALSE	3760611	C	INS	1	A	7A	-	-
C*	L4	C*.L4.MAstep11	FALSE	4154608	T	INS	1	A	6A	-	-
C*	L4	C*.L4.MAstep21	FALSE	560236	A	DEL	1	T	9T	BSU_05130	ydeB
C*	L4	C*.L4.MAstep21	FALSE	1122107	C	INS	1	A	5A	BSU_10480	yhjE
C*	L4	C*.L4.MAstep21	FALSE	1924765	G	INS	1	T	5T	BSU_17950	yneJ
C*	L4	C*.L4.MAstep21	FALSE	2051466	G	DEL	1	C	6C	BSU_18830	pps
C*	L4	C*.L4.MAstep21	FALSE	2080621	G	INS	1	A	6A	BSU_19060	yobR
C*	L4	C*.L4.MAstep21	FALSE	2388703	C	INS	1	A	6A	BSU_22820	yphE
C*	L4	C*.L4.MAstep21	FALSE	2704415	G	DEL	1	T	6T	BSU_26420	yrkQ
C*	L4	C*.L4.MAstep21	FALSE	2716736	C	INS	1	T	7T	BSU_26580	bltR
LC*	L1	LC*.L1.MAstep1	FALSE	74534	T	INS	1	A	6A	BSU_00660	yabT
LC*	L1	LC*.L1.MAstep1	FALSE	90292	C	INS	1	A	7A	-	-
LC*	L1	LC*.L1.MAstep1	FALSE	238319	C	INS	1	A	6A	-	-
LC*	L1	LC*.L1.MAstep1	FALSE	557673	T	INS	1	A	6A	-	-
LC*	L1	LC*.L1.MAstep1	FALSE	749203	C	INS	1	T	6T	BSU_06812	yeeF
LC*	L1	LC*.L1.MAstep1	FALSE	838709	G	DEL	1	A	8A	BSU_07650	yflK
LC*	L1	LC*.L1.MAstep1	FALSE	882367	T	DEL	1	G	6G	BSU_08090	acoL
LC*	L1	LC*.L1.MAstep1	FALSE	1206468	C	INS	1	A	4A	BSU_11290	yjaV
LC*	L1	LC*.L1.MAstep1	FALSE	1929956	C	INS	1	A	7A	BSU_18010	yneN
LC*	L1	LC*.L1.MAstep1	FALSE	2431376	C	DEL	1	A	6A	-	-
LC*	L1	LC*.L1.MAstep1	FALSE	2544694	C	DEL	1	G	6G	BSU_24530	lipM
LC*	L1	LC*.L1.MAstep1	FALSE	2702415	C	INS	1	T	5T	-	-
LC*	L1	LC*.L1.MAstep1	FALSE	2783888	C	INS	1	G	3G	BSU_27220	forC2
LC*	L1	LC*.L1.MAstep1	FALSE	2964162	A	DEL	1	T	6T	BSU_28990	dnaB
LC*	L1	LC*.L1.MAstep1	FALSE	3084815	G	DEL	1	C	5C	BSU_30150	rmgR
LC*	L1	LC*.L1.MAstep1	FALSE	3102197	T	INS	1	C	4C	-	-
LC*	L1	LC*.L1.MAstep1	FALSE	3214658	T	INS	1	A	5A	BSU_31290	yugT
LC*	L1	LC*.L1.MAstep1	FALSE	3536183	C	INS	1	A	7A	BSU_34450	sacB
LC*	L1	LC*.L1.MAstep1	FALSE	3580778	C	INS	1	T	6T	BSU_34840	yvcB
LC*	L1	LC*.L1.MAstep1	FALSE	3876196	C	INS	1	T	7T	BSU_37760	rocC
LC*	L1	LC*.L1.MAstep1	FALSE	4065518	C	INS	1	T	6T	-	-
LC*	L1	LC*.L1.MAstep11	TRUE	18652	G	DEL	1	A	6A	BSU_00100	dacA
LC*	L1	LC*.L1.MAstep11	TRUE	830844	C	INS	1	T	7T	-	-
LC*	L1	LC*.L1.MAstep11	TRUE	1882745	C	INS	1	A	6A	BSU_17510	ynaC
LC*	L1	LC*.L1.MAstep11	TRUE	1922974	C	DEL	1	T	9T	BSU_17920	ynzD
LC*	L1	LC*.L1.MAstep11	TRUE	2115230	C	DEL	1	T	8T	BSU_19400	yojM
LC*	L1	LC*.L1.MAstep11	TRUE	2708060	G	DEL	1	C	8C	-	-
LC*	L1	LC*.L1.MAstep11	TRUE	2864365	G	INS	1	A	7A	-	-
LC*	L1	LC*.L1.MAstep11	TRUE	3598748	G	DEL	1	C	4C	BSU_35040	shfP
LC*	L1	LC*.L1.MAstep11	TRUE	3745303	G	INS	1	A	6A	BSU_36380	rapD
LC*	L1	LC*.L1.MAstep11	TRUE	3749031	G	INS	1	T	6T	-	-
LC*	L1	LC*.L1.MAstep11	TRUE	3812396	A	DEL	1	G	4G	-	-
LC*	L1	LC*.L1.MAstep2	FALSE	766772	C	INS	1	A	8A	BSU_07010	rhgR
LC*	L1	LC*.L1.MAstep2	FALSE	774697	C	DEL	1	A	7A	BSU_07070	yesY
LC*	L1	LC*.L1.MAstep2	FALSE	862909	A	INS	1	T	7T	BSU_07900	yfkH
LC*	L1	LC*.L1.MAstep2	FALSE	904579	G	DEL	1	A	4A	BSU_08290	lnrJ
LC*	L1	LC*.L1.MAstep2	FALSE	933550	G	INS	1	A	6A	BSU_08610	yfhO
LC*	L1	LC*.L1.MAstep2	FALSE	1106109	C	INS	1	T	6T	BSU_10310	yhfO
LC*	L1	LC*.L1.MAstep2	FALSE	1278018	G	INS	1	A	6A	BSU_12060	yjdI
LC*	L1	LC*.L1.MAstep2	FALSE	1308285	C	DEL	1	A	7A	BSU_12360	exuT
LC*	L1	LC*.L1.MAstep2	FALSE	1504980	C	INS	1	A	6A	BSU_14350	yknX
LC*	L1	LC*.L1.MAstep2	FALSE	1546100	A	INS	1	T	7T	-	-
LC*	L1	LC*.L1.MAstep2	FALSE	1721139	G	INS	1	T	7T	-	-
LC*	L1	LC*.L1.MAstep2	FALSE	1724856	C	INS	1	A	7A	BSU_16560	rasP
LC*	L1	LC*.L1.MAstep2	FALSE	1917152	C	INS	1	T	3T	BSU_17845	NA
LC*	L1	LC*.L1.MAstep2	FALSE	1950338	C	INS	1	A	6A	BSU_18210	yngE
LC*	L1	LC*.L1.MAstep2	FALSE	1958270	G	INS	1	T	5T	BSU_18280	yngK
LC*	L1	LC*.L1.MAstep2	FALSE	2134168	G	INS	1	C	5C	-	-
LC*	L1	LC*.L1.MAstep2	FALSE	2529724	A	DEL	1	T	7T	-	-
LC*	L1	LC*.L1.MAstep2	FALSE	2756541	C	DEL	1	A	4A	BSU_27010	adhA
LC*	L1	LC*.L1.MAstep2	FALSE	2846041	C	INS	1	T	5T	BSU_27850	nadA
LC*	L1	LC*.L1.MAstep2	FALSE	2899453	G	DEL	1	A	6A	BSU_28340	ysnF
LC*	L1	LC*.L1.MAstep2	FALSE	3366558	C	DEL	1	A	8A	-	-
LC*	L1	LC*.L1.MAstep2	FALSE	3616362	C	INS	1	G	3G	BSU_35190	yvkC
LC*	L1	LC*.L1.MAstep2	FALSE	3634976	C	INS	1	T	6T	-	-
LC*	L1	LC*.L1.MAstep2	FALSE	3683442	G	INS	1	A	7A	BSU_35770	tagC
LC*	L1	LC*.L1.MAstep2	FALSE	3847076	A	INS	1	T	6T	BSU_37460	rapF
LC*	L1	LC*.L1.MAstep2	FALSE	3926717	C	DEL	1	T	6T	BSU_38260	efeB
LC*	L1	LC*.L1.MAstep2	FALSE	4135701	A	INS	1	G	4G	BSU_40240	yycS
LC*	L1	LC*.L1.MAstep2	FALSE	4194984	A	INS	1	T	6T	BSU_40840	yyaJ
LC*	L1	LC*.L1.MAstep3	FALSE	308930	C	INS	1	A	7A	BSU_02850	znuA
LC*	L1	LC*.L1.MAstep3	FALSE	561959	A	DEL	1	T	7T	BSU_05150	aerA
LC*	L1	LC*.L1.MAstep3	FALSE	580854	T	DEL	1	G	3G	BSU_05340	aseA
LC*	L1	LC*.L1.MAstep3	FALSE	594314	A	INS	1	T	6T	BSU_05460	ydfL
LC*	L1	LC*.L1.MAstep3	FALSE	691068	T	INS	1	A	7A	BSU_06350	yebA
LC*	L1	LC*.L1.MAstep3	FALSE	1033947	G	DEL	1	T	8T	-	-
LC*	L1	LC*.L1.MAstep3	FALSE	1234835	T	INS	1	A	5A	BSU_11560	yjbI
LC*	L1	LC*.L1.MAstep3	FALSE	1272597	C	INS	1	T	7T	-	-
LC*	L1	LC*.L1.MAstep3	FALSE	1351162	G	DEL	1	A	8A	-	-
LC*	L1	LC*.L1.MAstep3	FALSE	1604210	G	INS	1	T	7T	BSU_15310	spoIIGA
LC*	L1	LC*.L1.MAstep3	FALSE	1629677	C	INS	1	A	6A	BSU_15560	pyrE
LC*	L1	LC*.L1.MAstep3	FALSE	1845253	T	INS	1	A	6A	BSU_17210	pksN
LC*	L1	LC*.L1.MAstep3	FALSE	1939011	A	INS	1	T	6T	BSU_18120	alsT
LC*	L1	LC*.L1.MAstep3	FALSE	2112543	G	INS	1	T	7T	BSU_19380	yojO
LC*	L1	LC*.L1.MAstep3	FALSE	2334717	G	INS	1	A	5A	BSU_22220	mrfA
LC*	L1	LC*.L1.MAstep3	FALSE	2357273	G	DEL	1	T	6T	BSU_22460	bshA
LC*	L1	LC*.L1.MAstep3	FALSE	2406196	C	DEL	1	T	8T	BSU_23000	ypbE
LC*	L1	LC*.L1.MAstep3	FALSE	2408171	T	INS	1	C	6C	BSU_23020	recS
LC*	L1	LC*.L1.MAstep3	FALSE	2490562	C	INS	1	T	6T	-	-
LC*	L1	LC*.L1.MAstep3	FALSE	2616523	C	INS	1	T	8T	BSU_25350	yqfD
LC*	L1	LC*.L1.MAstep3	FALSE	2962837	C	INS	1	T	5T	BSU_28970	ytxB
LC*	L1	LC*.L1.MAstep3	FALSE	3216173	G	DEL	1	T	8T	BSU_31300	yugS
LC*	L1	LC*.L1.MAstep3	FALSE	3342234	G	INS	1	T	6T	BSU_32520	pucG
LC*	L1	LC*.L1.MAstep3	FALSE	3343313	G	DEL	1	T	8T	BSU_32530	pucF
LC*	L1	LC*.L1.MAstep3	FALSE	4066912	C	DEL	1	A	7A	BSU_39600	yxeC
LC*	L1	LC*.L1.MAstep3	FALSE	4166038	G	INS	1	A	6A	BSU_40520	yybS
LC*	L1	LC*.L1.MAstep6	TRUE	562417	A	DEL	1	T	6T	-	-
LC*	L1	LC*.L1.MAstep6	TRUE	717713	T	INS	1	C	5C	BSU_06590	yerD
LC*	L1	LC*.L1.MAstep6	TRUE	1016745	C	INS	1	A	5A	BSU_09400	spoVR
LC*	L1	LC*.L1.MAstep6	TRUE	1017773	A	INS	1	T	8T	BSU_09410	phoA
LC*	L1	LC*.L1.MAstep6	TRUE	1065073	G	INS	1	A	6A	BSU_09910	yhaO
LC*	L1	LC*.L1.MAstep6	TRUE	1483335	G	DEL	1	T	6T	BSU_14090	ykuI
LC*	L1	LC*.L1.MAstep6	TRUE	1855326	C	INS	1	T	6T	BSU_17220	pksR
LC*	L1	LC*.L1.MAstep6	TRUE	1926322	C	INS	1	T	7T	BSU_17990	sspO
LC*	L1	LC*.L1.MAstep6	TRUE	2081638	A	DEL	1	T	7T	BSU_19070	yobS
LC*	L1	LC*.L1.MAstep6	TRUE	2111764	T	DEL	1	A	6A	-	-
LC*	L1	LC*.L1.MAstep6	TRUE	2386765	G	DEL	1	C	3C	BSU_22800	spoIVA
LC*	L1	LC*.L1.MAstep6	TRUE	2578669	A	DEL	1	T	7T	BSU_24960	pstBA
LC*	L1	LC*.L1.MAstep6	TRUE	2627299	C	INS	1	T	6T	BSU_25470	dnaK
LC*	L1	LC*.L1.MAstep6	TRUE	2883772	A	INS	1	T	7T	BSU_28210	lonB
LC*	L1	LC*.L1.MAstep6	TRUE	3059515	T	DEL	1	A	8A	-	-
LC*	L1	LC*.L1.MAstep6	TRUE	3068778	C	INS	1	T	7T	BSU_29980	ytjP
LC*	L1	LC*.L1.MAstep6	TRUE	3464022	G	INS	1	T	6T	BSU_33740	yvaV
LC*	L1	LC*.L1.MAstep6	TRUE	3575110	C	INS	1	T	4T	BSU_34800	cwlO
LC*	L1	LC*.L1.MAstep6	TRUE	3652515	A	DEL	1	T	9T	BSU_35560	tuaF
LC*	L1	LC*.L1.MAstep6	TRUE	3736441	G	DEL	1	T	3T	BSU_36280	ywqA
LC*	L1	LC*.L1.MAstep6	TRUE	3852065	G	DEL	1	A	5A	-	-
LC*	L1	LC*.L1.MAstep6	TRUE	3889984	C	DEL	1	T	7T	BSU_37890	spsC
LC*	L1	LC*.L1.MAstep6	TRUE	4010866	T	INS	1	G	4G	BSU_39060	citH
LC*	L1	LC*.L1.MAstep6	TRUE	4031684	G	INS	1	T	6T	-	-
LC*	L2	LC*.L2.MAstep1	FALSE	3154	G	DEL	1	T	9T	-	-
LC*	L2	LC*.L2.MAstep1	FALSE	25681	G	DEL	1	T	7T	BSU_00170	yaaI
LC*	L2	LC*.L2.MAstep1	FALSE	608214	G	INS	1	A	5A	-	-
LC*	L2	LC*.L2.MAstep1	FALSE	670113	T	DEL	1	G	4G	BSU_06170	fruC
LC*	L2	LC*.L2.MAstep1	FALSE	955202	T	INS	1	G	5G	BSU_08780	ygaJ
LC*	L2	LC*.L2.MAstep1	FALSE	1868352	G	DEL	1	A	9A	BSU_17360	ymzA
LC*	L2	LC*.L2.MAstep1	FALSE	2316800	G	DEL	1	A	7A	BSU_22040	bpsB
LC*	L2	LC*.L2.MAstep1	FALSE	2325433	C	DEL	1	T	8T	BSU_22120	kdgR
LC*	L2	LC*.L2.MAstep1	FALSE	2497101	C	INS	1	T	6T	BSU_24030	bkdB
LC*	L2	LC*.L2.MAstep1	FALSE	2555649	C	DEL	1	A	8A	BSU_24650	yqzG
LC*	L2	LC*.L2.MAstep1	FALSE	2899770	C	INS	1	A	6A	-	-
LC*	L2	LC*.L2.MAstep1	FALSE	2918780	C	INS	1	A	4A	BSU_28560	lcfA
LC*	L2	LC*.L2.MAstep1	FALSE	2982596	C	INS	1	T	8T	-	-
LC*	L2	LC*.L2.MAstep1	FALSE	3117565	C	INS	1	A	6A	BSU_30440	ytrC
LC*	L2	LC*.L2.MAstep11	TRUE	555418	C	INS	1	A	6A	BSU_05090	yddS
LC*	L2	LC*.L2.MAstep11	TRUE	718489	C	DEL	1	T	7T	-	-
LC*	L2	LC*.L2.MAstep11	TRUE	844007	C	INS	1	T	6T	-	-
LC*	L2	LC*.L2.MAstep11	TRUE	1113159	C	INS	1	T	7T	BSU_10380	hemAT
LC*	L2	LC*.L2.MAstep11	TRUE	1176956	C	INS	1	A	7A	BSU_10980	yitG
LC*	L2	LC*.L2.MAstep11	TRUE	1205885	G	INS	1	A	5A	BSU_11280	yjaU
LC*	L2	LC*.L2.MAstep11	TRUE	1208129	G	DEL	1	A	8A	-	-
LC*	L2	LC*.L2.MAstep11	TRUE	1214444	T	INS	1	A	5A	-	-
LC*	L2	LC*.L2.MAstep11	TRUE	1226817	G	DEL	1	A	9A	-	-
LC*	L2	LC*.L2.MAstep11	TRUE	1444352	A	DEL	1	C	3C	BSU_13780	ykvP
LC*	L2	LC*.L2.MAstep11	TRUE	1445054	T	INS	1	A	5A	BSU_13780	ykvP
LC*	L2	LC*.L2.MAstep11	TRUE	1476221	C	INS	1	T	6T	BSU_14030	ykuC
LC*	L2	LC*.L2.MAstep11	TRUE	1551556	G	INS	1	A	6A	BSU_14830	ylaM
LC*	L2	LC*.L2.MAstep11	TRUE	1814574	C	DEL	1	A	5A	BSU_17190	pksL
LC*	L2	LC*.L2.MAstep11	TRUE	1890467	T	INS	1	A	7A	-	-
LC*	L2	LC*.L2.MAstep11	TRUE	1942227	T	DEL	1	A	7A	BSU_18140	ynfE
LC*	L2	LC*.L2.MAstep11	TRUE	2022360	C	INS	1	A	6A	BSU_18540	yoaB
LC*	L2	LC*.L2.MAstep11	TRUE	2069027	C	INS	1	A	8A	BSU_18970	yobI
LC*	L2	LC*.L2.MAstep11	TRUE	2083025	C	INS	1	T	7T	-	-
LC*	L2	LC*.L2.MAstep11	TRUE	2385906	G	INS	1	A	7A	-	-
LC*	L2	LC*.L2.MAstep11	TRUE	2486008	A	INS	1	T	6T	BSU_23910	yqjE
LC*	L2	LC*.L2.MAstep11	TRUE	2542406	G	DEL	1	A	8A	BSU_24500	yqhP
LC*	L2	LC*.L2.MAstep11	TRUE	2571426	G	DEL	1	T	5T	BSU_24850	glcK
LC*	L2	LC*.L2.MAstep11	TRUE	3276883	G	INS	1	T	7T	-	-
LC*	L2	LC*.L2.MAstep11	TRUE	3406842	A	DEL	1	T	6T	BSU_33210	yvrG
LC*	L2	LC*.L2.MAstep11	TRUE	3421555	G	INS	1	T	7T	BSU_33340	sspJ
LC*	L2	LC*.L2.MAstep11	TRUE	3621938	A	DEL	1	T	9T	-	-
LC*	L2	LC*.L2.MAstep11	TRUE	3651118	G	INS	1	T	6T	BSU_35550	tuaG
LC*	L2	LC*.L2.MAstep11	TRUE	3670039	C	INS	1	T	7T	-	-
LC*	L2	LC*.L2.MAstep11	TRUE	3776407	C	INS	1	A	5A	-	-
LC*	L2	LC*.L2.MAstep11	TRUE	3962404	G	DEL	1	A	8A	BSU_38600	licR
LC*	L2	LC*.L2.MAstep11	TRUE	4190860	T	INS	1	G	6G	BSU_40810	yyaM
LC*	L2	LC*.L2.MAstep2	TRUE	63843	G	INS	1	A	6A	BSU_00550	mfd
LC*	L2	LC*.L2.MAstep2	TRUE	293307	T	INS	1	A	6A	-	-
LC*	L2	LC*.L2.MAstep2	TRUE	1476415	C	DEL	1	A	4A	BSU_14030	ykuC
LC*	L2	LC*.L2.MAstep2	TRUE	2406196	C	INS	1	T	8T	BSU_23000	ypbE
LC*	L2	LC*.L2.MAstep2	TRUE	2421143	C	INS	1	A	7A	BSU_23150	resA
LC*	L2	LC*.L2.MAstep2	TRUE	2573123	G	DEL	1	T	8T	BSU_24870	yqgP
LC*	L2	LC*.L2.MAstep2	TRUE	2871933	C	DEL	1	T	7T	BSU_28110	spoVID
LC*	L2	LC*.L2.MAstep2	TRUE	2879511	G	DEL	1	A	7A	BSU_28180	ysxD
LC*	L2	LC*.L2.MAstep2	TRUE	3035651	G	INS	1	A	4A	BSU_misc_RNA_93	NA
LC*	L2	LC*.L2.MAstep2	TRUE	3376608	C	DEL	1	G	4G	-	-
LC*	L2	LC*.L2.MAstep2	TRUE	3923164	A	DEL	1	T	7T	-	-
LC*	L2	LC*.L2.MAstep3	TRUE	70651	G	DEL	1	T	5T	BSU_00640	spoIIE
LC*	L2	LC*.L2.MAstep3	TRUE	1011292	C	DEL	1	G	4G	-	-
LC*	L2	LC*.L2.MAstep3	TRUE	1022945	G	INS	1	A	5A	BSU_09450	yhdF
LC*	L2	LC*.L2.MAstep3	TRUE	1486944	C	DEL	1	T	8T	-	-
LC*	L2	LC*.L2.MAstep3	TRUE	1519853	A	INS	1	T	6T	BSU_14500	ykqA
LC*	L2	LC*.L2.MAstep3	TRUE	2081638	A	INS	1	T	7T	BSU_19070	yobS
LC*	L2	LC*.L2.MAstep3	TRUE	2534301	T	INS	1	A	6A	BSU_24380	spoIIIAF
LC*	L2	LC*.L2.MAstep3	TRUE	3619666	C	DEL	1	T	7T	BSU_35210	yvkA
LC*	L2	LC*.L2.MAstep3	TRUE	3672428	G	INS	1	A	6A	-	-
LC*	L2	LC*.L2.MAstep3	TRUE	3962724	G	DEL	1	T	8T	BSU_38600	licR
LC*	L2	LC*.L2.MAstep6	TRUE	294869	C	INS	1	T	5T	BSU_02730	natK
LC*	L2	LC*.L2.MAstep6	TRUE	376017	A	DEL	1	G	8G	-	-
LC*	L2	LC*.L2.MAstep6	TRUE	448189	C	INS	1	T	6T	BSU_03950	ycnJ
LC*	L2	LC*.L2.MAstep6	TRUE	1081061	C	DEL	1	T	5T	BSU_10070	sndC
LC*	L2	LC*.L2.MAstep6	TRUE	1219514	T	INS	1	A	5A	-	-
LC*	L2	LC*.L2.MAstep6	TRUE	1289163	T	INS	1	A	6A	-	-
LC*	L2	LC*.L2.MAstep6	TRUE	1599012	C	DEL	1	T	6T	-	-
LC*	L2	LC*.L2.MAstep6	TRUE	1689134	G	INS	1	T	6T	BSU_16160	clpY
LC*	L2	LC*.L2.MAstep6	TRUE	2142575	C	INS	1	A	5A	BSU_19710	yodQ
LC*	L2	LC*.L2.MAstep6	TRUE	2295977	C	INS	1	T	6T	-	-
LC*	L2	LC*.L2.MAstep6	TRUE	2411739	G	INS	1	A	6A	BSU_23070	serA
LC*	L2	LC*.L2.MAstep6	TRUE	2484929	C	DEL	1	A	7A	BSU_23900	yqjF
LC*	L2	LC*.L2.MAstep6	TRUE	2556166	G	INS	1	T	5T	BSU_24670	comGG
LC*	L2	LC*.L2.MAstep6	TRUE	3275984	C	INS	1	T	6T	BSU_31900	yukD
LC*	L2	LC*.L2.MAstep6	TRUE	3341027	G	DEL	1	A	6A	-	-
LC*	L2	LC*.L2.MAstep6	TRUE	3437635	C	INS	1	T	7T	-	-
LC*	L2	LC*.L2.MAstep6	TRUE	3582382	G	INS	1	T	5T	BSU_34850	yvcA
LC*	L2	LC*.L2.MAstep6	TRUE	3696248	C	DEL	1	T	5T	-	-
LC*	L2	LC*.L2.MAstep6	TRUE	3930112	G	INS	1	T	8T	BSU_38280	efeU
LC*	L2	LC*.L2.MAstep6	TRUE	3957428	C	INS	1	A	7A	BSU_38550	ilvK
LC*	L2	LC*.L2.MAstep6	TRUE	4172335	C	DEL	1	T	7T	-	-
LC*	L2	LC*.L2.MAstep6	TRUE	4185369	C	DEL	1	T	7T	BSU_40740	satA
LC*	L3	LC*.L3.MAstep1	FALSE	17430	A	DEL	1	T	8T	-	-
LC*	L3	LC*.L3.MAstep1	FALSE	349441	C	DEL	1	A	6A	BSU_03230	putR
LC*	L3	LC*.L3.MAstep1	FALSE	526843	G	INS	1	A	5A	BSU_04780	ydcI
LC*	L3	LC*.L3.MAstep1	FALSE	608214	G	INS	1	A	5A	-	-
LC*	L3	LC*.L3.MAstep1	FALSE	629582	C	INS	1	T	6T	BSU_05840	gmuD
LC*	L3	LC*.L3.MAstep1	FALSE	805407	T	INS	1	A	7A	-	-
LC*	L3	LC*.L3.MAstep1	FALSE	839155	G	DEL	1	T	8T	BSU_07670	yflI
LC*	L3	LC*.L3.MAstep1	FALSE	1611393	A	INS	1	T	5T	BSU_15400	ylmG
LC*	L3	LC*.L3.MAstep1	FALSE	2304057	G	INS	1	A	7A	BSU_21890	ypgQ
LC*	L3	LC*.L3.MAstep1	FALSE	2555854	A	INS	1	T	6T	-	-
LC*	L3	LC*.L3.MAstep1	FALSE	2568101	C	INS	1	T	6T	BSU_24830	yqgT
LC*	L3	LC*.L3.MAstep1	FALSE	3432292	C	INS	1	T	4T	BSU_33430	cysI
LC*	L3	LC*.L3.MAstep1	FALSE	3658597	G	INS	1	C	4C	-	-
LC*	L3	LC*.L3.MAstep1	FALSE	3668454	G	INS	1	T	8T	BSU_35680	ggaB
LC*	L3	LC*.L3.MAstep11	TRUE	108667	T	INS	1	G	5G	-	-
LC*	L3	LC*.L3.MAstep11	TRUE	601598	C	DEL	1	T	4T	BSU_05540	ydfS
LC*	L3	LC*.L3.MAstep11	TRUE	965198	C	INS	1	A	7A	-	-
LC*	L3	LC*.L3.MAstep11	TRUE	1018852	C	DEL	1	T	8T	-	-
LC*	L3	LC*.L3.MAstep11	TRUE	1054562	C	INS	1	A	7A	BSU_09790	yheB
LC*	L3	LC*.L3.MAstep11	TRUE	1131895	C	INS	1	T	5T	BSU_10570	yhjN
LC*	L3	LC*.L3.MAstep11	TRUE	1206437	C	DEL	1	T	5T	BSU_11290	yjaV
LC*	L3	LC*.L3.MAstep11	TRUE	1225677	G	INS	1	T	7T	BSU_11480	yjbB
LC*	L3	LC*.L3.MAstep11	TRUE	1233141	C	INS	1	T	3T	BSU_11549	yizD
LC*	L3	LC*.L3.MAstep11	TRUE	1436467	C	INS	1	T	5T	BSU_13700	clpE
LC*	L3	LC*.L3.MAstep11	TRUE	1469140	C	DEL	1	A	6A	BSU_13980	pbpH
LC*	L3	LC*.L3.MAstep11	TRUE	1507404	A	DEL	1	T	5T	-	-
LC*	L3	LC*.L3.MAstep11	TRUE	1741657	C	DEL	1	T	8T	BSU_16700	swsB
LC*	L3	LC*.L3.MAstep11	TRUE	1743686	G	INS	1	A	6A	BSU_16710	mlpA
LC*	L3	LC*.L3.MAstep11	TRUE	1946706	G	INS	1	A	7A	BSU_18180	yngB
LC*	L3	LC*.L3.MAstep11	TRUE	1964440	C	INS	1	T	6T	BSU_18310	ppsD
LC*	L3	LC*.L3.MAstep11	TRUE	1971206	C	INS	1	T	5T	BSU_18310	ppsD
LC*	L3	LC*.L3.MAstep11	TRUE	1973940	G	INS	1	C	5C	BSU_18310	ppsD
LC*	L3	LC*.L3.MAstep11	TRUE	2019629	T	INS	1	A	7A	BSU_18510	yoxC
LC*	L3	LC*.L3.MAstep11	TRUE	2075093	C	DEL	1	A	6A	BSU_19020	yobN
LC*	L3	LC*.L3.MAstep11	TRUE	2133275	T	INS	1	A	6A	BSU_19590	ctpA
LC*	L3	LC*.L3.MAstep11	TRUE	2134188	C	INS	1	T	7T	-	-
LC*	L3	LC*.L3.MAstep11	TRUE	2295030	G	DEL	1	A	5A	BSU_21780	yplP
LC*	L3	LC*.L3.MAstep11	TRUE	2397726	G	INS	1	A	7A	-	-
LC*	L3	LC*.L3.MAstep11	TRUE	2550091	C	DEL	1	A	8A	BSU_24580	yqhH
LC*	L3	LC*.L3.MAstep11	TRUE	2614968	A	DEL	1	T	7T	BSU_25340	phoH
LC*	L3	LC*.L3.MAstep11	TRUE	2616027	C	INS	1	T	5T	BSU_25350	yqfD
LC*	L3	LC*.L3.MAstep11	TRUE	2707038	C	INS	1	T	6T	-	-
LC*	L3	LC*.L3.MAstep11	TRUE	2802721	G	INS	1	A	5A	BSU_27430	glnQ
LC*	L3	LC*.L3.MAstep11	TRUE	3135593	G	INS	1	T	7T	-	-
LC*	L3	LC*.L3.MAstep11	TRUE	3188281	A	DEL	1	G	5G	BSU_misc_RNA_52	c-di-AMP riboswitch, ktrA
LC*	L3	LC*.L3.MAstep11	TRUE	3268908	A	DEL	1	T	7T	BSU_31860	yueB
LC*	L3	LC*.L3.MAstep11	TRUE	3426740	G	INS	1	T	6T	-	-
LC*	L3	LC*.L3.MAstep11	TRUE	3638128	A	DEL	1	T	8T	BSU_35400	flgL
LC*	L3	LC*.L3.MAstep11	TRUE	3779505	C	DEL	1	T	8T	BSU_36770	spoIIT
LC*	L3	LC*.L3.MAstep11	TRUE	3823535	A	DEL	1	C	5C	-	-
LC*	L3	LC*.L3.MAstep11	TRUE	3949253	C	INS	1	A	6A	BSU_38470	ywaD
LC*	L3	LC*.L3.MAstep11	TRUE	4092398	C	INS	1	G	3G	BSU_39840	yxbG
LC*	L3	LC*.L3.MAstep11	TRUE	4213157	C	INS	1	A	7A	-	-
LC*	L3	LC*.L3.MAstep2	FALSE	121829	C	INS	1	T	6T	-	-
LC*	L3	LC*.L3.MAstep2	FALSE	552520	G	INS	1	A	5A	-	-
LC*	L3	LC*.L3.MAstep2	FALSE	648047	A	DEL	1	T	8T	BSU_05990	tatCY
LC*	L3	LC*.L3.MAstep2	FALSE	775033	A	INS	1	C	4C	BSU_07080	yesZ
LC*	L3	LC*.L3.MAstep2	FALSE	1564113	G	DEL	1	A	8A	BSU_14920	ctaF
LC*	L3	LC*.L3.MAstep2	FALSE	1676429	C	DEL	1	T	7T	-	-
LC*	L3	LC*.L3.MAstep2	FALSE	2448567	C	INS	1	A	6A	-	-
LC*	L3	LC*.L3.MAstep2	FALSE	2490249	C	DEL	1	A	4A	BSU_23950	yqjA
LC*	L3	LC*.L3.MAstep2	FALSE	2573123	G	INS	1	T	8T	BSU_24870	yqgP
LC*	L3	LC*.L3.MAstep2	FALSE	2650490	C	INS	1	T	7T	BSU_25730	yqeC
LC*	L3	LC*.L3.MAstep2	FALSE	3052717	G	INS	1	T	8T	-	-
LC*	L3	LC*.L3.MAstep2	FALSE	3186990	G	INS	1	A	7A	BSU_31070	gbsR
LC*	L3	LC*.L3.MAstep2	FALSE	3395410	C	DEL	1	T	6T	BSU_33090	liaS
LC*	L3	LC*.L3.MAstep2	FALSE	4099522	C	INS	1	T	6T	BSU_39920	asnH
LC*	L3	LC*.L3.MAstep3	TRUE	371902	C	DEL	1	T	8T	BSU_03420	nin
LC*	L3	LC*.L3.MAstep3	TRUE	599126	G	INS	1	A	2A	BSU_05520	ydzH
LC*	L3	LC*.L3.MAstep3	TRUE	933242	C	INS	1	A	4A	BSU_08610	yfhO
LC*	L3	LC*.L3.MAstep3	TRUE	996928	G	INS	1	A	7A	BSU_09220	yhcU
LC*	L3	LC*.L3.MAstep3	TRUE	1166027	A	DEL	1	C	4C	BSU_10870	yisU
LC*	L3	LC*.L3.MAstep3	TRUE	1679893	T	INS	1	A	7A	BSU_16070	ylqG
LC*	L3	LC*.L3.MAstep3	TRUE	2312136	T	INS	1	C	6C	-	-
LC*	L3	LC*.L3.MAstep3	TRUE	2563763	C	INS	1	T	6T	BSU_24760	rsbRD
LC*	L3	LC*.L3.MAstep3	TRUE	2612607	T	DEL	1	A	7A	BSU_25330	pgpH
LC*	L3	LC*.L3.MAstep3	TRUE	3159235	T	DEL	1	A	7A	-	-
LC*	L3	LC*.L3.MAstep3	TRUE	3440977	A	INS	1	G	3G	-	-
LC*	L3	LC*.L3.MAstep3	TRUE	3486792	C	INS	1	T	7T	-	-
LC*	L3	LC*.L3.MAstep6	TRUE	50587	T	INS	1	A	7A	BSU_00410	rnmV
LC*	L3	LC*.L3.MAstep6	TRUE	223641	G	INS	1	A	6A	BSU_02030	prkD
LC*	L3	LC*.L3.MAstep6	TRUE	288727	C	INS	1	A	3A	BSU_02670	lmrB
LC*	L3	LC*.L3.MAstep6	TRUE	291050	G	INS	1	A	7A	BSU_02690	ansZ
LC*	L3	LC*.L3.MAstep6	TRUE	300590	C	DEL	1	A	7A	BSU_02785	NA
LC*	L3	LC*.L3.MAstep6	TRUE	468826	A	DEL	1	T	1T	BSU_04160	mtlR
LC*	L3	LC*.L3.MAstep6	TRUE	505583	C	INS	1	A	5A	BSU_04520	ydbM
LC*	L3	LC*.L3.MAstep6	TRUE	838742	G	INS	1	A	6A	BSU_07650	yflK
LC*	L3	LC*.L3.MAstep6	TRUE	881384	C	INS	1	A	6A	BSU_08080	acoC
LC*	L3	LC*.L3.MAstep6	TRUE	1183980	C	DEL	1	T	5T	BSU_11070	yitP
LC*	L3	LC*.L3.MAstep6	TRUE	1242419	G	INS	1	T	7T	-	-
LC*	L3	LC*.L3.MAstep6	TRUE	1249389	C	DEL	1	T	7T	-	-
LC*	L3	LC*.L3.MAstep6	TRUE	1251758	C	INS	1	T	7T	BSU_11780	cotV
LC*	L3	LC*.L3.MAstep6	TRUE	1353175	C	INS	1	A	6A	BSU_12870	mhqA
LC*	L3	LC*.L3.MAstep6	TRUE	1807748	T	INS	1	G	6G	BSU_17180	pksJ
LC*	L3	LC*.L3.MAstep6	TRUE	1813245	C	INS	1	A	7A	BSU_17190	pksL
LC*	L3	LC*.L3.MAstep6	TRUE	1907957	T	INS	1	A	7A	BSU_17750	yndD
LC*	L3	LC*.L3.MAstep6	TRUE	2383562	A	INS	1	T	6T	BSU_22750	menH
LC*	L3	LC*.L3.MAstep6	TRUE	2717193	G	DEL	1	A	8A	BSU_26590	blt
LC*	L3	LC*.L3.MAstep6	TRUE	3011239	C	DEL	1	T	6T	BSU_29420	ytkK
LC*	L3	LC*.L3.MAstep6	TRUE	3045406	T	DEL	1	A	7A	-	-
LC*	L3	LC*.L3.MAstep6	TRUE	3047582	A	INS	1	T	7T	-	-
LC*	L3	LC*.L3.MAstep6	TRUE	3060291	T	INS	1	A	7A	-	-
LC*	L3	LC*.L3.MAstep6	TRUE	3225312	C	INS	1	T	6T	BSU_31390	yugI
LC*	L3	LC*.L3.MAstep6	TRUE	3243711	G	DEL	1	C	4C	BSU_31570	nupQ
LC*	L3	LC*.L3.MAstep6	TRUE	3253655	A	INS	1	T	7T	BSU_31690	comP
LC*	L3	LC*.L3.MAstep6	TRUE	3256067	C	DEL	1	T	8T	BSU_31710	comQ
LC*	L3	LC*.L3.MAstep6	TRUE	3483792	C	INS	1	T	6T	-	-
LC*	L3	LC*.L3.MAstep6	TRUE	3600968	C	DEL	1	T	4T	BSU_35040	shfP
LC*	L3	LC*.L3.MAstep6	TRUE	3652515	A	DEL	1	T	9T	BSU_35560	tuaF
LC*	L3	LC*.L3.MAstep6	TRUE	3814613	T	DEL	1	C	5C	BSU_37180	fadF
LC*	L3	LC*.L3.MAstep6	TRUE	4030677	C	INS	1	A	7A	-	-
LC*	L3	LC*.L3.MAstep6	TRUE	4060327	G	INS	1	T	6T	BSU_39510	snaB
LC*	L3	LC*.L3.MAstep6	TRUE	4190297	A	INS	1	T	5T	BSU_40810	yyaM
LC*	L4	LC*.L4.MAstep1	FALSE	64857	A	INS	1	G	5G	BSU_00570	yabM
LC*	L4	LC*.L4.MAstep1	FALSE	608214	G	INS	1	A	5A	-	-
LC*	L4	LC*.L4.MAstep1	FALSE	874478	C	INS	1	A	6A	BSU_08020	yfjO
LC*	L4	LC*.L4.MAstep1	FALSE	896820	C	INS	1	G	5G	BSU_08220	yfiC
LC*	L4	LC*.L4.MAstep1	FALSE	959398	G	INS	1	A	7A	BSU_08810	senS
LC*	L4	LC*.L4.MAstep1	FALSE	1107735	G	DEL	1	A	7A	BSU_10330	yhfQ
LC*	L4	LC*.L4.MAstep1	FALSE	1504752	G	INS	1	A	7A	BSU_14350	yknX
LC*	L4	LC*.L4.MAstep1	FALSE	1572219	G	INS	1	T	6T	BSU_15040	ylbK
LC*	L4	LC*.L4.MAstep1	FALSE	2015679	T	DEL	1	A	8A	BSU_18460	gltC
LC*	L4	LC*.L4.MAstep1	FALSE	2581726	G	INS	1	T	6T	-	-
LC*	L4	LC*.L4.MAstep1	FALSE	3201563	C	INS	1	T	8T	BSU_31210	rhaR
LC*	L4	LC*.L4.MAstep1	FALSE	3242218	C	INS	1	A	6A	BSU_31550	nupO
LC*	L4	LC*.L4.MAstep1	FALSE	4209809	G	DEL	1	T	5T	BSU_41010	gidA
LC*	L4	LC*.L4.MAstep11	TRUE	834370	A	INS	1	G	5G	-	-
LC*	L4	LC*.L4.MAstep11	TRUE	2806255	G	DEL	1	A	8A	-	-
LC*	L4	LC*.L4.MAstep11	TRUE	3923453	C	DEL	1	A	7A	BSU_38229	slrA
LC*	L4	LC*.L4.MAstep2	FALSE	982937	C	INS	1	A	5A	BSU_09080	yhcH
LC*	L4	LC*.L4.MAstep2	FALSE	1164741	C	DEL	1	T	3T	BSU_10850	iolX
LC*	L4	LC*.L4.MAstep2	FALSE	2448567	C	INS	1	A	6A	-	-
LC*	L4	LC*.L4.MAstep2	FALSE	2467791	C	INS	1	G	6G	BSU_23730	yqjV
LC*	L4	LC*.L4.MAstep2	FALSE	2469594	G	INS	1	T	7T	BSU_23770	dsdA
LC*	L4	LC*.L4.MAstep2	FALSE	2540951	A	INS	1	T	6T	-	-
LC*	L4	LC*.L4.MAstep2	FALSE	3194420	C	DEL	1	A	7A	-	-
LC*	L4	LC*.L4.MAstep2	FALSE	3934276	G	DEL	1	T	8T	-	-
LC*	L4	LC*.L4.MAstep3	FALSE	134107	G	INS	1	T	6T	-	-
LC*	L4	LC*.L4.MAstep3	FALSE	192633	T	DEL	1	A	5A	BSU_01700	murQ
LC*	L4	LC*.L4.MAstep3	FALSE	335834	C	DEL	1	T	7T	BSU_03100	ycgG
LC*	L4	LC*.L4.MAstep3	FALSE	624313	C	DEL	1	A	7A	BSU_05780	ydhJ
LC*	L4	LC*.L4.MAstep3	FALSE	883354	C	INS	1	G	4G	BSU_08090	acoL
LC*	L4	LC*.L4.MAstep3	FALSE	1009190	C	DEL	1	A	7A	BSU_09320	yhcY
LC*	L4	LC*.L4.MAstep3	FALSE	2306289	C	DEL	1	T	7T	-	-
LC*	L4	LC*.L4.MAstep3	FALSE	2367792	G	DEL	1	A	6A	-	-
LC*	L4	LC*.L4.MAstep3	FALSE	2638509	T	INS	1	A	7A	BSU_25570	comEC
LC*	L4	LC*.L4.MAstep3	FALSE	3361102	C	INS	1	T	5T	BSU_misc_RNA_84;BSU_32719	NA
LC*	L4	LC*.L4.MAstep3	FALSE	4054062	T	INS	1	A	8A	BSU_39440	yxxB
LC*	L4	LC*.L4.MAstep6	TRUE	321342	G	INS	1	A	7A	BSU_02980	opuAA
LC*	L4	LC*.L4.MAstep6	TRUE	376017	A	DEL	1	G	8G	-	-
LC*	L4	LC*.L4.MAstep6	TRUE	376332	T	DEL	1	G	5G	BSU_03470	hxlR
LC*	L4	LC*.L4.MAstep6	TRUE	581716	C	DEL	1	A	10A	BSU_05350	ydfB
LC*	L4	LC*.L4.MAstep6	TRUE	623345	C	INS	1	A	8A	-	-
LC*	L4	LC*.L4.MAstep6	TRUE	867857	C	DEL	1	T	7T	BSU_07940	yfkC
LC*	L4	LC*.L4.MAstep6	TRUE	902022	C	INS	1	A	6A	BSU_08270	yfiH
LC*	L4	LC*.L4.MAstep6	TRUE	970647	G	INS	1	T	7T	-	-
LC*	L4	LC*.L4.MAstep6	TRUE	1665736	T	DEL	1	A	8A	BSU_15930	rnc
LC*	L4	LC*.L4.MAstep6	TRUE	2362833	G	INS	1	A	5A	BSU_22530	ypjA
LC*	L4	LC*.L4.MAstep6	TRUE	2450404	T	DEL	1	A	6A	BSU_23530	spoIIM
LC*	L4	LC*.L4.MAstep6	TRUE	2582024	G	INS	1	T	5T	BSU_25000	pbpA
LC*	L4	LC*.L4.MAstep6	TRUE	3135593	G	DEL	1	T	7T	-	-
LC*	L4	LC*.L4.MAstep6	TRUE	3138054	G	DEL	1	T	8T	-	-
LC*	L4	LC*.L4.MAstep6	TRUE	3218172	A	DEL	1	T	6T	BSU_31310	yugP
LC*	L4	LC*.L4.MAstep6	TRUE	3244420	T	DEL	1	G	5G	BSU_31570	nupQ
LC*	L4	LC*.L4.MAstep6	TRUE	3855531	A	INS	1	T	5T	BSU_37560	thrZ
R3610	L1	NA	FALSE	559692	NA	INS	1	NA	7T	-	-
R3610	L11	NA	FALSE	1426608	NA	INS	1	NA	7T	BSU_13580	mtnE
R3610	L13	NA	FALSE	2442124	NA	DEL	2	NA	0A	BSU_23420	spoVAC
R3610	L14	NA	FALSE	626624	NA	DEL	1	NA	7A	BSU_05810	gmuB
R3610	L15	NA	FALSE	1467599	NA	INS	1	NA	8T	-	-
R3610	L17	NA	FALSE	2864266	NA	DEL	1	NA	8T	BSU_28060	spoIIB
R3610	L17	NA	FALSE	3544937	NA	INS	1	NA	6T	BSU_34530	cotR
R3610	L17	NA	FALSE	4101777	NA	DEL	1	NA	7A	BSU_39930	yxaM
R3610	L19	NA	FALSE	90377	NA	DEL	1	NA	7A	-	-
R3610	L19	NA	FALSE	2514565	NA	DEL	1	NA	6T	BSU_24180	yqiK
R3610	L2	NA	FALSE	2814632	NA	INS	1	NA	7A	BSU_misc_RNA_41	bsrA
R3610	L20	NA	FALSE	506295	NA	DEL	1	NA	8A	BSU_04520	ydbM
R3610	L20	NA	FALSE	2938963	NA	DEL	2	NA	1A	BSU_28720	abfA
R3610	L22	NA	FALSE	491610	NA	DEL	30	NA	1C	BSU_04360	mntH
R3610	L22	NA	FALSE	1152331	NA	DEL	1	NA	8A	BSU_10750	yisK
R3610	L22	NA	FALSE	2098698	NA	DEL	1	NA	6T	BSU_19260	yocM
R3610	L22	NA	FALSE	3697924	NA	DEL	1	NA	4T	BSU_35880	capA
R3610	L24	NA	FALSE	1677694	NA	DEL	1	NA	5G	BSU_16060	rnhB
R3610	L24	NA	FALSE	2320560	NA	DEL	1	NA	6T	BSU_22080	ypwA
R3610	L26	NA	FALSE	447036	NA	DEL	10	NA	3C	BSU_03950	ycnJ
R3610	L26	NA	FALSE	600259	NA	INS	1	NA	8T	BSU_05530	ydfR
R3610	L26	NA	FALSE	1677694	NA	DEL	1	NA	5G	BSU_16060	rnhB
R3610	L26	NA	FALSE	2069008	NA	DEL	1	NA	9T	BSU_18970	yobI
R3610	L27	NA	FALSE	491610	NA	DEL	30	NA	1C	BSU_04360	mntH
R3610	L27	NA	FALSE	2317247	NA	DEL	1	NA	7A	BSU_22050	bpsA
R3610	L28	NA	FALSE	491610	NA	DEL	30	NA	1C	BSU_04360	mntH
R3610	L28	NA	FALSE	959732	NA	DEL	9	NA	1G	BSU_08820	katA
R3610	L28	NA	FALSE	1741657	NA	DEL	1	NA	8T	BSU_16700	swsB
R3610	L3	NA	FALSE	491610	NA	DEL	30	NA	1C	BSU_04360	mntH
R3610	L3	NA	FALSE	1073732	NA	INS	6	NA	1T	-	-
R3610	L30	NA	FALSE	90377	NA	DEL	1	NA	7A	-	-
R3610	L30	NA	FALSE	491610	NA	DEL	30	NA	1C	BSU_04360	mntH
R3610	L30	NA	FALSE	608241	NA	DEL	1	NA	6T	-	-
R3610	L31	NA	FALSE	491610	NA	DEL	30	NA	1C	BSU_04360	mntH
R3610	L31	NA	FALSE	1073732	NA	INS	6	NA	1T	-	-
R3610	L31	NA	FALSE	2305595	NA	DEL	2	NA	1C	BSU_21910	metA
R3610	L32	NA	FALSE	491610	NA	DEL	30	NA	1C	BSU_04360	mntH
R3610	L32	NA	FALSE	886744	NA	DEL	12	NA	1C	-	-
R3610	L35	NA	FALSE	368026	NA	DEL	1	NA	8T	BSU_03380	yckB
R3610	L35	NA	FALSE	491610	NA	DEL	30	NA	1C	BSU_04360	mntH
R3610	L35	NA	FALSE	2486834	NA	DEL	1	NA	8T	BSU_23920	yqjD
R3610	L36	NA	FALSE	491610	NA	DEL	30	NA	1C	BSU_04360	mntH
R3610	L36	NA	FALSE	1922974	NA	DEL	1	NA	9T	BSU_17920	ynzD
R3610	L36	NA	FALSE	2384536	NA	DEL	1	NA	8T	BSU_22770	mtrB
R3610	L36	NA	FALSE	2994824	NA	INS	1	NA	5G	BSU_29239	ytrH
R3610	L37	NA	FALSE	491610	NA	DEL	30	NA	1C	BSU_04360	mntH
R3610	L37	NA	FALSE	1210459	NA	DEL	1	NA	8T	-	-
R3610	L38	NA	FALSE	491610	NA	DEL	30	NA	1C	BSU_04360	mntH
R3610	L38	NA	FALSE	1755845	NA	DEL	1	NA	8A	BSU_16825	ymfD
R3610	L38	NA	FALSE	2494217	NA	INS	1	NA	3A	BSU_24000	bmrU
R3610	L39	NA	FALSE	491610	NA	DEL	30	NA	1C	BSU_04360	mntH
R3610	L39	NA	FALSE	2925068	NA	DEL	1	NA	7A	-	-
R3610	L39	NA	FALSE	3372580	NA	DEL	1	NA	8A	BSU_32849	yuzL
R3610	L39	NA	FALSE	3707739	NA	DEL	1	NA	3C	-	-
R3610	L4	NA	FALSE	1867565	NA	INS	1	NA	7A	BSU_17340	hfq
R3610	L40	NA	FALSE	491610	NA	DEL	30	NA	1C	BSU_04360	mntH
R3610	L40	NA	FALSE	2427253	NA	DEL	1	NA	8A	BSU_23230	ypuF
R3610	L41	NA	FALSE	1938972	NA	DEL	1401	NA	1T	BSU_18120	alsT
R3610	L43	NA	FALSE	491610	NA	DEL	30	NA	1C	BSU_04360	mntH
R3610	L43	NA	FALSE	2925068	NA	DEL	1	NA	7A	-	-
R3610	L43	NA	FALSE	3059481	NA	DEL	1	NA	8C	-	-
R3610	L44	NA	FALSE	1938972	NA	DEL	1401	NA	1T	BSU_18120	alsT
R3610	L45	NA	FALSE	267609	NA	INS	1	NA	8T	BSU_02450	glnL
R3610	L45	NA	FALSE	756143	NA	INS	1	NA	6A	BSU_06890;BSU_06900	NA
R3610	L45	NA	FALSE	1100898	NA	DEL	1	NA	7T	-	-
R3610	L45	NA	FALSE	1938972	NA	DEL	1401	NA	1T	BSU_18120	alsT
R3610	L45	NA	FALSE	2065426	NA	DEL	1	NA	9T	BSU_18970	yobI
R3610	L45	NA	FALSE	3010624	NA	DEL	1	NA	8T	-	-
R3610	L45	NA	FALSE	3059481	NA	DEL	1	NA	8C	-	-
R3610	L46	NA	FALSE	1938972	NA	DEL	1401	NA	1T	BSU_18120	alsT
R3610	L46	NA	FALSE	2420554	NA	DEL	1	NA	4G	BSU_23140	resB
R3610	L48	NA	FALSE	1938972	NA	DEL	1401	NA	1T	BSU_18120	alsT
R3610	L48	NA	FALSE	3816223	NA	DEL	21	NA	1G	BSU_37180	fadF
R3610	L49	NA	FALSE	1938972	NA	DEL	1401	NA	1T	BSU_18120	alsT
R3610	L49	NA	FALSE	2732000	NA	INS	1	NA	5T	BSU_26740	cypA
R3610	L50	NA	FALSE	1938972	NA	DEL	1401	NA	1T	BSU_18120	alsT
R3610	L51	NA	FALSE	1630992	NA	DEL	5	NA	1G	BSU_15570	cysH
R3610	L51	NA	FALSE	1938972	NA	DEL	1401	NA	1T	BSU_18120	alsT
R3610	L51	NA	FALSE	2544694	NA	INS	1	NA	6G	BSU_24530	lipM
R3610	L52	NA	FALSE	1938972	NA	DEL	1401	NA	1T	BSU_18120	alsT
R3610	L54	NA	FALSE	924529	NA	INS	1	NA	7T	BSU_08500	yfhE
R3610	L54	NA	FALSE	3105131	NA	DEL	1	NA	8A	-	-
R3610	L55	NA	FALSE	1548462	NA	INS	1	NA	7T	BSU_14790	ylaI
R3610	L55	NA	FALSE	2951860	NA	INS	1	NA	7A	BSU_28830	ysdB
R3610	L55	NA	FALSE	3052717	NA	DEL	1	NA	8T	-	-
R3610	L55	NA	FALSE	3652515	NA	DEL	1	NA	9T	BSU_35560	tuaF
R3610	L57	NA	FALSE	29647	NA	DEL	1	NA	8T	BSU_00220	yaaL
R3610	L6	NA	FALSE	525672	NA	INS	1	NA	7T	-	-
R3610	L6	NA	FALSE	3010624	NA	DEL	1	NA	8T	-	-
R3610	L6	NA	FALSE	3770965	NA	DEL	1	NA	9A	-	-
R3610	L60	NA	FALSE	2290091	NA	DEL	1	NA	8T	BSU_21720	ypmT
R3610	L60	NA	FALSE	3372558	NA	DEL	1	NA	2G	-	-
R3610	L62	NA	FALSE	525386	NA	DEL	1	NA	8A	BSU_04770	pamR
R3610	L62	NA	FALSE	525672	NA	INS	1	NA	7T	-	-
R3610	L62	NA	FALSE	801157	NA	INS	11	NA	0G	-	-
R3610	L62	NA	FALSE	2717193	NA	DEL	1	NA	8A	BSU_26590	blt
R3610	L63	NA	FALSE	2869538	NA	DEL	2	NA	0T	BSU_misc_RNA_44	BSU_misc_RNA_44
R3610	L65	NA	FALSE	491610	NA	DEL	30	NA	1C	BSU_04360	mntH
R3610	L65	NA	FALSE	1715594	NA	DEL	1	NA	7T	BSU_16450	cheC
R3610	L68	NA	FALSE	491610	NA	DEL	30	NA	1C	BSU_04360	mntH
R3610	L68	NA	FALSE	615929	NA	DEL	1	NA	8A	BSU_05700	ydhC
R3610	L69	NA	FALSE	491610	NA	DEL	30	NA	1C	BSU_04360	mntH
R3610	L69	NA	FALSE	1944313	NA	INS	4	NA	0T	BSU_18160	xynD
R3610	L69	NA	FALSE	2318102	NA	DEL	1	NA	8A	-	-
R3610	L69	NA	FALSE	3880672	NA	DEL	44	NA	0T	-	-
R3610	L7	NA	FALSE	3154	NA	INS	1	NA	9T	-	-
R3610	L71	NA	FALSE	491610	NA	DEL	30	NA	1C	BSU_04360	mntH
R3610	L74	NA	FALSE	491610	NA	DEL	30	NA	1C	BSU_04360	mntH
R3610	L74	NA	FALSE	3770965	NA	DEL	1	NA	9A	-	-
R3610	L8	NA	FALSE	961352	NA	INS	1	NA	8T	-	-
R3610	L8	NA	FALSE	1945181	NA	DEL	4136	NA	1G	BSU_18160	xynD
R3610	L8	NA	FALSE	3934276	NA	DEL	1	NA	8T	-	-
ΔS3610	L12	NA	FALSE	421663	G	DEL	1	A	3A	BSU_03700	gerKA
ΔS3610	L12	NA	FALSE	619608	C	INS	1	T	7T	BSU_05730	ydhF
ΔS3610	L12	NA	FALSE	765794	G	INS	1	A	6A	BSU_07000	rhiN
ΔS3610	L12	NA	FALSE	846742	C	INS	1	A	5A	BSU_07760	yfkT
ΔS3610	L12	NA	FALSE	859750	G	DEL	1	A	7A	BSU_07850	yfkM
ΔS3610	L12	NA	FALSE	1018066	C	DEL	1	T	7T	BSU_09410	phoA
ΔS3610	L12	NA	FALSE	1038634	C	INS	1	A	6A	-	-
ΔS3610	L12	NA	FALSE	1051639	C	INS	1	T	6T	BSU_09770	yheD
ΔS3610	L12	NA	FALSE	1126684	C	INS	1	T	6T	BSU_10530	ntdC
ΔS3610	L12	NA	FALSE	1172259	C	INS	1	A	5A	BSU_10930	yitB
ΔS3610	L12	NA	FALSE	1234027	C	INS	1	T	6T	BSU_11550	spxH
ΔS3610	L12	NA	FALSE	1251758	C	DEL	1	T	7T	BSU_11780	cotV
ΔS3610	L12	NA	FALSE	1270064	G	INS	1	T	7T	BSU_11990	yjdB
ΔS3610	L12	NA	FALSE	1534237	T	DEL	1	A	8A	BSU_misc_RNA_70;BSU_14629	NA
ΔS3610	L12	NA	FALSE	1690131	C	INS	1	A	6A	BSU_16170	codY
ΔS3610	L12	NA	FALSE	1755884	T	INS	1	G	6G	BSU_16825	ymfD
ΔS3610	L12	NA	FALSE	1905566	T	INS	1	C	5C	-	-
ΔS3610	L12	NA	FALSE	1942037	C	INS	1	T	5T	BSU_18130	bglC
ΔS3610	L12	NA	FALSE	2009606	G	DEL	1	T	7T	BSU_18440	gltB
ΔS3610	L12	NA	FALSE	2015313	C	INS	1	A	6A	BSU_18460	gltC
ΔS3610	L12	NA	FALSE	2085809	C	DEL	1	A	8A	BSU_19130	yocA
ΔS3610	L12	NA	FALSE	2112543	G	DEL	1	T	7T	BSU_19380	yojO
ΔS3610	L12	NA	FALSE	2116689	G	INS	1	T	7T	-	-
ΔS3610	L12	NA	FALSE	2587688	T	DEL	1	A	7A	-	-
ΔS3610	L12	NA	FALSE	2590569	C	INS	1	A	7A	BSU_25080	yqfX
ΔS3610	L12	NA	FALSE	2720206	C	INS	1	A	6A	BSU_26610	yrkA
ΔS3610	L12	NA	FALSE	3019223	C	INS	1	T	7T	BSU_29510	ytfI
ΔS3610	L12	NA	FALSE	3202211	T	INS	1	C	3C	BSU_31220	rhaEW
ΔS3610	L12	NA	FALSE	3343676	T	INS	1	C	6C	-	-
ΔS3610	L12	NA	FALSE	3431448	G	INS	1	T	6T	BSU_33430	cysI
ΔS3610	L12	NA	FALSE	3616571	C	DEL	1	A	8A	BSU_35190	yvkC
ΔS3610	L12	NA	FALSE	3623627	C	INS	1	T	5T	BSU_35240	ctpB
ΔS3610	L12	NA	FALSE	3651194	G	INS	1	T	7T	BSU_35550	tuaG
ΔS3610	L12	NA	FALSE	3663168	C	DEL	1	T	8T	-	-
ΔS3610	L12	NA	FALSE	3716973	C	INS	1	T	6T	BSU_36060	cotH
ΔS3610	L12	NA	FALSE	3814908	A	DEL	1	T	7T	BSU_37180	fadF
ΔS3610	L12	NA	FALSE	3876387	A	DEL	1	C	5C	BSU_37760	rocC
ΔS3610	L12	NA	FALSE	3893449	G	DEL	1	A	8A	BSU_37920	gerQ
ΔS3610	L12	NA	FALSE	3970858	T	INS	1	C	6C	-	-
ΔS3610	L12	NA	FALSE	4167985	C	DEL	1	T	7T	BSU_40540	hypR
ΔS3610	L22	NA	FALSE	239216	C	INS	1	T	7T	BSU_02190	ybfF
ΔS3610	L22	NA	FALSE	290552	A	INS	2	CC	5C	BSU_02680	lmrA
ΔS3610	L22	NA	FALSE	340607	C	INS	1	T	7T	-	-
ΔS3610	L22	NA	FALSE	453046	G	INS	1	T	7T	BSU_04000	ycsA
ΔS3610	L22	NA	FALSE	510869	A	INS	2	AT	0A	-	-
ΔS3610	L22	NA	FALSE	519383	G	DEL	1	T	6T	-	-
ΔS3610	L22	NA	FALSE	644523	C	DEL	1	T	6T	-	-
ΔS3610	L22	NA	FALSE	796069	C	INS	1	T	7T	-	-
ΔS3610	L22	NA	FALSE	813143	G	DEL	1	T	6T	BSU_07400	yfmO
ΔS3610	L22	NA	FALSE	976634	T	INS	1	A	6A	BSU_08990	yhbI
ΔS3610	L22	NA	FALSE	1045506	C	INS	1	T	6T	BSU_09710	bmrC
ΔS3610	L22	NA	FALSE	1052570	G	INS	1	T	7T	BSU_09780	yheC
ΔS3610	L22	NA	FALSE	1129429	A	INS	1	T	7T	BSU_10550	ntdA
ΔS3610	L22	NA	FALSE	1132009	A	INS	1	C	6C	BSU_10570	yhjN
ΔS3610	L22	NA	FALSE	1205387	T	INS	1	G	6G	BSU_11280	yjaU
ΔS3610	L22	NA	FALSE	1273489	G	DEL	3	ATT	1A	BSU_12010	manP
ΔS3610	L22	NA	FALSE	1391859	A	DEL	1	T	6T	-	-
ΔS3610	L22	NA	FALSE	1405208	G	INS	1	T	7T	BSU_13400	ligD
ΔS3610	L22	NA	FALSE	1541608	T	INS	1	C	5C	-	-
ΔS3610	L22	NA	FALSE	1549580	C	INS	1	A	7A	BSU_14810	ylaK
ΔS3610	L22	NA	FALSE	1565235	A	DEL	1	T	7T	BSU_14930	ctaG
ΔS3610	L22	NA	FALSE	1599811	C	INS	1	T	5T	BSU_15300	bpr
ΔS3610	L22	NA	FALSE	1887214	A	INS	1	T	6T	-	-
ΔS3610	L22	NA	FALSE	1900187	C	INS	1	A	6A	BSU_17660	yncF
ΔS3610	L22	NA	FALSE	1923316	C	INS	1	T	6T	BSU_17930	ccdA
ΔS3610	L22	NA	FALSE	1961279	G	INS	1	T	7T	BSU_18300	ppsE
ΔS3610	L22	NA	FALSE	2043258	A	DEL	1	T	7T	BSU_18730	yoaS
ΔS3610	L22	NA	FALSE	2089917	C	INS	1	A	6A	BSU_19180	des
ΔS3610	L22	NA	FALSE	2102631	T	INS	1	C	6C	BSU_19320	sqhC
ΔS3610	L22	NA	FALSE	2115406	C	INS	1	T	5T	-	-
ΔS3610	L22	NA	FALSE	2311825	C	INS	1	A	6A	BSU_22010	fenA
ΔS3610	L22	NA	FALSE	2312136	T	INS	1	C	6C	-	-
ΔS3610	L22	NA	FALSE	2320279	G	DEL	1	T	7T	-	-
ΔS3610	L22	NA	FALSE	2550091	C	DEL	1	A	8A	BSU_24580	yqhH
ΔS3610	L22	NA	FALSE	2715796	T	INS	1	C	6C	BSU_26570	yrkB
ΔS3610	L22	NA	FALSE	2721113	T	INS	1	C	6C	BSU_26620	yrdR
ΔS3610	L22	NA	FALSE	2738006	C	DEL	1	T	9T	-	-
ΔS3610	L22	NA	FALSE	2741457	T	INS	1	C	6C	BSU_26830	zinT
ΔS3610	L22	NA	FALSE	2847707	C	INS	1	T	6T	BSU_27860	nadC
ΔS3610	L22	NA	FALSE	2943338	G	INS	1	T	6T	BSU_28760	araM
ΔS3610	L22	NA	FALSE	3299312	T	INS	1	A	7A	-	-
ΔS3610	L22	NA	FALSE	3299626	C	INS	1	A	4A	BSU_32080	yuiB
ΔS3610	L22	NA	FALSE	3366558	C	INS	1	A	8A	-	-
ΔS3610	L22	NA	FALSE	3373841	G	INS	1	A	6A	BSU_32859	yuzM
ΔS3610	L22	NA	FALSE	3461941	C	INS	1	T	6T	BSU_33720	opuBB
ΔS3610	L22	NA	FALSE	3513244	A	DEL	1	T	8T	BSU_34200	sigL
ΔS3610	L22	NA	FALSE	3572394	T	INS	1	C	6C	-	-
ΔS3610	L22	NA	FALSE	3625744	C	INS	1	T	7T	BSU_35270	cccB
ΔS3610	L22	NA	FALSE	3644049	G	INS	1	T	7T	BSU_35480	degV
ΔS3610	L22	NA	FALSE	3691345	G	INS	1	A	7A	BSU_35810	gerBB
ΔS3610	L22	NA	FALSE	3704377	C	INS	1	A	7A	BSU_35940	rbsA
ΔS3610	L22	NA	FALSE	3848748	T	INS	1	A	6A	-	-
ΔS3610	L22	NA	FALSE	4065078	C	INS	1	T	5T	BSU_39560;BSU_39570	NA
ΔS3610	L22	NA	FALSE	4110393	C	INS	1	G	6G	BSU_40022	yxaC
ΔS3610	L26	NA	FALSE	371635	G	DEL	1	A	7A	BSU_03410	yckE
ΔS3610	L26	NA	FALSE	553619	C	DEL	1	T	8T	-	-
ΔS3610	L26	NA	FALSE	677866	T	INS	1	A	6A	-	-
ΔS3610	L26	NA	FALSE	726402	G	INS	1	C	6C	BSU_06650	sapB
ΔS3610	L26	NA	FALSE	737614	A	DEL	1	C	5C	BSU_06730	rlmCD
ΔS3610	L26	NA	FALSE	745890	T	INS	1	G	5G	BSU_06780	yeeC
ΔS3610	L26	NA	FALSE	750851	G	INS	1	A	7A	-	-
ΔS3610	L26	NA	FALSE	765825	C	INS	1	G	6G	-	-
ΔS3610	L26	NA	FALSE	865103	G	DEL	1	A	6A	-	-
ΔS3610	L26	NA	FALSE	1107554	C	INS	1	T	6T	-	-
ΔS3610	L26	NA	FALSE	1111482	T	INS	1	A	5A	BSU_10360	yhfT
ΔS3610	L26	NA	FALSE	1229750	G	DEL	1	T	8T	BSU_11525	NA
ΔS3610	L26	NA	FALSE	1278673	A	INS	1	G	3G	BSU_12070	yjdJ
ΔS3610	L26	NA	FALSE	1522837	T	INS	1	A	6A	BSU_14520	adeC
ΔS3610	L26	NA	FALSE	1578455	C	DEL	1	T	7T	BSU_15120	bshC
ΔS3610	L26	NA	FALSE	1603870	T	DEL	1	A	8A	BSU_15310	spoIIGA
ΔS3610	L26	NA	FALSE	1604071	T	INS	1	G	6G	BSU_15310	spoIIGA
ΔS3610	L26	NA	FALSE	1612439	G	DEL	1	T	7T	-	-
ΔS3610	L26	NA	FALSE	1898323	C	INS	1	G	4G	BSU_17640	yncD
ΔS3610	L26	NA	FALSE	1900733	C	INS	1	T	6T	-	-
ΔS3610	L26	NA	FALSE	1942446	A	DEL	1	T	7T	BSU_18140	ynfE
ΔS3610	L26	NA	FALSE	2010237	A	DEL	1	T	6T	BSU_18450	gltA
ΔS3610	L26	NA	FALSE	2137809	G	INS	1	A	6A	-	-
ΔS3610	L26	NA	FALSE	2349901	C	INS	1	T	6T	BSU_22400	dinG
ΔS3610	L26	NA	FALSE	2367465	C	INS	1	T	5T	BSU_22590	ypiA
ΔS3610	L26	NA	FALSE	2492421	C	INS	1	T	6T	BSU_23980	artP
ΔS3610	L26	NA	FALSE	2781581	C	DEL	1	A	5A	BSU_27220	forC2
ΔS3610	L26	NA	FALSE	2940639	T	INS	1	A	6A	BSU_28730	araQ
ΔS3610	L26	NA	FALSE	2946304	G	INS	1	T	7T	BSU_28790	araB
ΔS3610	L26	NA	FALSE	3002134	C	DEL	1	A	7A	BSU_29310	cmoJ
ΔS3610	L26	NA	FALSE	3031699	T	INS	1	A	7A	BSU_29620	hisJ
ΔS3610	L26	NA	FALSE	3097410	C	INS	1	T	6T	BSU_30260	melR
ΔS3610	L26	NA	FALSE	3116002	A	DEL	1	T	7T	BSU_30430	ytrD
ΔS3610	L26	NA	FALSE	3361002	C	INS	1	T	6T	BSU_misc_RNA_84;BSU_32719	NA
ΔS3610	L26	NA	FALSE	3425880	G	DEL	1	A	5A	BSU_33380	yvgL
ΔS3610	L26	NA	FALSE	3459770	G	INS	1	A	6A	-	-
ΔS3610	L26	NA	FALSE	3508067	T	INS	1	A	6A	BSU_34160	ganS
ΔS3610	L26	NA	FALSE	3577544	G	INS	1	A	7A	BSU_34810	yvcD
ΔS3610	L26	NA	FALSE	3717329	G	INS	1	A	7A	BSU_36070;BSU_36079	NA
ΔS3610	L26	NA	FALSE	3901776	T	DEL	1	A	7A	BSU_38020	pdxK
ΔS3610	L26	NA	FALSE	3937093	G	INS	1	T	5T	-	-
ΔS3610	L26	NA	FALSE	3998078	C	DEL	1	A	8A	BSU_38950	yxjH
ΔS3610	L26	NA	FALSE	4051445	C	INS	1	T	7T	BSU_39410	nupC
ΔS3610	L26	NA	FALSE	4187391	T	INS	1	A	7A	-	-
ΔS3610	L26	NA	FALSE	4209550	C	INS	1	T	5T	BSU_41000	gidB
ΔS3610	L3	NA	FALSE	416876	C	INS	1	T	6T	BSU_03670	dtpT
ΔS3610	L3	NA	FALSE	996350	T	DEL	1	C	3C	BSU_09210	yhcT
ΔS3610	L3	NA	FALSE	1092729	A	DEL	1	G	1G	-	-
ΔS3610	L3	NA	FALSE	1357615	T	INS	1	G	6G	-	-
ΔS3610	L3	NA	FALSE	1483913	G	DEL	1	A	7A	-	-
ΔS3610	L3	NA	FALSE	1584125	C	DEL	1	T	7T	-	-
ΔS3610	L3	NA	FALSE	1716815	C	INS	1	A	6A	BSU_16470	sigD
ΔS3610	L3	NA	FALSE	1812599	G	DEL	3	GAA	0G	BSU_17190	pksL
ΔS3610	L3	NA	FALSE	1832112	T	DEL	1	A	7A	BSU_17200	pksM
ΔS3610	L3	NA	FALSE	1998114	A	DEL	1	T	8T	-	-
ΔS3610	L3	NA	FALSE	2047133	G	DEL	1	T	7T	BSU_18780	yoaW
ΔS3610	L3	NA	FALSE	2065426	A	INS	1	T	9T	BSU_18970	yobI
ΔS3610	L3	NA	FALSE	2296494	G	INS	1	T	6T	BSU_21800	ypkP
ΔS3610	L3	NA	FALSE	2313999	G	DEL	1	T	8T	BSU_22030	dynA
ΔS3610	L3	NA	FALSE	2384536	A	DEL	1	T	8T	BSU_22770	mtrB
ΔS3610	L3	NA	FALSE	2546882	T	INS	1	C	5C	BSU_24560	gcvPA
ΔS3610	L3	NA	FALSE	2555687	C	DEL	1	A	5A	BSU_24650	yqzG
ΔS3610	L3	NA	FALSE	2729453	C	INS	1	A	7A	BSU_26710	azlC
ΔS3610	L3	NA	FALSE	2790339	C	DEL	1	T	6T	BSU_27310	pbpI
ΔS3610	L3	NA	FALSE	2919821	G	INS	1	T	5T	BSU_28560	lcfA
ΔS3610	L3	NA	FALSE	3210258	G	INS	1	T	7T	BSU_31250	tlpA
ΔS3610	L3	NA	FALSE	3228403	C	DEL	1	A	7A	-	-
ΔS3610	L3	NA	FALSE	3254981	C	INS	1	A	6A	BSU_31690	comP
ΔS3610	L3	NA	FALSE	3386787	G	INS	1	T	6T	BSU_33020	cssS
ΔS3610	L3	NA	FALSE	3485094	G	INS	1	C	6C	BSU_33960	araE
ΔS3610	L3	NA	FALSE	3559973	C	DEL	1	T	7T	-	-
ΔS3610	L3	NA	FALSE	3562686	G	INS	1	A	5A	BSU_34680	yvcT
ΔS3610	L3	NA	FALSE	3867468	A	DEL	1	T	7T	-	-
ΔS3610	L3	NA	FALSE	4078594	A	DEL	3	GAT	1G	BSU_39720	iolE
ΔS3610	L32	NA	FALSE	303963	C	INS	1	T	7T	BSU_02810	cwlK
ΔS3610	L32	NA	FALSE	376425	C	INS	1	T	7T	-	-
ΔS3610	L32	NA	FALSE	567691	G	INS	1	A	5A	BSU_05200	ydeH
ΔS3610	L32	NA	FALSE	619192	T	DEL	1	A	7A	BSU_05720	ydhE
ΔS3610	L32	NA	FALSE	847831	G	INS	1	T	7T	BSU_07780	yfkR
ΔS3610	L32	NA	FALSE	958262	G	DEL	1	T	7T	BSU_08800	ygaK
ΔS3610	L32	NA	FALSE	993078	T	DEL	1	A	7A	BSU_09190	yhcR
ΔS3610	L32	NA	FALSE	1022433	A	INS	1	G	5G	BSU_09450	yhdF
ΔS3610	L32	NA	FALSE	1075743	C	INS	1	T	7T	BSU_10020	serC
ΔS3610	L32	NA	FALSE	1159169	C	INS	1	T	6T	-	-
ΔS3610	L32	NA	FALSE	1199408	G	INS	1	T	7T	BSU_11230	carA
ΔS3610	L32	NA	FALSE	1282507	T	INS	1	A	6A	BSU_12100	pdaC
ΔS3610	L32	NA	FALSE	1400348	G	INS	1	A	6A	BSU_13360	ykoP
ΔS3610	L32	NA	FALSE	1424476	T	INS	1	A	6A	-	-
ΔS3610	L32	NA	FALSE	1453534	A	INS	1	C	6C	-	-
ΔS3610	L32	NA	FALSE	1566162	C	INS	1	A	6A	BSU_14950	ylbB
ΔS3610	L32	NA	FALSE	1636135	C	DEL	1	T	7T	BSU_15640	rqcH
ΔS3610	L32	NA	FALSE	1752499	G	DEL	1	A	7A	BSU_16800	spoIIIE
ΔS3610	L32	NA	FALSE	1865407	G	DEL	1	A	8A	-	-
ΔS3610	L32	NA	FALSE	1903160	T	DEL	1	A	6A	-	-
ΔS3610	L32	NA	FALSE	1905146	G	INS	1	T	7T	BSU_17700	cotC
ΔS3610	L32	NA	FALSE	1930606	G	INS	1	A	7A	BSU_18030	tlp
ΔS3610	L32	NA	FALSE	2067763	G	DEL	1	T	8T	BSU_18970	yobI
ΔS3610	L32	NA	FALSE	2099912	A	INS	1	T	5T	-	-
ΔS3610	L32	NA	FALSE	2290046	G	INS	1	A	6A	-	-
ΔS3610	L32	NA	FALSE	2332608	C	DEL	1	T	7T	BSU_22190	ypsA
ΔS3610	L32	NA	FALSE	2333563	G	INS	1	T	6T	BSU_22210	mrfB
ΔS3610	L32	NA	FALSE	2373196	A	INS	1	T	7T	BSU_22640	trpB
ΔS3610	L32	NA	FALSE	2458077	C	DEL	1	T	8T	BSU_23600	yqxK
ΔS3610	L32	NA	FALSE	2548702	A	INS	1	T	7T	BSU_24570	gcvT
ΔS3610	L32	NA	FALSE	2558374	G	INS	1	A	7A	BSU_24720	comGB
ΔS3610	L32	NA	FALSE	2581527	A	INS	1	T	6T	BSU_24990	pstS
ΔS3610	L32	NA	FALSE	2723047	C	DEL	1	T	8T	BSU_26640	czcO
ΔS3610	L32	NA	FALSE	2766103	C	DEL	1	A	6A	-	-
ΔS3610	L32	NA	FALSE	2777330	C	INS	1	T	6T	BSU_27170	fatR
ΔS3610	L32	NA	FALSE	2852606	T	INS	1	C	6C	-	-
ΔS3610	L32	NA	FALSE	2884281	G	DEL	1	T	7T	BSU_28210	lonB
ΔS3610	L32	NA	FALSE	2995800	C	INS	1	A	6A	BSU_29249	ytzJ
ΔS3610	L32	NA	FALSE	3068588	T	INS	1	C	6C	BSU_29980	ytjP
ΔS3610	L32	NA	FALSE	3138950	T	INS	1	A	7A	-	-
ΔS3610	L32	NA	FALSE	3201563	C	DEL	1	T	8T	BSU_31210	rhaR
ΔS3610	L32	NA	FALSE	3314338	G	INS	1	T	6T	BSU_32250	thrC
ΔS3610	L32	NA	FALSE	3405867	C	INS	1	T	6T	BSU_33200	yvrE
ΔS3610	L32	NA	FALSE	3424352	A	DEL	1	T	8T	BSU_33370	yvgK
ΔS3610	L32	NA	FALSE	3510860	C	INS	1	T	7T	BSU_34190	lutP
ΔS3610	L32	NA	FALSE	3559474	T	INS	1	C	5C	BSU_34640	yvdD
ΔS3610	L32	NA	FALSE	3560197	G	INS	1	T	6T	BSU_34660	yvdB
ΔS3610	L32	NA	FALSE	3689042	C	DEL	1	T	8T	BSU_35800	gerBA
ΔS3610	L32	NA	FALSE	3698904	C	DEL	1	T	7T	BSU_35880	capA
ΔS3610	L32	NA	FALSE	3762691	C	INS	1	T	7T	BSU_36590	clsA
ΔS3610	L32	NA	FALSE	3860848	C	DEL	1	T	8T	-	-
ΔS3610	L32	NA	FALSE	3906874	C	INS	1	T	7T	BSU_38070	sacT
ΔS3610	L32	NA	FALSE	3935507	G	DEL	1	A	7A	BSU_38340	ywbF
ΔS3610	L32	NA	FALSE	4093591	G	INS	1	T	6T	BSU_39850	yxbF
ΔS3610	L32	NA	FALSE	4139026	G	INS	1	T	6T	BSU_40280	yycO
ΔS3610	L34	NA	FALSE	345	C	INS	1	T	7T	-	-
ΔS3610	L34	NA	FALSE	263028	G	INS	1	T	6T	BSU_02420	glnT
ΔS3610	L34	NA	FALSE	336125	C	INS	1	T	7T	BSU_03110	ycgH
ΔS3610	L34	NA	FALSE	336293	C	INS	1	T	5T	BSU_03110	ycgH
ΔS3610	L34	NA	FALSE	436023	C	INS	1	T	7T	-	-
ΔS3610	L34	NA	FALSE	474654	C	INS	1	A	6A	-	-
ΔS3610	L34	NA	FALSE	724321	C	INS	1	A	6A	BSU_06630	yerH
ΔS3610	L34	NA	FALSE	930636	G	DEL	1	T	8T	-	-
ΔS3610	L34	NA	FALSE	937006	A	DEL	1	C	5C	-	-
ΔS3610	L34	NA	FALSE	1105667	A	DEL	1	T	7T	-	-
ΔS3610	L34	NA	FALSE	1211456	A	INS	1	G	6G	-	-
ΔS3610	L34	NA	FALSE	1249013	G	DEL	1	A	7A	BSU_11730	cotO
ΔS3610	L34	NA	FALSE	1277323	T	INS	1	G	6G	BSU_12050	yjdH
ΔS3610	L34	NA	FALSE	1502248	G	INS	1	T	6T	BSU_14330	yknV
ΔS3610	L34	NA	FALSE	1636087	A	DEL	2	AT	0A	BSU_15630	ylnF
ΔS3610	L34	NA	FALSE	1970235	A	INS	1	C	6C	BSU_18310	ppsD
ΔS3610	L34	NA	FALSE	2022360	C	INS	1	A	6A	BSU_18540	yoaB
ΔS3610	L34	NA	FALSE	2300663	G	INS	1	C	5C	-	-
ΔS3610	L34	NA	FALSE	2304057	G	INS	1	A	7A	BSU_21890	ypgQ
ΔS3610	L34	NA	FALSE	2442106	C	INS	1	A	7A	BSU_23420	spoVAC
ΔS3610	L34	NA	FALSE	2460753	G	DEL	1	A	7A	BSU_23640	yqkD
ΔS3610	L34	NA	FALSE	2701399	C	DEL	1	A	7A	-	-
ΔS3610	L34	NA	FALSE	3090030	C	DEL	1	T	8T	BSU_30190	bioI
ΔS3610	L34	NA	FALSE	3102588	G	DEL	1	A	8A	-	-
ΔS3610	L34	NA	FALSE	3164299	T	INS	1	A	7A	BSU_30940	glgP
ΔS3610	L34	NA	FALSE	3327465	C	INS	1	T	6T	BSU_32410	pucH
ΔS3610	L34	NA	FALSE	3486792	C	INS	1	T	7T	-	-
ΔS3610	L34	NA	FALSE	3565122	T	DEL	1	A	6A	BSU_34690	psdB
ΔS3610	L34	NA	FALSE	3731402	T	INS	1	A	6A	BSU_36240	ptpZ
ΔS3610	L34	NA	FALSE	3857530	C	INS	1	A	7A	BSU_37570	mmr
ΔS3610	L34	NA	FALSE	4004637	G	INS	1	A	6A	BSU_39010	tlrB
ΔS3610	L34	NA	FALSE	4190860	T	INS	1	G	6G	BSU_40810	yyaM
ΔS3610	L41	NA	FALSE	121483	G	DEL	1	A	7A	BSU_01060	ybxB
ΔS3610	L41	NA	FALSE	197802	G	INS	1	C	4C	BSU_01760	cdaR
ΔS3610	L41	NA	FALSE	625136	A	DEL	1	T	7T	BSU_05800	pbuE
ΔS3610	L41	NA	FALSE	682670	G	INS	1	T	7T	BSU_06290	yeaA
ΔS3610	L41	NA	FALSE	732572	C	DEL	1	T	6T	BSU_06700	yerO
ΔS3610	L41	NA	FALSE	761744	G	DEL	1	A	7A	BSU_06970	rhiL
ΔS3610	L41	NA	FALSE	763494	A	INS	1	T	7T	BSU_06980	rhiF
ΔS3610	L41	NA	FALSE	908775	T	INS	1	G	5G	BSU_08330	lnrN
ΔS3610	L41	NA	FALSE	915149	G	INS	1	C	6C	BSU_08400	yfiU
ΔS3610	L41	NA	FALSE	931832	C	INS	1	T	7T	-	-
ΔS3610	L41	NA	FALSE	959398	G	DEL	1	A	7A	BSU_08810	senS
ΔS3610	L41	NA	FALSE	1013900	G	DEL	9	AAAAATGAA	5A	-	-
ΔS3610	L41	NA	FALSE	1151849	C	INS	1	A	7A	BSU_10740	yisJ
ΔS3610	L41	NA	FALSE	1167587	C	DEL	1	A	7A	BSU_10880	yisV
ΔS3610	L41	NA	FALSE	1300778	G	INS	1	T	7T	BSU_12300	uxaC
ΔS3610	L41	NA	FALSE	1352661	C	INS	1	T	6T	BSU_12860	steT
ΔS3610	L41	NA	FALSE	1395787	C	INS	1	T	7T	-	-
ΔS3610	L41	NA	FALSE	1403334	T	DEL	1	A	7A	BSU_13380	ykoS
ΔS3610	L41	NA	FALSE	1431603	A	INS	6	CCGGTT	2C	BSU_13660	kinD
ΔS3610	L41	NA	FALSE	1483972	G	INS	1	T	7T	-	-
ΔS3610	L41	NA	FALSE	1612385	C	INS	1	A	6A	BSU_15410	ylmH
ΔS3610	L41	NA	FALSE	1713942	T	DEL	1	A	7A	BSU_16430	cheA
ΔS3610	L41	NA	FALSE	1886232	T	DEL	1	A	7A	BSU_17560	ynaI
ΔS3610	L41	NA	FALSE	1924571	C	DEL	1	A	8A	BSU_17950	yneJ
ΔS3610	L41	NA	FALSE	1978191	G	DEL	1	T	7T	BSU_18320	ppsC
ΔS3610	L41	NA	FALSE	2351975	C	DEL	1	A	7A	BSU_22400	dinG
ΔS3610	L41	NA	FALSE	2370286	A	INS	1	T	8T	BSU_22610	tyrA
ΔS3610	L41	NA	FALSE	2733501	C	DEL	1	T	5T	BSU_26760	yrdC
ΔS3610	L41	NA	FALSE	2983185	A	DEL	1	T	7T	BSU_29160	ytvI
ΔS3610	L41	NA	FALSE	3008880	C	INS	1	A	7A	-	-
ΔS3610	L41	NA	FALSE	3079521	G	DEL	1	C	6C	BSU_30100	yteT
ΔS3610	L41	NA	FALSE	3162163	C	DEL	1	A	7A	BSU_30920	cotI
ΔS3610	L41	NA	FALSE	3449704	T	DEL	1	A	7A	-	-
ΔS3610	L41	NA	FALSE	3567961	C	INS	2	AA	7A	BSU_34720	psdR
ΔS3610	L41	NA	FALSE	3589292	C	DEL	1	T	8T	BSU_34930	hisZ
ΔS3610	L41	NA	FALSE	3595268	A	INS	1	G	6G	-	-
ΔS3610	L41	NA	FALSE	3597070	G	INS	1	A	6A	BSU_35020	nagB
ΔS3610	L41	NA	FALSE	3602723	G	INS	1	T	5T	BSU_35060	cypX
ΔS3610	L41	NA	FALSE	3683442	G	INS	1	A	7A	BSU_35770	tagC
ΔS3610	L41	NA	FALSE	4138032	C	DEL	1	T	7T	BSU_40270	yycP
ΔS3610	L42	NA	FALSE	15684	G	DEL	1	T	8T	BSU_00080	yaaC
ΔS3610	L42	NA	FALSE	159505	A	INS	1	T	6T	BSU_01560	kbaA
ΔS3610	L42	NA	FALSE	326758	T	DEL	1	G	5G	BSU_03020	ycgA
ΔS3610	L42	NA	FALSE	337588	G	INS	1	A	6A	BSU_03120	ycgI
ΔS3610	L42	NA	FALSE	481392	C	DEL	1	A	7A	BSU_04290	ydaL
ΔS3610	L42	NA	FALSE	628458	T	DEL	1	G	6G	BSU_05830	gmuC
ΔS3610	L42	NA	FALSE	732808	C	DEL	1	T	8T	BSU_06700	yerO
ΔS3610	L42	NA	FALSE	817168	G	DEL	1	A	7A	BSU_07430	yfmL
ΔS3610	L42	NA	FALSE	967334	G	DEL	1	A	7A	BSU_08900	yhzB
ΔS3610	L42	NA	FALSE	1405335	G	INS	1	T	7T	BSU_13400	ligD
ΔS3610	L42	NA	FALSE	1469691	G	DEL	1	A	7A	BSU_13980	pbpH
ΔS3610	L42	NA	FALSE	1910763	T	INS	1	C	5C	BSU_17770	yndF
ΔS3610	L42	NA	FALSE	1948307	A	DEL	1	T	7T	-	-
ΔS3610	L42	NA	FALSE	2287536	G	INS	1	C	6C	BSU_21690	msrA
ΔS3610	L42	NA	FALSE	2317727	G	INS	1	A	7A	BSU_22050	bpsA
ΔS3610	L42	NA	FALSE	2319947	C	INS	1	A	6A	BSU_22070	xpt
ΔS3610	L42	NA	FALSE	2387812	T	DEL	1	A	7A	-	-
ΔS3610	L42	NA	FALSE	2899897	G	DEL	1	T	7T	-	-
ΔS3610	L42	NA	FALSE	3237159	G	DEL	1	A	7A	BSU_31520	malK
ΔS3610	L42	NA	FALSE	3253027	G	INS	1	T	6T	BSU_31680	comA
ΔS3610	L42	NA	FALSE	3745362	C	DEL	1	A	8A	BSU_36380	rapD
ΔS3610	L42	NA	FALSE	4012465	C	INS	1	A	6A	BSU_39070	bglS
ΔS3610	L42	NA	FALSE	4125150	G	INS	1	T	7T	BSU_40150	epeA
ΔS3610	L44	NA	FALSE	45435	C	INS	1	T	7T	-	-
ΔS3610	L44	NA	FALSE	287408	C	DEL	1	T	7T	BSU_02650	pcp
ΔS3610	L44	NA	FALSE	310874	C	INS	1	T	7T	-	-
ΔS3610	L44	NA	FALSE	516486	G	INS	1	A	5A	BSU_04630	ssdC
ΔS3610	L44	NA	FALSE	617959	C	INS	1	T	8T	-	-
ΔS3610	L44	NA	FALSE	829075	C	INS	1	G	5G	BSU_07560	pel
ΔS3610	L44	NA	FALSE	968097	G	DEL	1	A	6A	BSU_08910	queG
ΔS3610	L44	NA	FALSE	989029	G	INS	1	A	7A	BSU_09150	yhcN
ΔS3610	L44	NA	FALSE	1083968	G	DEL	1	A	7A	BSU_10110	pbpF
ΔS3610	L44	NA	FALSE	1413513	T	INS	1	A	7A	BSU_13460	rsgI
ΔS3610	L44	NA	FALSE	1443957	C	INS	1	T	7T	-	-
ΔS3610	L44	NA	FALSE	1478199	C	DEL	1	A	7A	BSU_14060	fadH
ΔS3610	L44	NA	FALSE	1483982	C	INS	1	T	7T	-	-
ΔS3610	L44	NA	FALSE	1595475	T	DEL	1	A	8A	BSU_15260	ylxX
ΔS3610	L44	NA	FALSE	1887858	T	INS	1	C	3C	BSU_17570	xynP
ΔS3610	L44	NA	FALSE	1953978	C	DEL	1	T	7T	BSU_18240	yngH
ΔS3610	L44	NA	FALSE	2099401	T	INS	1	A	7A	-	-
ΔS3610	L44	NA	FALSE	2408950	C	DEL	1	A	5A	BSU_23030	ypbB
ΔS3610	L44	NA	FALSE	2594363	C	INS	1	T	6T	BSU_25140	cshB
ΔS3610	L44	NA	FALSE	2777803	C	DEL	1	A	6A	-	-
ΔS3610	L44	NA	FALSE	2883388	A	INS	1	T	4T	BSU_28210	lonB
ΔS3610	L44	NA	FALSE	3029675	T	INS	1	A	7A	-	-
ΔS3610	L44	NA	FALSE	3067869	G	DEL	1	T	7T	BSU_29980	ytjP
ΔS3610	L44	NA	FALSE	3243455	C	DEL	1	G	5G	BSU_31560	nupP
ΔS3610	L44	NA	FALSE	3280094	G	INS	2	AA	6A	BSU_31945	yukJ
ΔS3610	L44	NA	FALSE	3372251	C	DEL	1	T	7T	BSU_32840	fadN
ΔS3610	L44	NA	FALSE	3423517	C	INS	1	A	5A	BSU_33360	yvgJ
ΔS3610	L44	NA	FALSE	3509500	G	DEL	1	T	7T	BSU_34170	ganR
ΔS3610	L44	NA	FALSE	3579845	A	DEL	1	T	8T	BSU_34830	yvzA
ΔS3610	L44	NA	FALSE	3765023	A	INS	1	T	7T	-	-
ΔS3610	L44	NA	FALSE	3779728	A	DEL	1	T	8T	BSU_36770	spoIIT
ΔS3610	L44	NA	FALSE	3962724	G	DEL	1	T	8T	BSU_38600	licR
ΔS3610	L44	NA	FALSE	3981144	C	INS	1	T	6T	-	-
ΔS3610	L45	NA	FALSE	115039	A	DEL	1	T	6T	BSU_00950	mrnC
ΔS3610	L45	NA	FALSE	223213	G	DEL	1	T	7T	BSU_02019	ybzI
ΔS3610	L45	NA	FALSE	297187	T	INS	1	A	6A	BSU_02760	natB
ΔS3610	L45	NA	FALSE	357118	A	INS	1	T	7T	BSU_03300	nasD
ΔS3610	L45	NA	FALSE	786371	C	DEL	24	GCCAGAGCCCGGAACAGCGCCGCT	1G	-	-
ΔS3610	L45	NA	FALSE	826745	C	INS	1	T	6T	-	-
ΔS3610	L45	NA	FALSE	1018663	T	INS	1	A	7A	-	-
ΔS3610	L45	NA	FALSE	1030052	A	DEL	1	T	3T	BSU_09520	sigM
ΔS3610	L45	NA	FALSE	1036947	G	INS	1	T	7T	-	-
ΔS3610	L45	NA	FALSE	1164299	G	INS	1	T	7T	-	-
ΔS3610	L45	NA	FALSE	1262685	C	DEL	1	A	7A	-	-
ΔS3610	L45	NA	FALSE	1290833	G	DEL	1	T	7T	BSU_12200	yjiA
ΔS3610	L45	NA	FALSE	1362326	G	DEL	1	A	8A	BSU_12940	dppC
ΔS3610	L45	NA	FALSE	1404475	G	INS	1	A	7A	BSU_13390	ykoT
ΔS3610	L45	NA	FALSE	1410961	G	DEL	1	A	7A	BSU_13440	meeY
ΔS3610	L45	NA	FALSE	1422598	G	INS	1	C	6C	BSU_13550	mtnA
ΔS3610	L45	NA	FALSE	1447048	C	INS	1	G	6G	-	-
ΔS3610	L45	NA	FALSE	1491735	G	INS	1	C	5C	BSU_14210	ykuT
ΔS3610	L45	NA	FALSE	1548356	C	INS	1	T	6T	-	-
ΔS3610	L45	NA	FALSE	1628891	C	INS	1	G	5G	BSU_15550	pyrF
ΔS3610	L45	NA	FALSE	2409985	T	DEL	1	A	7A	-	-
ΔS3610	L45	NA	FALSE	2576340	T	DEL	1	A	7A	-	-
ΔS3610	L45	NA	FALSE	2612607	T	INS	1	A	7A	BSU_25330	pgpH
ΔS3610	L45	NA	FALSE	2709394	C	DEL	1	A	7A	BSU_26480	yrkK
ΔS3610	L45	NA	FALSE	2745572	C	DEL	1	A	8A	-	-
ΔS3610	L45	NA	FALSE	2852504	C	DEL	1	T	7T	BSU_27910	thrR
ΔS3610	L45	NA	FALSE	3055439	T	INS	1	C	5C	BSU_29860	ytoP
ΔS3610	L45	NA	FALSE	3118456	C	DEL	1	T	6T	BSU_30450	ytrB
ΔS3610	L45	NA	FALSE	3211463	T	INS	1	C	6C	BSU_31260	mcpB
ΔS3610	L45	NA	FALSE	3371473	C	INS	1	T	6T	BSU_32840	fadN
ΔS3610	L45	NA	FALSE	3436837	G	INS	1	T	7T	-	-
ΔS3610	L45	NA	FALSE	3470041	G	INS	2	TA	1T	BSU_33830	opuCA
ΔS3610	L45	NA	FALSE	3564789	T	INS	1	A	6A	BSU_34690	psdB
ΔS3610	L45	NA	FALSE	3755536	C	INS	1	A	7A	BSU_36490	ywoC
ΔS3610	L45	NA	FALSE	3773071	G	INS	1	T	6T	BSU_36700	moaA
ΔS3610	L45	NA	FALSE	3780043	T	INS	1	C	5C	-	-
ΔS3610	L45	NA	FALSE	3804578	C	DEL	1	T	7T	BSU_37080	rho
ΔS3610	L45	NA	FALSE	3861281	C	INS	1	A	8A	-	-
ΔS3610	L45	NA	FALSE	3921742	G	DEL	1	A	8A	BSU_38200	galK
ΔS3610	L45	NA	FALSE	3934270	A	INS	1	G	3G	-	-
ΔS3610	L45	NA	FALSE	3940304	T	INS	1	C	6C	BSU_38400	epr
ΔS3610	L45	NA	FALSE	4189896	G	DEL	1	A	6A	BSU_40800	yyaN
ΔS3610	L59	NA	FALSE	292530	T	DEL	1	G	6G	BSU_02700	lip
ΔS3610	L59	NA	FALSE	367283	C	DEL	1	T	7T	-	-
ΔS3610	L59	NA	FALSE	806089	G	INS	1	T	7T	BSU_07340	mtrA
ΔS3610	L59	NA	FALSE	977800	C	INS	1	A	6A	BSU_09010	yhcA
ΔS3610	L59	NA	FALSE	1099374	C	DEL	1	G	5G	BSU_10250	lplJ
ΔS3610	L59	NA	FALSE	1305262	C	DEL	1	A	7A	BSU_12330	yjmD
ΔS3610	L59	NA	FALSE	1431479	A	INS	1	G	6G	-	-
ΔS3610	L59	NA	FALSE	1486944	C	DEL	1	T	8T	-	-
ΔS3610	L59	NA	FALSE	1505714	C	DEL	1	A	9A	BSU_14360	yknY
ΔS3610	L59	NA	FALSE	1596282	T	DEL	1	A	8A	BSU_15270	sbp
ΔS3610	L59	NA	FALSE	2019375	T	DEL	1	A	7A	-	-
ΔS3610	L59	NA	FALSE	2115266	G	DEL	1	T	8T	BSU_19400	yojM
ΔS3610	L59	NA	FALSE	2322993	G	INS	1	A	6A	-	-
ΔS3610	L59	NA	FALSE	2514872	G	INS	1	C	6C	BSU_24180	yqiK
ΔS3610	L59	NA	FALSE	2829798	C	INS	1	A	6A	BSU_27670	spoVB
ΔS3610	L59	NA	FALSE	3119530	C	DEL	1	A	7A	-	-
ΔS3610	L59	NA	FALSE	3237977	C	DEL	1	A	7A	BSU_31520	malK
ΔS3610	L59	NA	FALSE	3409474	C	INS	1	T	7T	BSU_33230	sigO
ΔS3610	L59	NA	FALSE	3416636	G	INS	1	C	6C	BSU_33300	fhuG
ΔS3610	L59	NA	FALSE	3492495	G	INS	1	T	7T	BSU_34020	yvbX
ΔS3610	L59	NA	FALSE	3977442	G	DEL	1	A	7A	BSU_38750	cydB
ΔS3610	L59	NA	FALSE	4212229	C	INS	1	T	2T	BSU_41020	thdF
ΔS3610	L63	NA	FALSE	247533	C	INS	1	G	6G	BSU_02260	ybfK
ΔS3610	L63	NA	FALSE	251174	C	INS	1	A	6A	BSU_02310	ybfO
ΔS3610	L63	NA	FALSE	371275	G	DEL	1	A	8A	BSU_03410	yckE
ΔS3610	L63	NA	FALSE	554620	C	DEL	1	A	7A	-	-
ΔS3610	L63	NA	FALSE	573094	G	INS	1	A	5A	BSU_05250	ydeM
ΔS3610	L63	NA	FALSE	796036	C	INS	1	T	6T	-	-
ΔS3610	L63	NA	FALSE	838709	G	DEL	1	A	8A	BSU_07650	yflK
ΔS3610	L63	NA	FALSE	873509	G	INS	1	A	6A	BSU_08020	yfjO
ΔS3610	L63	NA	FALSE	1391365	T	INS	1	C	5C	BSU_13240	thiU
ΔS3610	L63	NA	FALSE	1419599	C	INS	1	T	6T	BSU_13530	kinE
ΔS3610	L63	NA	FALSE	1607357	A	INS	2	AT	0A	-	-
ΔS3610	L63	NA	FALSE	1612855	G	INS	1	A	5A	BSU_15420	divIVA
ΔS3610	L63	NA	FALSE	1639399	C	INS	1	T	6T	BSU_15650	yloB
ΔS3610	L63	NA	FALSE	1973934	G	INS	1	T	5T	BSU_18310	ppsD
ΔS3610	L63	NA	FALSE	2067265	A	INS	1	T	6T	BSU_18970	yobI
ΔS3610	L63	NA	FALSE	2131895	G	DEL	1	T	8T	-	-
ΔS3610	L63	NA	FALSE	2149106	C	INS	10	GGGATACGGA	3G	BSU_19790	cgeB
ΔS3610	L63	NA	FALSE	2315365	G	DEL	1	C	5C	BSU_22030	dynA
ΔS3610	L63	NA	FALSE	2643272	A	DEL	1	T	8T	BSU_25630	yqeK
ΔS3610	L63	NA	FALSE	2713609	A	INS	1	T	6T	BSU_26540	yrkE
ΔS3610	L63	NA	FALSE	2758032	C	INS	1	T	6T	-	-
ΔS3610	L63	NA	FALSE	3002649	C	INS	1	T	1G	BSU_29310	cmoJ
ΔS3610	L63	NA	FALSE	3097935	C	INS	1	A	6A	BSU_30270	melE
ΔS3610	L63	NA	FALSE	3426180	G	INS	1	A	5A	BSU_33390	yvgM
ΔS3610	L63	NA	FALSE	3491463	C	INS	1	G	3G	BSU_misc_RNA_56	BSU_misc_RNA_56
ΔS3610	L63	NA	FALSE	3543208	C	DEL	1	A	7A	BSU_34520	cotQ
ΔS3610	L63	NA	FALSE	3644565	T	DEL	1	A	7A	-	-
ΔS3610	L63	NA	FALSE	3648266	C	INS	1	A	7A	BSU_35520	tagV
ΔS3610	L63	NA	FALSE	3648623	G	INS	1	A	7A	-	-
ΔS3610	L63	NA	FALSE	3687411	C	INS	1	A	6A	BSU_35780	lytD
ΔS3610	L63	NA	FALSE	3792272	A	INS	1	T	5T	-	-
ΔS3610	L63	NA	FALSE	3821489	T	INS	1	C	5C	-	-
ΔS3610	L63	NA	FALSE	3929554	G	INS	1	T	7T	BSU_38280	efeU
ΔS3610	L63	NA	FALSE	3948759	G	INS	1	A	7A	BSU_38470	ywaD
ΔS3610	L63	NA	FALSE	3970033	C	INS	1	T	7T	BSU_38690	yxlC
ΔS3610	L63	NA	FALSE	3981911	C	INS	1	A	5A	BSU_38780	yxkI
ΔS3610	L63	NA	FALSE	3989061	T	INS	1	A	6A	-	-
ΔS3610	L63	NA	FALSE	4023522	A	DEL	1	T	1T	-	-
ΔS3610	L63	NA	FALSE	4185369	C	DEL	1	T	7T	BSU_40740	satA
ΔS3610	L64	NA	FALSE	22225	C	DEL	1	A	7A	-	-
ΔS3610	L64	NA	FALSE	74743	C	DEL	1	G	7G	BSU_00660	yabT
ΔS3610	L64	NA	FALSE	180359	C	INS	1	T	7T	BSU_01610	feuC
ΔS3610	L64	NA	FALSE	790681	T	INS	1	G	5G	BSU_07230	yetM
ΔS3610	L64	NA	FALSE	899183	A	INS	1	T	7T	BSU_08250	yfiF
ΔS3610	L64	NA	FALSE	980633	C	DEL	1	T	7T	BSU_09050	yhcE
ΔS3610	L64	NA	FALSE	982937	C	INS	1	A	5A	BSU_09080	yhcH
ΔS3610	L64	NA	FALSE	1023261	G	DEL	1	A	8A	-	-
ΔS3610	L64	NA	FALSE	1135635	G	DEL	1	A	7A	-	-
ΔS3610	L64	NA	FALSE	1256387	G	INS	1	T	7T	-	-
ΔS3610	L64	NA	FALSE	1267737	C	INS	1	A	7A	BSU_11960	yjcR
ΔS3610	L64	NA	FALSE	1372584	G	DEL	1	T	7T	-	-
ΔS3610	L64	NA	FALSE	1398990	G	INS	1	T	7T	BSU_13350	ykoN
ΔS3610	L64	NA	FALSE	1463962	C	INS	1	A	7A	BSU_13950	mcpC
ΔS3610	L64	NA	FALSE	1548462	G	INS	2	TT	7T	BSU_14790	ylaI
ΔS3610	L64	NA	FALSE	1774387	C	DEL	1	A	7A	BSU_17020	ricA
ΔS3610	L64	NA	FALSE	1813245	C	DEL	1	A	7A	BSU_17190	pksL
ΔS3610	L64	NA	FALSE	2003207	G	INS	1	T	6T	-	-
ΔS3610	L64	NA	FALSE	2028586	A	DEL	1	C	6C	-	-
ΔS3610	L64	NA	FALSE	2139256	G	DEL	1	T	7T	BSU_19689	yokU
ΔS3610	L64	NA	FALSE	2363819	C	DEL	1	T	7T	BSU_22540	qcrC
ΔS3610	L64	NA	FALSE	2424365	C	INS	1	T	6T	BSU_23190	dacB
ΔS3610	L64	NA	FALSE	2450988	A	INS	2	AG	0A	BSU_23530	spoIIM
ΔS3610	L64	NA	FALSE	2578669	A	INS	1	T	7T	BSU_24960	pstBA
ΔS3610	L64	NA	FALSE	2633587	C	INS	1	T	6T	BSU_25530	spoIIP
ΔS3610	L64	NA	FALSE	2950177	C	INS	1	A	7A	-	-
ΔS3610	L64	NA	FALSE	3196637	T	DEL	3	CAG	1C	BSU_31160	yubA
ΔS3610	L64	NA	FALSE	3203809	T	DEL	1	C	6C	BSU_31220	rhaEW
ΔS3610	L64	NA	FALSE	3225766	C	INS	1	T	7T	-	-
ΔS3610	L64	NA	FALSE	3244648	A	DEL	1	T	7T	-	-
ΔS3610	L64	NA	FALSE	3254717	G	DEL	1	A	8A	BSU_31690	comP
ΔS3610	L64	NA	FALSE	3258941	A	INS	1	T	7T	BSU_31740	pdeH
ΔS3610	L64	NA	FALSE	3275564	C	INS	1	T	7T	BSU_31890	essB
ΔS3610	L64	NA	FALSE	3323233	T	DEL	1	C	6C	-	-
ΔS3610	L64	NA	FALSE	3328593	T	INS	1	C	6C	-	-
ΔS3610	L64	NA	FALSE	3443074	C	INS	1	T	5T	BSU_33500	copA
ΔS3610	L64	NA	FALSE	3481706	C	INS	1	T	7T	BSU_33940	gapA
ΔS3610	L64	NA	FALSE	3513503	C	INS	1	T	7T	BSU_34200	sigL
ΔS3610	L64	NA	FALSE	3795318	G	INS	2	AT	1A	BSU_36970	spoIIR
ΔS3610	L64	NA	FALSE	4213859	A	DEL	1	T	8T	BSU_41040	yidC1
ΔS3610	L65	NA	FALSE	18811	A	INS	1	T	6T	BSU_00100	dacA
ΔS3610	L65	NA	FALSE	197728	T	INS	1	A	6A	BSU_01760	cdaR
ΔS3610	L65	NA	FALSE	314082	T	INS	2	GG	6G	BSU_02920	meeF
ΔS3610	L65	NA	FALSE	317949	C	INS	1	A	6A	BSU_02950	niaP
ΔS3610	L65	NA	FALSE	334274	G	DEL	1	A	7A	BSU_03080	ycgE
ΔS3610	L65	NA	FALSE	344362	G	INS	1	T	6T	-	-
ΔS3610	L65	NA	FALSE	375235	G	INS	1	C	5C	BSU_03460	hxlA
ΔS3610	L65	NA	FALSE	525159	C	INS	1	A	6A	BSU_04760	ydcG
ΔS3610	L65	NA	FALSE	796754	G	INS	1	A	6A	BSU_07260	yfnI
ΔS3610	L65	NA	FALSE	811782	G	INS	1	A	5A	BSU_07380	yfmQ
ΔS3610	L65	NA	FALSE	827977	T	INS	1	G	5G	-	-
ΔS3610	L65	NA	FALSE	846687	T	INS	1	C	5C	BSU_07760	yfkT
ΔS3610	L65	NA	FALSE	902907	G	DEL	1	A	6A	BSU_08280	yfiI
ΔS3610	L65	NA	FALSE	1025883	G	DEL	1	A	7A	BSU_09470	yhdH
ΔS3610	L65	NA	FALSE	1157680	G	DEL	1	T	7T	BSU_10790	asnO
ΔS3610	L65	NA	FALSE	1251039	C	INS	1	A	7A	BSU_11760	cotX
ΔS3610	L65	NA	FALSE	1279001	A	INS	1	T	7T	-	-
ΔS3610	L65	NA	FALSE	1402103	C	INS	1	T	7T	BSU_13380	ykoS
ΔS3610	L65	NA	FALSE	1444839	C	INS	1	G	6G	BSU_13780	ykvP
ΔS3610	L65	NA	FALSE	1493952	G	DEL	1	A	8A	BSU_14240	rok
ΔS3610	L65	NA	FALSE	1678713	C	INS	1	A	7A	BSU_16070	ylqG
ΔS3610	L65	NA	FALSE	1733588	C	INS	1	A	6A	BSU_16610	rnpM
ΔS3610	L65	NA	FALSE	1762216	G	INS	1	A	6A	BSU_16910	rodZ
ΔS3610	L65	NA	FALSE	1851678	G	INS	1	A	8A	BSU_17220	pksR
ΔS3610	L65	NA	FALSE	1949654	C	INS	1	T	7T	-	-
ΔS3610	L65	NA	FALSE	2025111	C	INS	2	AT	1A	-	-
ΔS3610	L65	NA	FALSE	2026326	C	INS	1	G	6G	BSU_18570	yoaE
ΔS3610	L65	NA	FALSE	2033897	A	DEL	1	T	5T	BSU_18640	yoaK
ΔS3610	L65	NA	FALSE	2136406	C	DEL	1	A	7A	BSU_19639	yoyE
ΔS3610	L65	NA	FALSE	2290531	G	DEL	1	T	8T	BSU_21730	ypmS
ΔS3610	L65	NA	FALSE	2419977	C	DEL	1	T	7T	BSU_23140	resB
ΔS3610	L65	NA	FALSE	2552985	G	INS	1	T	1T	BSU_24610	sinR
ΔS3610	L65	NA	FALSE	2555649	C	DEL	1	A	8A	BSU_24650	yqzG
ΔS3610	L65	NA	FALSE	2585393	T	INS	1	A	7A	-	-
ΔS3610	L65	NA	FALSE	2650490	C	INS	1	T	7T	BSU_25730	yqeC
ΔS3610	L65	NA	FALSE	2778569	G	INS	1	A	8A	-	-
ΔS3610	L65	NA	FALSE	2864266	G	DEL	1	T	8T	BSU_28060	spoIIB
ΔS3610	L65	NA	FALSE	2942114	T	INS	1	C	3C	BSU_28750	araN
ΔS3610	L65	NA	FALSE	2962437	T	INS	1	C	6C	-	-
ΔS3610	L65	NA	FALSE	3195223	A	DEL	1	T	8T	BSU_31150	uppP
ΔS3610	L65	NA	FALSE	3368812	C	DEL	1	T	7T	BSU_32820	fadE
ΔS3610	L65	NA	FALSE	3372580	G	DEL	1	A	8A	BSU_32849	yuzL
ΔS3610	L65	NA	FALSE	3412092	T	DEL	1	A	7A	BSU_33250	rsiO
ΔS3610	L65	NA	FALSE	3421047	A	DEL	1	T	7T	BSU_33330	yvsH
ΔS3610	L65	NA	FALSE	3502948	T	INS	1	C	6C	-	-
ΔS3610	L65	NA	FALSE	3610759	C	INS	1	T	6T	BSU_35160	uvrA
ΔS3610	L65	NA	FALSE	3670210	G	INS	1	T	7T	-	-
ΔS3610	L65	NA	FALSE	3676081	A	DEL	1	T	8T	-	-
ΔS3610	L65	NA	FALSE	4047104	C	INS	1	A	7A	BSU_39380	hutG
ΔS3610	L68	NA	FALSE	63843	G	DEL	1	A	6A	BSU_00550	mfd
ΔS3610	L68	NA	FALSE	305580	C	INS	1	T	7T	-	-
ΔS3610	L68	NA	FALSE	324027	C	INS	1	T	7T	-	-
ΔS3610	L68	NA	FALSE	353847	T	INS	1	A	6A	BSU_03270	ycgT
ΔS3610	L68	NA	FALSE	559692	C	INS	1	T	7T	-	-
ΔS3610	L68	NA	FALSE	621853	G	INS	1	T	6T	BSU_05750	fra
ΔS3610	L68	NA	FALSE	840628	G	DEL	1	A	8A	-	-
ΔS3610	L68	NA	FALSE	1264602	G	INS	1	T	7T	BSU_11910	yjcM
ΔS3610	L68	NA	FALSE	1387085	G	INS	1	A	6A	-	-
ΔS3610	L68	NA	FALSE	1565221	C	DEL	1	T	6T	BSU_14930	ctaG
ΔS3610	L68	NA	FALSE	1867716	C	INS	1	T	7T	-	-
ΔS3610	L68	NA	FALSE	2140179	A	INS	1	T	6T	BSU_19690	kamA
ΔS3610	L68	NA	FALSE	2310962	C	DEL	1	A	8A	BSU_22000	sspL
ΔS3610	L68	NA	FALSE	2464573	G	INS	1	C	6C	BSU_23710	polY2
ΔS3610	L68	NA	FALSE	2469269	C	INS	1	A	7A	BSU_23760	coaA
ΔS3610	L68	NA	FALSE	2549364	T	INS	1	A	6A	-	-
ΔS3610	L68	NA	FALSE	2587235	G	INS	1	A	6A	BSU_25040	yqgB
ΔS3610	L68	NA	FALSE	2619657	A	DEL	1	T	7T	BSU_25390	yqeZ
ΔS3610	L68	NA	FALSE	2628935	C	INS	1	A	6A	BSU_25490	hrcA
ΔS3610	L68	NA	FALSE	2770084	C	INS	1	A	7A	BSU_27120	sigV
ΔS3610	L68	NA	FALSE	2951143	G	DEL	1	T	8T	BSU_28820	ysdC
ΔS3610	L68	NA	FALSE	3163168	T	INS	1	C	5C	-	-
ΔS3610	L68	NA	FALSE	3255411	C	INS	1	T	7T	BSU_31690	comP
ΔS3610	L68	NA	FALSE	3391044	C	INS	1	A	8A	BSU_33050	gerAA
ΔS3610	L68	NA	FALSE	3436576	C	INS	1	T	8T	BSU_33450	helD
ΔS3610	L68	NA	FALSE	3473275	C	INS	1	T	7T	-	-
ΔS3610	L68	NA	FALSE	3535992	T	INS	1	A	6A	-	-
ΔS3610	L68	NA	FALSE	3582844	C	DEL	1	T	4T	-	-
ΔS3610	L68	NA	FALSE	3770463	C	INS	1	A	6A	BSU_36680	ywmF
ΔS3610	L68	NA	FALSE	3826059	C	INS	1	T	6T	BSU_37270	narH
ΔS3610	L68	NA	FALSE	3882030	G	INS	1	T	7T	-	-
ΔS3610	L68	NA	FALSE	4118524	G	DEL	1	T	7T	-	-
ΔS3610	L68	NA	FALSE	4130323	T	DEL	1	A	7A	-	-
ΔS3610	L68	NA	FALSE	4154541	G	DEL	1	A	8A	-	-
ΔS3610	L70	NA	FALSE	140430	T	INS	1	C	2C	-	-
ΔS3610	L70	NA	FALSE	293307	T	INS	1	A	6A	-	-
ΔS3610	L70	NA	FALSE	410236	G	INS	1	T	6T	BSU_03600	tcyB
ΔS3610	L70	NA	FALSE	445030	C	INS	1	G	6G	BSU_03920	glcU
ΔS3610	L70	NA	FALSE	911277	G	INS	1	A	6A	BSU_08360	yfiQ
ΔS3610	L70	NA	FALSE	965737	T	DEL	1	A	6A	BSU_08870	ygaN
ΔS3610	L70	NA	FALSE	1198962	C	INS	1	T	5T	BSU_11220	argD
ΔS3610	L70	NA	FALSE	1238952	C	DEL	1	A	7A	BSU_11620	yjbO
ΔS3610	L70	NA	FALSE	1273761	T	DEL	1	C	6C	BSU_12010	manP
ΔS3610	L70	NA	FALSE	1400108	T	DEL	1	A	7A	-	-
ΔS3610	L70	NA	FALSE	1400725	C	DEL	1	A	8A	BSU_13360	ykoP
ΔS3610	L70	NA	FALSE	1478803	C	DEL	1	G	6G	BSU_14060	fadH
ΔS3610	L70	NA	FALSE	1717081	G	INS	1	A	6A	BSU_16470	sigD
ΔS3610	L70	NA	FALSE	1734158	T	INS	1	A	6A	BSU_16630	infB
ΔS3610	L70	NA	FALSE	1798817	G	INS	1	A	6A	BSU_17180	pksJ
ΔS3610	L70	NA	FALSE	2009591	C	INS	1	T	6T	BSU_18440	gltB
ΔS3610	L70	NA	FALSE	2069446	C	DEL	1	T	7T	-	-
ΔS3610	L70	NA	FALSE	2121369	G	DEL	1	A	8A	BSU_19450	rsbRC
ΔS3610	L70	NA	FALSE	2322236	C	INS	1	A	5A	BSU_22090	kdgT
ΔS3610	L70	NA	FALSE	2421106	C	INS	1	T	6T	BSU_23150	resA
ΔS3610	L70	NA	FALSE	2462366	G	INS	1	T	6T	BSU_23670	yqkA
ΔS3610	L70	NA	FALSE	2995889	A	INS	2	AG	0A	BSU_29249	ytzJ
ΔS3610	L70	NA	FALSE	3059515	T	DEL	1	A	8A	-	-
ΔS3610	L70	NA	FALSE	3062763	A	INS	1	G	5G	BSU_29930	amyX
ΔS3610	L70	NA	FALSE	3239916	T	INS	1	G	6G	-	-
ΔS3610	L70	NA	FALSE	3257352	C	INS	1	A	6A	-	-
ΔS3610	L70	NA	FALSE	3568579	C	DEL	1	T	6T	BSU_34730	yvcN
ΔS3610	L70	NA	FALSE	3921261	G	DEL	1	T	6T	BSU_38200	galK
ΔS3610	L70	NA	FALSE	4116301	G	DEL	1	A	7A	BSU_40070	gntP
ΔS3610	L73	NA	FALSE	512554	G	INS	1	A	4A	BSU_04580	cshA
ΔS3610	L73	NA	FALSE	746151	C	DEL	1	A	8A	-	-
ΔS3610	L73	NA	FALSE	931940	C	DEL	1	T	7T	BSU_08610	yfhO
ΔS3610	L73	NA	FALSE	954794	G	INS	1	T	7T	BSU_08779	ygzC
ΔS3610	L73	NA	FALSE	1181069	A	DEL	1	T	8T	BSU_11020	yitK
ΔS3610	L73	NA	FALSE	1211082	G	INS	1	A	7A	BSU_11350	yjaZ
ΔS3610	L73	NA	FALSE	1554682	T	DEL	3	GGC	2G	BSU_14860	pycA
ΔS3610	L73	NA	FALSE	1593974	C	DEL	1	A	6A	BSU_15240	divIB
ΔS3610	L73	NA	FALSE	1599246	C	INS	1	T	7T	-	-
ΔS3610	L73	NA	FALSE	1770332	C	INS	1	A	8A	-	-
ΔS3610	L73	NA	FALSE	2015679	T	DEL	1	A	8A	BSU_18460	gltC
ΔS3610	L73	NA	FALSE	2360325	C	DEL	1	T	7T	BSU_22500	ypjD
ΔS3610	L73	NA	FALSE	2542238	C	INS	1	A	6A	BSU_24500	yqhP
ΔS3610	L73	NA	FALSE	2572015	A	DEL	1	T	7T	BSU_24870	yqgP
ΔS3610	L73	NA	FALSE	3097427	G	INS	1	C	6C	BSU_30260	melR
ΔS3610	L73	NA	FALSE	3264736	A	DEL	1	T	8T	BSU_31830	yueE
ΔS3610	L73	NA	FALSE	3264812	C	DEL	1	T	6T	BSU_31830	yueE
ΔS3610	L73	NA	FALSE	3400488	C	DEL	1	A	7A	-	-
ΔS3610	L73	NA	FALSE	3533378	T	DEL	1	A	7A	-	-
ΔS3610	L73	NA	FALSE	3556118	A	INS	1	T	5T	BSU_34620	yvdF
ΔS3610	L73	NA	FALSE	3810685	C	INS	1	T	6T	-	-
ΔS3610	L73	NA	FALSE	4190570	C	INS	1	A	7A	BSU_40810	yyaM
ΔS3610	L75	NA	FALSE	22457	A	INS	1	T	6T	-	-
ΔS3610	L75	NA	FALSE	158963	A	INS	1	T	7T	BSU_01550	gerD
ΔS3610	L75	NA	FALSE	470121	T	INS	1	C	1C	BSU_04170	ydaB
ΔS3610	L75	NA	FALSE	490561	A	DEL	1	G	4G	BSU_04345	NA
ΔS3610	L75	NA	FALSE	500668	G	INS	1	A	5A	BSU_04470	dctP
ΔS3610	L75	NA	FALSE	667883	G	DEL	1	T	7T	BSU_06150	gutB
ΔS3610	L75	NA	FALSE	701641	C	INS	1	A	6A	BSU_06450	purC
ΔS3610	L75	NA	FALSE	741690	C	INS	1	A	7A	BSU_06760	dnmA
ΔS3610	L75	NA	FALSE	748267	G	INS	1	T	7T	BSU_06812	yeeF
ΔS3610	L75	NA	FALSE	944458	A	INS	1	T	8T	-	-
ΔS3610	L75	NA	FALSE	988523	C	INS	1	T	7T	BSU_09140	yhcM
ΔS3610	L75	NA	FALSE	993241	G	DEL	1	A	7A	BSU_09190	yhcR
ΔS3610	L75	NA	FALSE	1045645	G	INS	1	A	7A	BSU_09710	bmrC
ΔS3610	L75	NA	FALSE	1181493	G	INS	1	A	6A	-	-
ΔS3610	L75	NA	FALSE	1204407	C	INS	1	A	6A	BSU_11250	argF
ΔS3610	L75	NA	FALSE	1225677	G	INS	1	T	7T	BSU_11480	yjbB
ΔS3610	L75	NA	FALSE	1227165	G	INS	1	A	5A	BSU_11490	yjbC
ΔS3610	L75	NA	FALSE	1240283	G	DEL	1	T	6T	-	-
ΔS3610	L75	NA	FALSE	1283756	A	DEL	1	T	6T	BSU_12130	yjfC
ΔS3610	L75	NA	FALSE	1400610	T	INS	1	A	6A	BSU_13360	ykoP
ΔS3610	L75	NA	FALSE	1464329	G	INS	1	A	6A	BSU_13950	mcpC
ΔS3610	L75	NA	FALSE	1480114	T	INS	1	A	7A	BSU_14071	fadG
ΔS3610	L75	NA	FALSE	1744495	C	INS	1	G	4G	BSU_16730	spoVFA
ΔS3610	L75	NA	FALSE	1765755	C	INS	1	A	7A	-	-
ΔS3610	L75	NA	FALSE	2035818	C	DEL	1	T	5T	-	-
ΔS3610	L75	NA	FALSE	2048022	C	INS	1	T	6T	BSU_18790	yoaZ
ΔS3610	L75	NA	FALSE	2125653	C	DEL	1	A	5A	BSU_19520	yojA
ΔS3610	L75	NA	FALSE	2286898	T	INS	1	G	4G	-	-
ΔS3610	L75	NA	FALSE	2324359	C	INS	1	T	6T	BSU_22110	kdgK
ΔS3610	L75	NA	FALSE	2411167	C	INS	1	A	7A	BSU_23070	serA
ΔS3610	L75	NA	FALSE	2502537	G	INS	1	T	6T	BSU_24070	buk
ΔS3610	L75	NA	FALSE	2565313	A	INS	1	T	7T	BSU_24790	yqgX
ΔS3610	L75	NA	FALSE	2707038	C	INS	1	T	6T	-	-
ΔS3610	L75	NA	FALSE	3000766	A	DEL	1	T	7T	BSU_29290	sndA
ΔS3610	L75	NA	FALSE	3101938	G	DEL	1	A	8A	BSU_30300	melA
ΔS3610	L75	NA	FALSE	3225729	T	INS	1	C	6C	-	-
ΔS3610	L75	NA	FALSE	3226058	C	INS	1	T	7T	BSU_31400	alaT
ΔS3610	L75	NA	FALSE	3269573	G	INS	1	T	6T	BSU_31860	yueB
ΔS3610	L75	NA	FALSE	3299673	A	INS	1	C	6C	-	-
ΔS3610	L75	NA	FALSE	3455017	G	DEL	1	A	7A	-	-
ΔS3610	L75	NA	FALSE	3469355	T	INS	1	C	5C	BSU_33820	opuCB
ΔS3610	L75	NA	FALSE	3509042	C	INS	1	T	5T	BSU_34170	ganR
ΔS3610	L75	NA	FALSE	3536183	C	DEL	1	A	7A	BSU_34450	sacB
ΔS3610	L75	NA	FALSE	3666076	G	INS	1	A	6A	BSU_35670	gtaB
ΔS3610	L75	NA	FALSE	3668378	G	DEL	1	T	7T	BSU_35680	ggaB
ΔS3610	L75	NA	FALSE	3717501	C	INS	1	A	6A	BSU_36070;BSU_36079	NA
ΔS3610	L75	NA	FALSE	3732366	T	INS	1	C	5C	BSU_36250	ptkA
ΔS3610	L75	NA	FALSE	3762144	G	INS	1	T	6T	BSU_36580	ywnF
ΔS3610	L75	NA	FALSE	3970864	C	DEL	1	T	6T	-	-
ΔS3610	L75	NA	FALSE	4086573	G	DEL	1	T	7T	-	-
ΔS3610	L75	NA	FALSE	4174045	C	INS	1	T	6T	BSU_40590	yybM
ΔS3610	L79	NA	FALSE	49461	T	DEL	1	A	7A	BSU_00400	yabE
ΔS3610	L79	NA	FALSE	82625	C	INS	1	A	6A	BSU_00730	cysK
ΔS3610	L79	NA	FALSE	144236	A	INS	1	G	6G	BSU_01350	rplO
ΔS3610	L79	NA	FALSE	294609	G	DEL	1	T	7T	-	-
ΔS3610	L79	NA	FALSE	301789	G	INS	1	A	6A	BSU_02790	ycdB
ΔS3610	L79	NA	FALSE	571875	C	INS	1	G	6G	BSU_05240	ydeL
ΔS3610	L79	NA	FALSE	582541	G	INS	1	T	7T	BSU_05360	ydfC
ΔS3610	L79	NA	FALSE	626521	G	DEL	1	A	7A	-	-
ΔS3610	L79	NA	FALSE	634646	G	INS	1	A	7A	-	-
ΔS3610	L79	NA	FALSE	647273	C	INS	1	A	6A	BSU_05970	rex
ΔS3610	L79	NA	FALSE	827841	G	INS	1	T	7T	-	-
ΔS3610	L79	NA	FALSE	868627	A	DEL	2	GC	1G	BSU_07955	yfkA
ΔS3610	L79	NA	FALSE	890302	T	DEL	2	GC	1G	BSU_08180	malA
ΔS3610	L79	NA	FALSE	1027353	G	INS	1	T	7T	BSU_09480	yhdI
ΔS3610	L79	NA	FALSE	1045096	G	DEL	1	T	6T	BSU_09700	bmrB
ΔS3610	L79	NA	FALSE	1166296	C	INS	1	T	6T	BSU_10870	yisU
ΔS3610	L79	NA	FALSE	1182436	G	INS	1	T	7T	-	-
ΔS3610	L79	NA	FALSE	1482969	T	DEL	2	AG	1A	BSU_14090	ykuI
ΔS3610	L79	NA	FALSE	1559224	G	INS	1	T	7T	-	-
ΔS3610	L79	NA	FALSE	1688679	G	DEL	1	A	8A	BSU_16160	clpY
ΔS3610	L79	NA	FALSE	1736971	C	INS	1	A	7A	BSU_16660	truB
ΔS3610	L79	NA	FALSE	1914234	G	INS	1	A	7A	BSU_17800	yndJ
ΔS3610	L79	NA	FALSE	1930696	T	DEL	1	A	6A	BSU_18030	tlp
ΔS3610	L79	NA	FALSE	2029026	C	INS	1	A	7A	BSU_18600	yozQ
ΔS3610	L79	NA	FALSE	2372878	A	INS	1	T	6T	BSU_22640	trpB
ΔS3610	L79	NA	FALSE	2490562	C	INS	1	T	6T	-	-
ΔS3610	L79	NA	FALSE	2573447	G	DEL	1	T	8T	-	-
ΔS3610	L79	NA	FALSE	2586058	G	INS	2	TA	1T	-	-
ΔS3610	L79	NA	FALSE	2701391	G	INS	1	A	7A	-	-
ΔS3610	L79	NA	FALSE	2748778	C	INS	1	T	6T	BSU_26890	csn
ΔS3610	L79	NA	FALSE	2843791	C	INS	1	T	6T	BSU_27820	yrbC
ΔS3610	L79	NA	FALSE	2951417	G	INS	1	A	5A	-	-
ΔS3610	L79	NA	FALSE	2984551	G	DEL	1	T	7T	BSU_29170	ytzA
ΔS3610	L79	NA	FALSE	3000070	C	INS	1	A	7A	BSU_29290	sndA
ΔS3610	L79	NA	FALSE	3033690	C	INS	1	T	7T	-	-
ΔS3610	L79	NA	FALSE	3052717	G	DEL	1	T	8T	-	-
ΔS3610	L79	NA	FALSE	3187273	A	DEL	1	T	5T	BSU_31070	gbsR
ΔS3610	L79	NA	FALSE	3301269	C	INS	1	T	7T	-	-
ΔS3610	L79	NA	FALSE	3410070	C	DEL	1	A	8A	BSU_33239	yvrJ
ΔS3610	L79	NA	FALSE	3471757	A	INS	1	T	6T	BSU_33840	opcR
ΔS3610	L79	NA	FALSE	3670235	A	DEL	1	T	7T	-	-
ΔS3610	L79	NA	FALSE	3694315	C	INS	1	T	6T	BSU_35840	tagT
ΔS3610	L79	NA	FALSE	3983181	C	INS	1	T	7T	-	-
ΔS3610	L79	NA	FALSE	3989324	C	INS	1	T	6T	-	-
ΔS3610	L79	NA	FALSE	4020797	G	DEL	1	T	7T	BSU_39170	yxzG
ΔS3610	L79	NA	FALSE	4089385	T	INS	1	A	7A	BSU_39810	csbC
ΔS3610	L79	NA	FALSE	4130337	C	DEL	1	A	7A	-	-
ΔS3610	L79	NA	FALSE	4158892	G	DEL	1	A	8A	-	-
ΔS3610	L79	NA	FALSE	4207208	C	INS	1	A	7A	-	-
RPY79	L001	NA	FALSE	3464264	C	INS	1	A	8A	-	-
RPY79	L004	NA	FALSE	1635649	C	DEL	1	G	6G	BSU_15630	ylnF
RPY79	L005	NA	FALSE	3941983	G	DEL	4	GGCA	0G	-	-
RPY79	L012	NA	FALSE	2619983	G	INS	1	C	5C	BSU_25400	yqeY
RPY79	L015	NA	FALSE	515030	C	DEL	1	T	8T	BSU_04610	ydcA
RPY79	L017	NA	FALSE	3178953	T	INS	1	A	8A	-	-
RPY79	L020	NA	FALSE	620856	C	DEL	9	TTTTTGAAT	5T	BSU_05740	phoB
RPY79	L021	NA	FALSE	2982512	A	DEL	1	T	10T	-	-
RPY79	L031	NA	FALSE	409170	A	DEL	1	T	1T	-	-
RPY79	L032	NA	FALSE	454055	G	INS	1	A	7A	BSU_04010	sipU
RPY79	L032	NA	FALSE	1573778	G	INS	1	A	4A	BSU_15050	ddcP
RPY79	L032	NA	FALSE	2404808	T	INS	1	G	6G	BSU_22980	ypbG
RPY79	L032	NA	FALSE	2588000	C	INS	1	T	6T	BSU_25050	yqgA
RPY79	L034	NA	FALSE	3416434	G	INS	1	C	6C	BSU_33300	fhuG
RPY79	L036	NA	FALSE	23539	T	INS	1	A	5A	BSU_00150	dgk
RPY79	L036	NA	FALSE	1103617	G	DEL	1	A	8A	BSU_10290	yhfN
RPY79	L038	NA	FALSE	3979289	G	INS	1	A	7A	-	-
RPY79	L039	NA	FALSE	2413523	C	DEL	1	T	8T	-	-
RPY79	L046	NA	FALSE	1564113	G	DEL	1	A	8A	BSU_14920	ctaF
RPY79	L047	NA	FALSE	2542658	A	DEL	1	T	8T	BSU_24510	yqhO
RPY79	L050	NA	FALSE	3663168	C	DEL	1	T	8T	-	-
RPY79	L053	NA	FALSE	1742015	C	DEL	1	T	6T	BSU_16700	swsB
RPY79	L056	NA	FALSE	1469691	G	DEL	1	A	7A	BSU_13980	pbpH
RPY79	L059	NA	FALSE	2519692	A	DEL	1	T	7T	BSU_24230	spoIVB
RPY79	L063	NA	FALSE	990018	A	INS	1	T	8T	BSU_09165	yhcO
RPY79	L063	NA	FALSE	1511164	G	INS	1	A	7A	-	-
RPY79	L064	NA	FALSE	1297076	C	DEL	6	GCAATG	1G	BSU_12260	yjlA
RPY79	L064	NA	FALSE	2574360	C	INS	1	T	5T	-	-
RPY79	L065	NA	FALSE	474642	G	INS	1	T	7T	-	-
RPY79	L066	NA	FALSE	1741719	G	DEL	1	A	6A	BSU_16700	swsB
RPY79	L066	NA	FALSE	2292041	G	DEL	1	T	8T	BSU_21750	sco
RPY79	L066	NA	FALSE	2544694	C	INS	1	G	6G	BSU_24530	lipM
RPY79	L068	NA	FALSE	2384536	A	DEL	1	T	8T	BSU_22770	mtrB
RPY79	L069	NA	FALSE	3265379	T	DEL	1	A	8A	-	-
RPY79	L070	NA	FALSE	3579466	C	INS	1	A	6A	BSU_34820	bmrA
RPY79	L073	NA	FALSE	2950008	G	DEL	1	T	7T	BSU_28810	abnA
RPY79	L077	NA	FALSE	1721139	G	DEL	1	T	7T	-	-
RPY79	L079	NA	FALSE	1923406	G	INS	1	T	6T	BSU_17930	ccdA
JWS108	L171	NA	FALSE	189493	C	DEL	1	T	7T	BSU_01670	amiE
JWS108	L171	NA	FALSE	528443	G	INS	1	A	6A	BSU_04790	ydcK
JWS108	L171	NA	FALSE	911144	T	DEL	1	G	6G	BSU_08360	yfiQ
JWS108	L171	NA	FALSE	1273761	T	DEL	1	C	6C	BSU_12010	manP
JWS108	L171	NA	FALSE	1548462	G	INS	1	T	7T	BSU_14790	ylaI
JWS108	L171	NA	FALSE	2144695	C	DEL	1	T	7T	BSU_19740	yodT
JWS108	L171	NA	FALSE	2849363	C	DEL	1	T	8T	BSU_27870	nadB
JWS108	L171	NA	FALSE	2982512	A	DEL	1	T	10T	-	-
JWS108	L171	NA	FALSE	3001462	C	INS	1	A	7A	BSU_29300	ribR
JWS108	L171	NA	FALSE	3003291	C	INS	1	T	6T	BSU_29320	cmoI
JWS108	L172	NA	FALSE	554764	T	DEL	1	A	7A	BSU_05090	yddS
JWS108	L172	NA	FALSE	837426	C	INS	1	A	6A	BSU_07630	nos
JWS108	L172	NA	FALSE	878829	C	DEL	1	T	8T	-	-
JWS108	L172	NA	FALSE	1487212	T	INS	1	G	6G	BSU_14150	ykuN
JWS108	L172	NA	FALSE	1953005	C	DEL	1	T	8T	BSU_18239	yngHB
JWS108	L172	NA	FALSE	2313392	C	INS	1	T	7T	BSU_22030	dynA
JWS108	L172	NA	FALSE	3312798	C	DEL	1	A	8A	-	-
JWS108	L172	NA	FALSE	3918924	T	INS	1	G	5G	BSU_38180	ywzA
JWS108	L173	NA	FALSE	649728	C	DEL	1	G	5G	-	-
JWS108	L173	NA	FALSE	902907	G	INS	1	A	6A	BSU_08280	yfiI
JWS108	L173	NA	FALSE	957665	T	DEL	1	A	8A	BSU_08790	thiC
JWS108	L173	NA	FALSE	991278	C	DEL	1	T	8T	-	-
JWS108	L173	NA	FALSE	2499265	C	INS	1	T	7T	BSU_24050	bkdAA
JWS108	L173	NA	FALSE	3162163	C	DEL	1	A	7A	BSU_30920	cotI
JWS108	L173	NA	FALSE	3170542	G	INS	1	C	6C	BSU_30980	glgB
JWS108	L173	NA	FALSE	4038061	G	INS	1	A	6A	BSU_39300	yxiD
JWS108	L173	NA	FALSE	4089385	T	INS	1	A	7A	BSU_39810	csbC
JWS108	L175	NA	FALSE	82727	G	INS	1	T	7T	-	-
JWS108	L175	NA	FALSE	199921	T	INS	1	A	6A	-	-
JWS108	L175	NA	FALSE	1116761	G	INS	1	T	6T	BSU_10410	yhzC
JWS108	L175	NA	FALSE	1180354	A	INS	1	T	7T	BSU_11010	yitJ
JWS108	L175	NA	FALSE	1351182	G	DEL	1	A	7A	-	-
JWS108	L175	NA	FALSE	2151332	C	INS	1	T	7T	-	-
JWS108	L175	NA	FALSE	2411167	C	INS	1	A	7A	BSU_23070	serA
JWS108	L175	NA	FALSE	3076041	T	INS	1	A	6A	BSU_30060	ytfP
JWS108	L175	NA	FALSE	3396104	A	DEL	1	T	8T	BSU_33090	liaS
JWS108	L176	NA	FALSE	2570470	G	INS	1	A	7A	BSU_24840	yqgS
JWS108	L176	NA	FALSE	3671044	C	DEL	1	A	8A	-	-
JWS108	L177	NA	FALSE	424113	C	DEL	1	G	6G	-	-
JWS108	L177	NA	FALSE	819271	G	INS	1	A	5A	-	-
JWS108	L177	NA	FALSE	1576686	G	INS	1	A	6A	BSU_15090	gerR
JWS108	L177	NA	FALSE	2288047	C	DEL	1	T	8T	BSU_21690	msrA
JWS108	L177	NA	FALSE	2647648	C	INS	1	T	7T	BSU_misc_RNA_80	NA
JWS108	L177	NA	FALSE	2847954	C	DEL	1	T	7T	BSU_27870	nadB
JWS108	L177	NA	FALSE	3257063	G	INS	1	A	8A	-	-
JWS108	L177	NA	FALSE	3589292	C	DEL	1	T	8T	BSU_34930	hisZ
JWS108	L177	NA	FALSE	4034392	T	INS	1	C	6C	BSU_39270	bglP
JWS108	L178	NA	FALSE	814345	T	INS	1	A	6A	-	-
JWS108	L178	NA	FALSE	1119150	C	DEL	1	T	7T	-	-
JWS108	L178	NA	FALSE	1447048	C	INS	1	G	6G	-	-
JWS108	L178	NA	FALSE	2942073	G	INS	1	C	6C	BSU_28750	araN
JWS108	L178	NA	FALSE	3065136	C	INS	1	A	5A	BSU_29950	ytlQ
JWS108	L179	NA	FALSE	922214	G	INS	1	T	6T	BSU_08460	yfhA
JWS108	L179	NA	FALSE	1273761	T	INS	1	C	6C	BSU_12010	manP
JWS108	L179	NA	FALSE	1469839	G	DEL	1	A	8A	BSU_13980	pbpH
JWS108	L179	NA	FALSE	2852504	C	DEL	1	T	7T	BSU_27910	thrR
JWS108	L179	NA	FALSE	3110806	G	INS	1	T	6T	BSU_30370	bceB
JWS108	L179	NA	FALSE	3458363	G	INS	2	AA	6A	BSU_33690	yvaQ
JWS108	L179	NA	FALSE	3857530	C	INS	1	A	7A	BSU_37570	mmr
JWS108	L180	NA	FALSE	616586	A	DEL	1	T	7T	-	-
JWS108	L180	NA	FALSE	822637	C	INS	1	T	6T	-	-
JWS108	L180	NA	FALSE	925422	A	DEL	1	T	7T	BSU_08510	yfhF
JWS108	L180	NA	FALSE	1410961	G	DEL	1	A	7A	BSU_13440	meeY
JWS108	L180	NA	FALSE	2081622	C	INS	1	G	6G	BSU_19070	yobS
JWS108	L180	NA	FALSE	2925068	G	DEL	1	A	7A	-	-
JWS108	L180	NA	FALSE	2983005	G	DEL	1	T	6T	BSU_29150	ytwI
JWS108	L180	NA	FALSE	3419539	G	DEL	1	T	7T	-	-
JWS108	L180	NA	FALSE	3506661	C	DEL	1	A	7A	BSU_34150	ganP
JWS108	L180	NA	FALSE	3919913	G	INS	1	T	7T	BSU_38190	galT
JWS108	L180	NA	FALSE	4136919	G	DEL	1	C	3C	BSU_40250	yycR
JWS108	L180	NA	FALSE	4154541	G	INS	1	A	8A	-	-
JWS108	L181	NA	FALSE	267609	G	DEL	1	T	8T	BSU_02450	glnL
JWS108	L181	NA	FALSE	411529	C	INS	1	T	8T	-	-
JWS108	L181	NA	FALSE	627755	C	INS	1	A	7A	BSU_05830	gmuC
JWS108	L181	NA	FALSE	718489	C	DEL	1	T	7T	-	-
JWS108	L181	NA	FALSE	1612385	C	INS	1	A	6A	BSU_15410	ylmH
JWS108	L181	NA	FALSE	2034914	G	DEL	1	A	6A	BSU_18650	pelB
JWS108	L181	NA	FALSE	4190860	T	INS	1	G	6G	BSU_40810	yyaM
JWS108	L182	NA	FALSE	90292	C	INS	1	A	7A	-	-
JWS108	L182	NA	FALSE	631539	G	INS	1	C	3C	BSU_05860	gmuE
JWS108	L182	NA	FALSE	748342	C	DEL	1	T	5T	BSU_06812	yeeF
JWS108	L182	NA	FALSE	1376468	G	DEL	1	T	7T	-	-
JWS108	L182	NA	FALSE	1428152	C	INS	1	G	6G	BSU_13590	mtnW
JWS108	L182	NA	FALSE	2145402	C	DEL	1	A	7A	BSU_19740	yodT
JWS108	L182	NA	FALSE	2652803	T	DEL	1	C	6C	-	-
JWS108	L182	NA	FALSE	3374377	C	DEL	1	T	7T	-	-
JWS108	L182	NA	FALSE	3461941	C	DEL	1	T	6T	BSU_33720	opuBB
JWS108	L182	NA	FALSE	3922952	G	DEL	1	T	8T	BSU_38220	ywcC
JWS108	L183	NA	FALSE	561121	A	INS	1	G	4G	-	-
JWS108	L183	NA	FALSE	787642	G	INS	1	A	7A	-	-
JWS108	L183	NA	FALSE	1351162	G	DEL	1	A	8A	-	-
JWS108	L183	NA	FALSE	2850813	C	INS	1	A	7A	BSU_27890	nadR
JWS108	L183	NA	FALSE	3298551	T	INS	1	A	8A	BSU_32060	yuiD
JWS108	L183	NA	FALSE	3901776	T	DEL	1	A	7A	BSU_38020	pdxK
JWS108	L183	NA	FALSE	3965339	G	INS	1	A	5A	BSU_38630	katX
JWS108	L184	NA	FALSE	696015	G	DEL	1	T	7T	-	-
JWS108	L184	NA	FALSE	1419880	A	DEL	1	G	5G	BSU_13530	kinE
JWS108	L184	NA	FALSE	2009606	G	INS	1	T	7T	BSU_18440	gltB
JWS108	L184	NA	FALSE	3298705	G	DEL	1	T	7T	BSU_32070	yuiC
JWS108	L184	NA	FALSE	3537603	C	DEL	1	A	6A	BSU_34460	levB
JWS108	L184	NA	FALSE	3687677	C	INS	1	T	6T	BSU_35790	pmi
JWS108	L185	NA	FALSE	463096	G	INS	1	T	6T	-	-
JWS108	L185	NA	FALSE	713795	G	DEL	1	A	8A	BSU_06560	yerA
JWS108	L185	NA	FALSE	1249356	G	INS	1	A	6A	-	-
JWS108	L185	NA	FALSE	1891761	T	DEL	1	A	8A	-	-
JWS108	L185	NA	FALSE	2290091	G	DEL	1	T	8T	BSU_21720	ypmT
JWS108	L185	NA	FALSE	2401022	G	INS	1	C	6C	BSU_22950	bdr
JWS108	L185	NA	FALSE	2616620	G	DEL	1	A	8A	BSU_25350	yqfD
JWS108	L185	NA	FALSE	2745572	C	DEL	1	A	8A	-	-
JWS108	L185	NA	FALSE	3462833	G	INS	1	C	6C	BSU_33730	opuBA
JWS108	L185	NA	FALSE	3779728	A	DEL	1	T	8T	BSU_36770	spoIIT
JWS108	L185	NA	FALSE	3795318	G	INS	2	AT	1A	BSU_36970	spoIIR
JWS108	L185	NA	FALSE	3875745	T	INS	1	A	7A	-	-
JWS108	L185	NA	FALSE	4154541	G	DEL	1	A	8A	-	-
JWS108	L186	NA	FALSE	15684	G	DEL	1	T	8T	BSU_00080	yaaC
JWS108	L186	NA	FALSE	1678484	G	DEL	1	A	9A	BSU_16070	ylqG
JWS108	L186	NA	FALSE	1721139	G	DEL	1	T	7T	-	-
JWS108	L186	NA	FALSE	1845365	G	INS	1	A	5A	BSU_17210	pksN
JWS108	L186	NA	FALSE	1929956	C	INS	1	A	7A	BSU_18010	yneN
JWS108	L186	NA	FALSE	3617827	G	DEL	1	A	5A	BSU_35190	yvkC
JWS108	L186	NA	FALSE	3688009	A	DEL	1	G	3G	BSU_35790	pmi
JWS108	L187	NA	FALSE	2015679	T	DEL	1	A	8A	BSU_18460	gltC
JWS108	L187	NA	FALSE	2027342	G	DEL	1	A	7A	BSU_18570	yoaE
JWS108	L187	NA	FALSE	2542406	G	DEL	1	A	8A	BSU_24500	yqhP
JWS108	L187	NA	FALSE	2784838	T	INS	1	A	6A	BSU_27240	yrhC
JWS108	L187	NA	FALSE	2908744	A	INS	1	C	5C	-	-
JWS108	L187	NA	FALSE	3425203	T	INS	1	A	7A	-	-
JWS108	L187	NA	FALSE	3468733	C	INS	1	T	6T	BSU_33810	opuCC
JWS108	L187	NA	FALSE	4054062	T	DEL	1	A	8A	BSU_39440	yxxB
JWS108	L188	NA	FALSE	1013274	T	INS	1	C	5C	-	-
JWS108	L188	NA	FALSE	2131895	G	DEL	1	T	8T	-	-
JWS108	L188	NA	FALSE	2707669	G	DEL	1	A	8A	BSU_26450	yrkN
JWS108	L188	NA	FALSE	3595268	A	INS	1	G	6G	-	-
JWS108	L188	NA	FALSE	3608245	C	DEL	1	T	7T	BSU_35120	yvlB
JWS108	L189	NA	FALSE	12	C	DEL	1	T	7T	-	-
JWS108	L189	NA	FALSE	90377	C	DEL	1	A	7A	-	-
JWS108	L189	NA	FALSE	681539	C	INS	1	T	5T	-	-
JWS108	L190	NA	FALSE	155051	A	INS	1	T	7T	-	-
JWS108	L190	NA	FALSE	1475906	C	INS	2	TG	0C	BSU_14030	ykuC
JWS108	L190	NA	FALSE	2328972	T	DEL	3	ATC	1A	BSU_22150	ypvA
JWS108	L190	NA	FALSE	2407929	G	DEL	1	T	7T	BSU_23020	recS
JWS108	L190	NA	FALSE	2472419	G	INS	1	A	7A	BSU_23790	yqjP
JWS108	L190	NA	FALSE	3304026	T	INS	1	A	7A	-	-
JWS108	L190	NA	FALSE	3716973	C	INS	1	T	6T	BSU_36060	cotH
JWS108	L190	NA	FALSE	3981051	C	INS	1	G	5G	BSU_38770	cimH
JWS108	L190	NA	FALSE	4035626	T	DEL	1	G	6G	-	-
JWS108	L191	NA	FALSE	411529	C	DEL	1	T	8T	-	-
JWS108	L191	NA	FALSE	515030	C	INS	1	T	8T	BSU_04610	ydcA
JWS108	L191	NA	FALSE	689998	G	INS	1	A	7A	BSU_06340	yeaD
JWS108	L191	NA	FALSE	2290531	G	DEL	1	T	8T	BSU_21730	ypmS
JWS108	L191	NA	FALSE	2920384	C	DEL	1	A	8A	-	-
JWS108	L191	NA	FALSE	3013713	G	INS	1	T	6T	BSU_29450	argG
JWS108	L191	NA	FALSE	3308061	T	INS	1	A	7A	BSU_32180	yutK
JWS108	L191	NA	FALSE	3339094	G	INS	1	C	6C	BSU_32490	pucC
JWS108	L191	NA	FALSE	3569206	A	DEL	1	G	4G	BSU_34730	yvcN
JWS108	L191	NA	FALSE	4047104	C	INS	1	A	7A	BSU_39380	hutG
JWS108	L193	NA	FALSE	411590	C	DEL	1	A	5A	BSU_03620	bsdA
JWS108	L193	NA	FALSE	975253	A	DEL	1	T	6T	BSU_08980	yhbH
JWS108	L193	NA	FALSE	1596273	T	DEL	1	A	8A	BSU_15270	sbp
JWS108	L193	NA	FALSE	2116440	C	INS	1	T	7T	BSU_19410	cwlS
JWS108	L193	NA	FALSE	2577708	A	INS	1	T	6T	BSU_24950	pstBB
JWS108	L193	NA	FALSE	2599603	C	INS	1	T	5T	BSU_25190	cccA
JWS108	L193	NA	FALSE	2909649	G	INS	1	T	7T	BSU_28470;BSU_28475	NA
JWS108	L193	NA	FALSE	3298449	C	DEL	1	A	7A	BSU_32060	yuiD
JWS108	L193	NA	FALSE	3326734	T	INS	1	C	6C	BSU_32390	yunF
JWS108	L193	NA	FALSE	3372442	T	DEL	1	A	8A	-	-
JWS108	L193	NA	FALSE	3669518	C	INS	1	A	8A	BSU_35680	ggaB
JWS108	L193	NA	FALSE	3718701	C	DEL	1	A	8A	-	-
JWS108	L194	NA	FALSE	1033947	G	DEL	1	T	8T	-	-
JWS108	L194	NA	FALSE	1092761	C	INS	1	T	7T	-	-
JWS108	L194	NA	FALSE	1305262	C	INS	1	A	7A	BSU_12330	yjmD
JWS108	L194	NA	FALSE	2067763	G	DEL	1	T	8T	BSU_18970	yobI
JWS108	L194	NA	FALSE	2143948	C	DEL	1	T	7T	BSU_19730	yodS
JWS108	L194	NA	FALSE	2412692	G	INS	1	T	7T	-	-
JWS108	L194	NA	FALSE	2513700	T	DEL	1	C	7C	BSU_24170	mmgA
JWS108	L194	NA	FALSE	2707038	C	INS	1	T	6T	-	-
JWS108	L194	NA	FALSE	3486792	C	DEL	1	T	7T	-	-
JWS108	L194	NA	FALSE	3638694	C	INS	1	A	6A	BSU_35410	flgK
JWS108	L194	NA	FALSE	3644049	G	INS	1	T	7T	BSU_35480	degV
JWS108	L194	NA	FALSE	3651552	C	DEL	1	T	6T	BSU_35550	tuaG
JWS108	L195	NA	FALSE	640510	G	INS	1	T	8T	-	-
JWS108	L195	NA	FALSE	990018	A	DEL	1	T	8T	BSU_09165	yhcO
JWS108	L195	NA	FALSE	4041077	C	INS	1	T	4T	BSU_39339	yxzL
JWS108	L195	NA	FALSE	4175891	C	DEL	1	A	8A	BSU_40620	yybJ
JWS108	L197	NA	FALSE	1774387	C	DEL	1	A	7A	BSU_17020	ricA
JWS108	L197	NA	FALSE	3108459	G	INS	1	A	7A	-	-
JWS108	L197	NA	FALSE	3936990	C	INS	1	T	7T	BSU_38360	rlmQ
JWS108	L197	NA	FALSE	3941646	C	INS	1	A	7A	BSU_38400	epr
JWS108	L198	NA	FALSE	930636	G	DEL	1	T	8T	-	-
JWS108	L198	NA	FALSE	1505714	C	DEL	1	A	9A	BSU_14360	yknY
JWS108	L198	NA	FALSE	1538480	G	DEL	1	A	7A	BSU_14680	ykzC
JWS108	L198	NA	FALSE	1845487	T	DEL	1	A	1A	BSU_17210	pksN
JWS108	L198	NA	FALSE	2533867	G	INS	1	T	6T	BSU_24380	spoIIIAF
JWS108	L198	NA	FALSE	3437635	C	INS	1	T	7T	-	-
JWS108	L198	NA	FALSE	3830122	C	DEL	1	A	8A	-	-
JWS108	L198	NA	FALSE	3912261	G	INS	1	A	7A	-	-
JWS108	L199	NA	FALSE	344399	A	DEL	1	T	1T	-	-
JWS108	L199	NA	FALSE	626608	A	DEL	1	G	6G	-	-
JWS108	L199	NA	FALSE	1371160	G	DEL	1	T	8T	BSU_13020	ykgA
JWS108	L199	NA	FALSE	1486944	C	DEL	1	T	8T	-	-
JWS108	L199	NA	FALSE	3030144	G	DEL	1	T	7T	BSU_29610	ezrA
JWS108	L199	NA	FALSE	3075501	C	INS	1	G	5G	BSU_30060	ytfP
JWS108	L199	NA	FALSE	3900446	T	INS	3	AAG	2A	BSU_38000	ywdD
JWS108	L200	NA	FALSE	1349432	C	DEL	1	A	7A	-	-
JWS108	L200	NA	FALSE	2069446	C	DEL	1	T	7T	-	-
JWS108	L200	NA	FALSE	2616523	C	INS	1	T	8T	BSU_25350	yqfD
JWS108	L200	NA	FALSE	2741542	C	INS	1	T	6T	BSU_26830	zinT
JWS108	L200	NA	FALSE	2931507	C	INS	1	T	7T	BSU_28650	rlmP
JWS108	L200	NA	FALSE	3005562	G	INS	1	A	7A	BSU_29350	tcyM
JWS108	L200	NA	FALSE	3112303	C	INS	1	T	7T	BSU_30390	bceS
JWS108	L200	NA	FALSE	3195223	A	DEL	1	T	8T	BSU_31150	uppP
JWS108	L200	NA	FALSE	3265379	T	DEL	1	A	8A	-	-
JWS108	L200	NA	FALSE	3605579	A	DEL	1	T	6T	BSU_35090	yvmA
JWS108	L200	NA	FALSE	3689042	C	DEL	1	T	8T	BSU_35800	gerBA
JWS108	L201	NA	FALSE	1400725	C	DEL	1	A	8A	BSU_13360	ykoP
JWS108	L201	NA	FALSE	1567855	C	INS	1	A	7A	BSU_14970	ylbD
JWS108	L201	NA	FALSE	1732264	A	INS	1	G	6G	-	-
JWS108	L201	NA	FALSE	3229805	T	INS	1	A	7A	BSU_31440	patB
JWS108	L201	NA	FALSE	3712884	C	INS	1	T	6T	BSU_36030	ywrK
JWS108	L201	NA	FALSE	4023523	T	INS	1	C	7C	-	-
JWS108	L201	NA	FALSE	4200043	C	INS	1	T	6T	BSU_40920	yyaF
JWS108	L202	NA	FALSE	288616	G	DEL	1	A	5A	-	-
JWS108	L202	NA	FALSE	553686	T	INS	1	A	7A	-	-
JWS108	L202	NA	FALSE	631327	A	INS	1	G	4G	BSU_05860	gmuE
JWS108	L202	NA	FALSE	961277	C	INS	1	A	7A	-	-
JWS108	L202	NA	FALSE	1378460	G	DEL	1	T	7T	-	-
JWS108	L202	NA	FALSE	1527094	C	INS	1	A	6A	-	-
JWS108	L202	NA	FALSE	1938718	C	INS	1	T	7T	-	-
JWS108	L202	NA	FALSE	2118023	C	INS	1	A	6A	BSU_19420	yojK
JWS108	L202	NA	FALSE	2288047	C	INS	1	T	8T	BSU_21690	msrA
JWS108	L202	NA	FALSE	3216173	G	DEL	1	T	8T	BSU_31300	yugS
JWS108	L203	NA	FALSE	946475	C	INS	1	A	7A	-	-
JWS108	L203	NA	FALSE	1072312	C	DEL	1	T	7T	BSU_09965	yhaJ
JWS108	L203	NA	FALSE	1256387	G	INS	1	T	7T	-	-
JWS108	L203	NA	FALSE	2925068	G	INS	1	A	7A	-	-
JWS108	L203	NA	FALSE	3304026	T	DEL	1	A	7A	-	-
JWS108	L203	NA	FALSE	3441465	C	INS	1	T	5T	BSU_33500	copA
JWS108	L203	NA	FALSE	3643535	G	DEL	1	T	7T	BSU_35470	comFA
JWS108	L203	NA	FALSE	3944516	C	INS	1	A	6A	-	-
JWS108	L203	NA	FALSE	4007939	G	INS	1	T	7T	BSU_39040	yxiS
JWS108	L203	NA	FALSE	4067288	G	INS	1	A	6A	BSU_39610	yxeB
JWS108	L204	NA	FALSE	820716	A	INS	1	G	6G	-	-
JWS108	L204	NA	FALSE	1078281	A	DEL	1	T	8T	BSU_10050	ecsB
JWS108	L204	NA	FALSE	1222902	T	INS	1	G	5G	BSU_11450	oppC
JWS108	L204	NA	FALSE	1245490	C	INS	2	AT	1A	BSU_11690	thiG
JWS108	L204	NA	FALSE	1307476	C	DEL	1	T	7T	BSU_12360	exuT
JWS108	L204	NA	FALSE	1433064	C	DEL	1	A	7A	-	-
JWS108	L204	NA	FALSE	2413523	C	DEL	1	T	8T	-	-
JWS108	L204	NA	FALSE	3070276	T	INS	1	A	6A	BSU_30000	ythQ
JWS108	L204	NA	FALSE	3361858	A	INS	1	T	5T	BSU_32730	metQ
JWS108	L204	NA	FALSE	3450196	C	INS	1	A	7A	BSU_33590	yvaG
JWS108	L204	NA	FALSE	3964924	C	DEL	1	A	8A	-	-
JWS108	L204	NA	FALSE	4004131	C	DEL	2	CA	0C	BSU_39000	hbuT
JWS108	L204	NA	FALSE	4117793	C	INS	1	A	6A	BSU_40080	gntZ
JWS108	L205	NA	FALSE	524282	C	DEL	1	T	8T	-	-
JWS108	L205	NA	FALSE	1293782	A	DEL	1	T	8T	BSU_12229	yjzI
JWS108	L205	NA	FALSE	2388703	C	INS	1	A	6A	BSU_22820	yphE
JWS108	L205	NA	FALSE	2746504	G	DEL	1	T	7T	-	-
JWS108	L205	NA	FALSE	2806255	G	INS	1	A	8A	-	-
JWS108	L206	NA	FALSE	361219	G	INS	1	T	6T	BSU_03320	nasB
JWS108	L206	NA	FALSE	462005	T	INS	1	C	6C	BSU_04100	kipR
JWS108	L206	NA	FALSE	1037280	G	INS	1	C	5C	BSU_09600	fluC
JWS108	L206	NA	FALSE	1103328	G	INS	1	T	6T	BSU_10290	yhfN
JWS108	L206	NA	FALSE	2847954	C	INS	1	T	7T	BSU_27870	nadB
JWS108	L206	NA	FALSE	3513503	C	DEL	1	T	7T	BSU_34200	sigL
JWS108	L206	NA	FALSE	3717561	C	DEL	1	A	6A	BSU_36070;BSU_36079	NA
JWS108	L207	NA	FALSE	297219	G	INS	1	A	5A	BSU_02760	natB
JWS108	L207	NA	FALSE	570806	T	INS	1	C	6C	BSU_05230	ydeK
JWS108	L207	NA	FALSE	2008513	T	DEL	1	A	7A	BSU_18430	yogA
JWS108	L208	NA	FALSE	440365	A	DEL	1	T	8T	BSU_03890	gabR
JWS108	L208	NA	FALSE	677996	A	INS	1	T	7T	BSU_06240	bdhA
JWS108	L208	NA	FALSE	1268513	C	INS	1	A	7A	BSU_11970	yjcS
JWS108	L208	NA	FALSE	1603870	T	DEL	1	A	8A	BSU_15310	spoIIGA
JWS108	L208	NA	FALSE	1804676	C	INS	1	A	6A	BSU_17180	pksJ
JWS108	L208	NA	FALSE	2526903	A	DEL	1	T	8T	BSU_24290	xseB
JWS108	L208	NA	FALSE	2925094	G	INS	1	T	7T	-	-
JWS108	L208	NA	FALSE	3129437	C	INS	1	A	6A	-	-
JWS108	L208	NA	FALSE	3276883	G	DEL	1	T	7T	-	-
JWS108	L208	NA	FALSE	3400488	C	INS	1	A	7A	-	-
JWS108	L208	NA	FALSE	4184572	C	DEL	1	A	8A	BSU_40730	yyaS
JWS108	L209	NA	FALSE	679072	G	DEL	1	T	7T	-	-
JWS108	L209	NA	FALSE	827661	T	INS	1	A	6A	BSU_07550	yflT
JWS108	L209	NA	FALSE	1122794	A	DEL	1	T	7T	-	-
JWS108	L209	NA	FALSE	1226817	G	DEL	1	A	9A	-	-
JWS108	L209	NA	FALSE	1478130	C	INS	1	A	7A	BSU_14060	fadH
JWS108	L209	NA	FALSE	2573123	G	DEL	1	T	8T	BSU_24870	yqgP
JWS108	L209	NA	FALSE	2982596	C	DEL	1	T	8T	-	-
JWS112	L211	NA	FALSE	361219	G	INS	1	T	6T	BSU_03320	nasB
JWS112	L211	NA	FALSE	514581	G	INS	1	A	6A	BSU_04600	ydbT
JWS112	L211	NA	FALSE	1292988	G	DEL	1	A	7A	BSU_12220	yjiC
JWS112	L211	NA	FALSE	2549228	C	DEL	1	T	7T	BSU_24570	gcvT
JWS112	L211	NA	FALSE	2736771	T	INS	1	C	6C	-	-
JWS112	L211	NA	FALSE	2837028	G	INS	1	A	7A	BSU_27750	bofC
JWS112	L212	NA	FALSE	362385	C	INS	1	T	6T	BSU_03320	nasB
JWS112	L212	NA	FALSE	584824	G	DEL	1	T	6T	BSU_05370	ydfD
JWS112	L212	NA	FALSE	925902	G	DEL	1	C	6C	BSU_08520	recX
JWS112	L212	NA	FALSE	1543487	G	DEL	1	A	7A	BSU_14710	ylaA
JWS112	L212	NA	FALSE	1678713	C	INS	1	A	7A	BSU_16070	ylqG
JWS112	L212	NA	FALSE	2087412	T	DEL	1	C	6C	BSU_19150	yocB
JWS112	L212	NA	FALSE	2299796	G	INS	1	T	7T	BSU_21850	ypiP
JWS112	L212	NA	FALSE	3238614	C	DEL	1	A	5A	BSU_31520	malK
JWS112	L213	NA	FALSE	605754	A	INS	1	T	6T	BSU_05610	vmlR
JWS112	L213	NA	FALSE	795102	G	INS	1	A	6A	BSU_07250	yetO
JWS112	L213	NA	FALSE	1435261	C	INS	1	T	6T	-	-
JWS112	L213	NA	FALSE	3098483	G	DEL	1	A	8A	BSU_30270	melE
JWS112	L213	NA	FALSE	3415123	T	INS	1	A	6A	BSU_33280	yvrP
JWS112	L214	NA	FALSE	268795	G	DEL	1	A	6A	BSU_02460	ycbC
JWS112	L214	NA	FALSE	420712	G	DEL	1	A	6A	BSU_03700	gerKA
JWS112	L214	NA	FALSE	829760	A	INS	1	C	3C	BSU_07570	yflS
JWS112	L214	NA	FALSE	2039681	C	DEL	1	A	8A	BSU_18690	yoaP
JWS112	L214	NA	FALSE	3484470	G	INS	1	T	7T	BSU_33960	araE
JWS112	L214	NA	FALSE	3963327	A	INS	1	T	7T	BSU_38600	licR
JWS112	L215	NA	FALSE	74453	T	INS	1	A	6A	BSU_00660	yabT
JWS112	L215	NA	FALSE	568100	G	INS	2	AT	1A	BSU_05200	ydeH
JWS112	L215	NA	FALSE	2736501	C	INS	1	A	7A	BSU_26790	aadK
JWS112	L215	NA	FALSE	2817868	G	DEL	1	A	7A	-	-
JWS112	L215	NA	FALSE	3171701	T	DEL	1	A	8A	-	-
JWS112	L215	NA	FALSE	3758416	T	INS	1	C	6C	-	-
JWS112	L215	NA	FALSE	4011844	A	DEL	1	T	7T	BSU_39070	bglS
JWS112	L216	NA	FALSE	623345	C	DEL	1	A	8A	-	-
JWS112	L216	NA	FALSE	1033947	G	DEL	1	T	8T	-	-
JWS112	L216	NA	FALSE	1235132	C	INS	1	A	7A	-	-
JWS112	L216	NA	FALSE	2552330	G	DEL	1	A	7A	-	-
JWS112	L216	NA	FALSE	3227559	C	INS	1	A	7A	-	-
JWS112	L216	NA	FALSE	3240538	A	DEL	1	G	5G	BSU_31540	nupN
JWS112	L216	NA	FALSE	3415354	T	INS	1	A	8A	-	-
JWS112	L218	NA	FALSE	419772	C	DEL	1	T	8T	BSU_03690	gerKD
JWS112	L218	NA	FALSE	3099392	C	INS	1	T	6T	BSU_30280	melD
JWS112	L218	NA	FALSE	3244300	T	DEL	3	CGG	1C	BSU_31570	nupQ
JWS112	L218	NA	FALSE	3589292	C	DEL	1	T	8T	BSU_34930	hisZ
JWS112	L218	NA	FALSE	3644049	G	DEL	1	T	7T	BSU_35480	degV
JWS112	L218	NA	FALSE	3696225	G	INS	1	A	4A	-	-
JWS112	L219	NA	FALSE	826816	A	INS	1	T	7T	-	-
JWS112	L219	NA	FALSE	849534	C	DEL	1	T	8T	BSU_07790	yfkQ
JWS112	L219	NA	FALSE	2327357	C	DEL	1	G	6G	BSU_22140	kduD
JWS112	L219	NA	FALSE	3001326	G	INS	1	T	4T	BSU_29300	ribR
JWS112	L220	NA	FALSE	368140	C	DEL	1	T	7T	BSU_03380	yckB
JWS112	L220	NA	FALSE	1018066	C	INS	1	T	7T	BSU_09410	phoA
JWS112	L220	NA	FALSE	1402103	C	INS	1	T	7T	BSU_13380	ykoS
JWS112	L220	NA	FALSE	2590272	C	DEL	1	T	6T	-	-
JWS112	L220	NA	FALSE	3421119	C	INS	1	A	7A	-	-
JWS112	L220	NA	FALSE	3513244	A	DEL	1	T	8T	BSU_34200	sigL
JWS112	L220	NA	FALSE	3830122	C	DEL	1	A	8A	-	-
JWS112	L220	NA	FALSE	4198548	T	INS	1	C	6C	-	-
JWS112	L222	NA	FALSE	292066	C	INS	1	T	8T	-	-
JWS112	L222	NA	FALSE	985739	C	DEL	1	T	8T	BSU_09120	dgcK
JWS112	L222	NA	FALSE	1785112	T	DEL	1	A	7A	-	-
JWS112	L223	NA	FALSE	804619	G	INS	1	A	6A	-	-
JWS112	L223	NA	FALSE	904474	C	INS	1	A	6A	BSU_08290	lnrJ
JWS112	L223	NA	FALSE	976429	C	DEL	1	T	8T	-	-
JWS112	L223	NA	FALSE	1267737	C	INS	1	A	7A	BSU_11960	yjcR
JWS112	L223	NA	FALSE	2051466	G	INS	1	C	6C	BSU_18830	pps
JWS112	L223	NA	FALSE	2351112	C	DEL	1	T	7T	BSU_22400	dinG
JWS112	L223	NA	FALSE	3090030	C	DEL	1	T	8T	BSU_30190	bioI
JWS112	L223	NA	FALSE	3327465	C	INS	1	T	6T	BSU_32410	pucH
JWS112	L225	NA	FALSE	2121229	C	DEL	1	A	1A	BSU_19450	rsbRC
JWS112	L225	NA	FALSE	3910968	T	INS	1	C	6C	BSU_38100	ywcH
JWS112	L226	NA	FALSE	811183	G	INS	1	A	6A	BSU_07370	yfmR
JWS112	L226	NA	FALSE	1376468	G	DEL	1	T	7T	-	-
JWS112	L226	NA	FALSE	3276682	C	DEL	1	A	8A	-	-
JWS112	L226	NA	FALSE	3668454	G	DEL	1	T	8T	BSU_35680	ggaB
JWS112	L227	NA	FALSE	688215	T	DEL	1	G	4G	BSU_06330	yeaC
JWS112	L227	NA	FALSE	2026326	C	INS	1	G	6G	BSU_18570	yoaE
JWS112	L227	NA	FALSE	3216173	G	DEL	1	T	8T	BSU_31300	yugS
JWS112	L227	NA	FALSE	3343676	T	INS	1	C	6C	-	-
JWS112	L228	NA	FALSE	25681	G	INS	1	T	7T	BSU_00170	yaaI
JWS112	L228	NA	FALSE	250154	T	INS	1	A	6A	BSU_02310	ybfO
JWS112	L228	NA	FALSE	961277	C	INS	1	A	7A	-	-
JWS112	L228	NA	FALSE	1078281	A	DEL	1	T	8T	BSU_10050	ecsB
JWS112	L228	NA	FALSE	1564470	C	INS	1	T	6T	BSU_14930	ctaG
JWS112	L228	NA	FALSE	2129890	G	DEL	1	T	7T	BSU_19570	mhqE
JWS112	L228	NA	FALSE	2145402	C	INS	1	A	7A	BSU_19740	yodT
JWS112	L228	NA	FALSE	2813013	G	DEL	1	A	7A	BSU_27530	rarA
JWS112	L228	NA	FALSE	2835049	C	DEL	1	T	7T	BSU_27729	yrzS
JWS112	L228	NA	FALSE	3268246	G	INS	1	T	7T	BSU_31860	yueB
JWS112	L228	NA	FALSE	3269439	A	INS	1	T	7T	BSU_31860	yueB
JWS112	L229	NA	FALSE	844555	C	INS	1	A	6A	BSU_07735	yflB
JWS112	L229	NA	FALSE	980633	C	INS	1	T	7T	BSU_09050	yhcE
JWS112	L229	NA	FALSE	2554784	A	DEL	1	T	7T	BSU_24640	tapA
JWS112	L229	NA	FALSE	3923453	C	INS	1	A	7A	BSU_38229	slrA
JWS112	L230	NA	FALSE	376425	C	DEL	1	T	7T	-	-
JWS112	L230	NA	FALSE	1353128	C	INS	1	A	7A	BSU_12870	mhqA
JWS112	L230	NA	FALSE	2133980	C	INS	1	A	6A	BSU_19600	yodH
JWS112	L230	NA	FALSE	2318526	A	DEL	1	T	8T	BSU_22060	pbuX
JWS112	L230	NA	FALSE	3211463	T	INS	1	C	6C	BSU_31260	mcpB
JWS112	L230	NA	FALSE	3214303	C	DEL	1	T	8T	BSU_31289	NA
JWS112	L230	NA	FALSE	3388462	C	INS	1	A	8A	BSU_33030	yuxN
JWS112	L230	NA	FALSE	3986163	C	INS	1	A	7A	BSU_38820	yxkF
JWS112	L230	NA	FALSE	4125150	G	DEL	1	T	7T	BSU_40150	epeA
JWS112	L231	NA	FALSE	838709	G	DEL	1	A	8A	BSU_07650	yflK
JWS112	L231	NA	FALSE	931940	C	DEL	1	T	7T	BSU_08610	yfhO
JWS112	L231	NA	FALSE	1535661	C	INS	1	T	6T	BSU_14630	speA
JWS112	L231	NA	FALSE	2456434	A	DEL	1	T	8T	BSU_23580	ansA
JWS112	L231	NA	FALSE	2465141	C	INS	1	T	6T	BSU_23710	polY2
JWS112	L231	NA	FALSE	2850813	C	INS	1	A	7A	BSU_27890	nadR
JWS112	L231	NA	FALSE	3046720	C	DEL	1	A	8A	-	-
JWS112	L231	NA	FALSE	3875491	A	INS	1	C	5C	BSU_37750	ywfA
JWS112	L232	NA	FALSE	1549580	C	INS	1	A	7A	BSU_14810	ylaK
JWS112	L232	NA	FALSE	1595475	T	DEL	1	A	8A	BSU_15260	ylxX
JWS112	L232	NA	FALSE	2087454	C	DEL	2	AG	1A	BSU_19150	yocB
JWS112	L232	NA	FALSE	2558540	G	INS	1	A	7A	BSU_24720	comGB
JWS112	L232	NA	FALSE	2844585	T	INS	1	G	6G	-	-
JWS112	L232	NA	FALSE	2920181	G	INS	1	T	7T	BSU_28560	lcfA
JWS112	L232	NA	FALSE	4147517	G	DEL	1	T	8T	BSU_40358	NA
JWS112	L233	NA	FALSE	498355	C	INS	1	A	6A	BSU_04450	dctS
JWS112	L233	NA	FALSE	761649	A	INS	1	G	6G	-	-
JWS112	L233	NA	FALSE	1352661	C	INS	1	T	6T	BSU_12860	steT
JWS112	L233	NA	FALSE	2025076	T	INS	1	A	8A	BSU_18560	yoaD
JWS112	L233	NA	FALSE	2513700	T	DEL	1	C	7C	BSU_24170	mmgA
JWS112	L233	NA	FALSE	3008880	C	DEL	1	A	7A	-	-
JWS112	L233	NA	FALSE	3922748	C	DEL	1	T	8T	BSU_38220	ywcC
JWS112	L233	NA	FALSE	3964851	A	DEL	1	T	7T	BSU_38620	aag
JWS112	L233	NA	FALSE	4147517	G	INS	1	T	8T	BSU_40358	NA
JWS112	L234	NA	FALSE	713795	G	INS	1	A	8A	BSU_06560	yerA
JWS112	L234	NA	FALSE	2908982	T	INS	1	C	6C	-	-
JWS112	L234	NA	FALSE	3308061	T	INS	1	A	7A	BSU_32180	yutK
JWS112	L235	NA	FALSE	763388	G	INS	1	T	6T	BSU_06980	rhiF
JWS112	L235	NA	FALSE	826745	C	INS	1	T	6T	-	-
JWS112	L235	NA	FALSE	2069027	C	DEL	1	A	8A	BSU_18970	yobI
JWS112	L235	NA	FALSE	3133939	C	INS	1	A	6A	BSU_30610	ytlC
JWS112	L236	NA	FALSE	721457	T	INS	1	A	6A	BSU_06610	pcrA
JWS112	L236	NA	FALSE	779376	C	INS	1	A	7A	BSU_07090	yetA
JWS112	L236	NA	FALSE	1351162	G	DEL	1	A	8A	-	-
JWS112	L236	NA	FALSE	1815083	C	INS	1	A	6A	BSU_17190	pksL
JWS112	L236	NA	FALSE	2970885	C	INS	1	A	6A	-	-
JWS112	L236	NA	FALSE	3043064	C	INS	1	T	7T	BSU_29720	motS
JWS112	L236	NA	FALSE	3386105	C	INS	1	A	7A	BSU_33010	cssR
JWS112	L237	NA	FALSE	54736	C	DEL	1	G	3G	BSU_00470	purR
JWS112	L237	NA	FALSE	1410954	G	INS	1	A	6A	BSU_13440	meeY
JWS112	L237	NA	FALSE	2122219	C	INS	1	T	7T	BSU_19460	bshB2
JWS112	L237	NA	FALSE	2477733	T	INS	1	A	7A	-	-
JWS112	L237	NA	FALSE	2543408	C	INS	1	A	6A	-	-
JWS112	L237	NA	FALSE	4031783	C	INS	1	T	7T	-	-
JWS112	L238	NA	FALSE	473150	T	INS	1	A	6A	-	-
JWS112	L238	NA	FALSE	603338	C	INS	1	T	6T	BSU_05580	ydgC
JWS112	L238	NA	FALSE	2463951	A	INS	1	T	5T	BSU_23690	yqjY
JWS112	L238	NA	FALSE	2707669	G	DEL	1	A	8A	BSU_26450	yrkN
JWS112	L238	NA	FALSE	3021258	A	DEL	1	T	7T	BSU_29540	ytdI
JWS112	L238	NA	FALSE	3276682	C	INS	1	A	8A	-	-
JWS112	L239	NA	FALSE	2512927	A	DEL	1	C	5C	BSU_24170	mmgA
JWS112	L239	NA	FALSE	2813604	C	DEL	1	A	7A	-	-
JWS112	L239	NA	FALSE	3464357	C	DEL	1	A	8A	BSU_33750	sdpA
JWS112	L239	NA	FALSE	3509500	G	INS	1	T	7T	BSU_34170	ganR
JWS112	L239	NA	FALSE	3962724	G	DEL	1	T	8T	BSU_38600	licR
JWS112	L240	NA	FALSE	458027	G	DEL	1	T	3T	BSU_04060	ycsG
JWS112	L240	NA	FALSE	1755884	T	INS	1	G	6G	BSU_16825	ymfD
JWS112	L240	NA	FALSE	2457507	C	INS	1	T	7T	BSU_23600	yqxK
JWS112	L240	NA	FALSE	3550306	G	INS	1	C	5C	BSU_34570	yvdK
JWS112	L240	NA	FALSE	4104173	A	DEL	1	T	9T	BSU_39950	yxaJ
JWS112	L241	NA	FALSE	1270064	G	INS	1	T	7T	BSU_11990	yjdB
[truncated: 512 more rows]
