# Supplementary material for: The mutational landscape of Bacillus subtilis conditional hypermutators shows how proofreading skews DNA polymerase error rates
Source: Nucleic Acids Res. 2025 Mar 8;53(5):gkaf147. doi: 10.1093/nar/gkaf147 (PMC11890065; doi:10.1093/nar/gkaf147)
Supplement: gkaf147_Supplemental_Files [file gkaf147_supplemental_files.zip › Tanneur-SI_NAR_TableS7.xlsx]

## Sheet: Legends
Table S7.1 and S7.2 are provided as distinct sheets of this xlsx file.
Table S7.1 and S7.2	Table S7 Substitution rates by replication-oriented triplet in B. subtilis (S7.1) and E. coli (S7.2)
organism	B. subtilis or E. coli
genotype	For B. subtilis, MMR-168 and MMR-PY79 aggregate each data from 3 MMR-defective mutants (see main text and Schroeder et al. 2016).
	For E. coli, rates were recomputed from the results of MA experiments in presence or absence of proofreading and MMR in LB medium and minimal (min) medium (Niccum et al.. 1998, Foster et al.. 1998). Following Foster et al. (2018), the reference RMIXLB aggregates data from E. coli K12 (wild-type) and 6 mutant strains with unaltered substitution rates compared to wt (denoted here RLB); MMR-LB aggre…
pyr.ref.triplet	The nucleotide triplet centred on the mutated (focal) position, using the pyrimidine framework.
pyr.replication.strand	Strand with respect to replication.
pyr.stranded.triplet	A unique identified for the replication-oriented triplet
pyr.ref	The focal pyrimidine.
nposinref	The number of positions where this nucleotide context (triplet x strand) is found in the reference sequence.
ngeninMA	The total number of generations in MA-lines for this genotype.
pyr.alt.A	The total number of substitutions to A in this nucleotide context.
pyr.alt.C	The total number of substitutions to C in this nucleotide context (0 if the focal pyrimidine is C).
pyr.alt.G	The total number of substitutions to G in this nucleotide context.
pyr.alt.T	The total number of substitutions to T in this nucleotide context (0 if the focal pyrimidine is T).
nbps.tot	The total number of substitutions in this context (sum of pyr.alt.A, pyr.alt.C, pyr.alt.G, and pyr.alt.T).
nbps.ts	The total number of transitions in this context (sum of pyr.alt.A and pyr.alt.G).
nbps.tv	The total number of substitutions in this context (pyr.alt.C or pyr.alt.T depending on the focal pyrimidine).
prop.tv	The proportion of transversions in this context (nbps.tv/nbps.tot).
prop.tv.clower	The lower bound of the 95% confidence interval for prop.tv, as obtained by the exact method for Binomial count implemented in R library “epitools”.
prop.tv.cupper	The upper bound of the 95% confidence interval for prop.tv, as obtained by the exact method for Binomial count implemented in R library “epitools”.
bps.tot.rate.emp	The empirical (ML) rate for substitutions in this context obtained as nbps.tot/(nposinref x ngeninMA).
bps.tot.rate.emp.clower	The lower bound of the 95% confidence interval for bps.tot.rate.emp, as obtained by the exact method for Poisson count implemented in R library “epitools”.
bps.tot.rate.emp.cupper	The upper bound of the 95% confidence interval for bps.tot.rate.emp, as obtained by the exact method for Poisson count implemented in R library “epitools”.
bps.ts.rate.emp	Same as bps.tot.rate.emp, bps.tot.rate.emp.clower, and bps.tot.rate.emp.cupper, but for transitions only.
bps.ts.rate.emp.clower
bps.ts.rate.emp.cupper
bps.tv.rate.emp	Same as bps.tot.rate.emp, bps.tot.rate.emp.clower, and bps.tot.rate.emp.cupper, but for transversions only.
bps.tv.rate.emp.clower
bps.tv.rate.emp.cupper
bps.tot.rate.bayes	The Bayesian estimate of the total substitution rate for a focal pyrimidine in this context, obtained by MCMC.
bps.tot.rate.bayes.clower95	The lower bound of the 95% credibility interval for the total substitution rate, obtained by MCMC.
bps.tot.rate.bayes.clower50	The lower bound of the 50% credibility interval for the total substitution rate, obtained by MCMC.
bps.tot.rate.bayes.cupper50	The upper bound of the 50% credibility interval for the total substitution rate, obtained by MCMC.
bps.tot.rate.bayes.cupper95	The upper bound of the 95% credibility interval for the total substitution rate, obtained by MCMC.
bps.ts.rate.bayes	Same as bps.tot.rate.bayes, bps.tot.rate.bayes.clower95, bps.tot.rate.bayes.clower50, bps.tot.rate.bayes.cupper50, and bps.tot.rate.bayes.cupper95, but for transitions only.
bps.ts.rate.bayes.clower95
bps.ts.rate.bayes.clower50
bps.ts.rate.bayes.cupper50
bps.ts.rate.bayes.cupper95
bps.tv.rate.bayes	Same as bps.tot.rate.bayes, bps.tot.rate.bayes.clower95, bps.tot.rate.bayes.clower50, bps.tot.rate.bayes.cupper50, and bps.tot.rate.bayes.cupper95, but for transversions only.
bps.tv.rate.bayes.clower95
bps.tv.rate.bayes.clower50
bps.tv.rate.bayes.cupper50
bps.tv.rate.bayes.cupper95

## Sheet: Table S7.1 Substitution rates b
organism	genotype	pyr.ref.triplet	pyr.replication.strand	pyr.stranded.triplet	pyr.ref	nposinref	ngeninMA	pyr.alt.A	pyr.alt.C	pyr.alt.G	pyr.alt.T	nbps.tot	nbps.ts	nbps.tv	prop.tv	prop.tv.clower	prop.tv.cupper	bps.tot.rate.emp	bps.tot.rate.emp.clower	bps.tot.rate.emp.cupper	bps.ts.rate.emp	bps.ts.rate.emp.clower	bps.ts.rate.emp.cupper	bps.tv.rate.emp	bps.tv.rate.emp.clower	bps.tv.rate.emp.cupper	bps.tot.rate.bayes	bps.tot.rate.bayes.clower95	bps.tot.rate.bayes.clower50	bps.tot.rate.bayes.cupper50	bps.tot.rate.bayes.cupper95	bps.ts.rate.bayes	bps.ts.rate.bayes.clower95	bps.ts.rate.bayes.clower50	bps.ts.rate.bayes.cupper50	bps.ts.rate.bayes.cupper95	bps.tv.rate.bayes	bps.tv.rate.bayes.clower95	bps.tv.rate.bayes.clower50	bps.tv.rate.bayes.cupper50	bps.tv.rate.bayes.cupper95
B. subtilis	R3610	ACA	leading	ACA.leading	C	62758	251000	0	0	1	1	2	1	1	0.5	0.0126	0.987	1.27e-10	1.54e-11	4.59e-10	6.35e-11	1.61e-12	3.54e-10	6.35e-11	1.61e-12	3.54e-10	2.13609e-10	8.51435e-11	1.5114e-10	2.61361e-10	4.1665e-10	1.33764e-10	3.9015e-11	8.54666e-11	1.68828e-10	2.97834e-10	7.71311e-11	2.06995e-11	4.86123e-11	9.61424e-11	1.81522e-10
B. subtilis	R3610	ACA	lagging	ACA.lagging	C	61290	251000	1	0	1	2	4	2	2	0.5	0.0676	0.932	2.6e-10	7.08e-11	6.66e-10	1.3e-10	1.57e-11	4.7e-10	1.3e-10	1.57e-11	4.7e-10	2.85673e-10	1.2275e-10	2.08935e-10	3.4622e-10	5.24701e-10	1.70083e-10	5.41801e-11	1.11424e-10	2.13897e-10	3.62732e-10	9.85863e-11	3.14588e-11	6.39291e-11	1.21232e-10	2.24536e-10
B. subtilis	R3610	ACC	leading	ACC.leading	C	31502	251000	3	0	0	1	4	1	3	0.75	0.194	0.994	5.06e-10	1.38e-10	1.3e-09	1.26e-10	3.2e-12	7.05e-10	3.79e-10	7.82e-11	1.11e-09	4.13049e-10	1.66192e-10	2.93667e-10	5.04353e-10	8.0417e-10	1.879e-10	4.82784e-11	1.1333e-10	2.38366e-10	4.54093e-10	1.65844e-10	5.15972e-11	9.6221e-11	2.05311e-10	4.34171e-10
B. subtilis	R3610	ACC	lagging	ACC.lagging	C	39448	251000	1	0	0	3	4	3	1	0.25	0.00631	0.806	4.04e-10	1.1e-10	1.03e-09	3.03e-10	6.25e-11	8.85e-10	1.01e-10	2.55e-12	5.63e-10	3.68132e-10	1.54518e-10	2.65389e-10	4.47903e-10	6.98295e-10	2.711e-10	9.30533e-11	1.79675e-10	3.36373e-10	5.84606e-10	8.8431e-11	2.33742e-11	5.37838e-11	1.10117e-10	2.15935e-10
B. subtilis	R3610	ACG	leading	ACG.leading	C	44607	251000	0	0	0	2	2	2	0	0	0	0.842	1.79e-10	2.16e-11	6.45e-10	1.79e-10	2.16e-11	6.45e-10	0	0	3.29e-10	2.55391e-10	9.71172e-11	1.77029e-10	3.13704e-10	5.10596e-10	2.07374e-10	6.47627e-11	1.33121e-10	2.61752e-10	4.46954e-10	6.31279e-11	1.31629e-11	3.67818e-11	8.10897e-11	1.53665e-10
B. subtilis	R3610	ACG	lagging	ACG.lagging	C	39287	251000	0	0	0	2	2	2	0	0	0	0.842	2.03e-10	2.46e-11	7.33e-10	2.03e-10	2.46e-11	7.33e-10	0	0	3.74e-10	2.70306e-10	1.02706e-10	1.89845e-10	3.30683e-10	5.42955e-10	2.20207e-10	6.80622e-11	1.39364e-10	2.79511e-10	4.94925e-10	6.58171e-11	1.37816e-11	3.77756e-11	8.46299e-11	1.6362e-10
B. subtilis	R3610	ACT	leading	ACT.leading	C	32817	251000	1	0	0	1	2	1	1	0.5	0.0126	0.987	2.43e-10	2.94e-11	8.77e-10	1.21e-10	3.07e-12	6.76e-10	1.21e-10	3.07e-12	6.76e-10	2.90966e-10	1.06067e-10	2.02931e-10	3.56067e-10	5.92795e-10	1.84733e-10	5.12785e-11	1.12826e-10	2.33121e-10	4.38859e-10	9.33617e-11	2.43468e-11	5.70625e-11	1.15053e-10	2.32192e-10
B. subtilis	R3610	ACT	lagging	ACT.lagging	C	36724	251000	0	0	0	0	0	0	0	NA	NA	NA	0	0	4e-10	0	0	4e-10	0	0	4e-10	1.93767e-10	6.19237e-11	1.28735e-10	2.41713e-10	4.12888e-10	1.31734e-10	3.07905e-11	7.46569e-11	1.70944e-10	3.22263e-10	6.74152e-11	1.41494e-11	3.90314e-11	8.62306e-11	1.69848e-10
B. subtilis	R3610	ATA	leading	ATA.leading	T	65831	251000	0	0	1	0	1	0	1	1	0.025	1	6.05e-11	1.53e-12	3.37e-10	0	0	2.23e-10	6.05e-11	1.53e-12	3.37e-10	1.79399e-10	6.70122e-11	1.25329e-10	2.20205e-10	3.61925e-10	1.01484e-10	2.54249e-11	6.07601e-11	1.30153e-10	2.35956e-10	7.50035e-11	2.04895e-11	4.73256e-11	9.39937e-11	1.71747e-10
B. subtilis	R3610	ATA	lagging	ATA.lagging	T	72301	251000	0	8	0	0	8	8	0	0	0	0.369	4.41e-10	1.9e-10	8.69e-10	4.41e-10	1.9e-10	8.69e-10	0	0	2.03e-10	4.03026e-10	1.99626e-10	3.13357e-10	4.77706e-10	6.90007e-10	3.78816e-10	1.74311e-10	2.86472e-10	4.55958e-10	6.73837e-10	5.6068e-11	1.18699e-11	3.30293e-11	7.26277e-11	1.32259e-10
B. subtilis	R3610	ATC	leading	ATC.leading	T	70313	251000	0	1	0	0	1	1	0	0	0	0.975	5.67e-11	1.43e-12	3.16e-10	5.67e-11	1.43e-12	3.16e-10	0	0	2.09e-10	1.73448e-10	6.42211e-11	1.20071e-10	2.14171e-10	3.44279e-10	1.26165e-10	3.70058e-11	7.97086e-11	1.59845e-10	2.82131e-10	5.72306e-11	1.20472e-11	3.39475e-11	7.43272e-11	1.347e-10
B. subtilis	R3610	ATC	lagging	ATC.lagging	T	79426	251000	0	3	0	0	3	3	0	0	0	0.708	1.5e-10	3.1e-11	4.4e-10	1.5e-10	3.1e-11	4.4e-10	0	0	1.85e-10	2.16826e-10	9.11541e-11	1.58559e-10	2.64009e-10	4.00811e-10	1.7638e-10	6.18067e-11	1.20429e-10	2.19481e-10	3.60952e-10	5.52345e-11	1.0923e-11	3.26262e-11	7.24786e-11	1.288e-10
B. subtilis	R3610	ATG	leading	ATG.leading	T	80119	251000	4	1	3	0	8	1	7	0.875	0.473	0.997	3.98e-10	1.72e-10	7.84e-10	4.97e-11	1.26e-12	2.77e-10	3.48e-10	1.4e-10	7.17e-10	3.74703e-10	1.87581e-10	2.91958e-10	4.4058e-10	6.39612e-10	1.18348e-10	3.38274e-11	7.65595e-11	1.48973e-10	2.63594e-10	2.12737e-10	8.1851e-11	1.44478e-10	2.62728e-10	4.37125e-10
B. subtilis	R3610	ATG	lagging	ATG.lagging	T	67914	251000	0	4	1	0	5	4	1	0.2	0.00505	0.716	2.93e-10	9.52e-11	6.85e-10	2.35e-10	6.39e-11	6.01e-10	5.87e-11	1.48e-12	3.27e-10	3.0212e-10	1.41529e-10	2.27136e-10	3.61357e-10	5.37342e-10	2.30273e-10	8.76716e-11	1.61957e-10	2.8258e-10	4.57499e-10	7.44382e-11	1.91244e-11	4.69804e-11	9.39324e-11	1.6868e-10
B. subtilis	R3610	ATT	leading	ATT.leading	T	91919	251000	2	2	0	0	4	2	2	0.5	0.0676	0.932	1.73e-10	4.72e-11	4.44e-10	8.67e-11	1.05e-11	3.13e-10	8.67e-11	1.05e-11	3.13e-10	2.24101e-10	1.00337e-10	1.66806e-10	2.70161e-10	4.04681e-10	1.33735e-10	4.36041e-11	8.8979e-11	1.68112e-10	2.76787e-10	8.36576e-11	2.6515e-11	5.54738e-11	1.02759e-10	1.82573e-10
B. subtilis	R3610	ATT	lagging	ATT.lagging	T	88540	251000	0	0	1	0	1	0	1	1	0.025	1	4.5e-11	1.14e-12	2.51e-10	0	0	1.66e-10	4.5e-11	1.14e-12	2.51e-10	1.54644e-10	5.86412e-11	1.09401e-10	1.90892e-10	2.97808e-10	8.87151e-11	2.15238e-11	5.29733e-11	1.14283e-10	2.10476e-10	6.85061e-11	1.85594e-11	4.36847e-11	8.65357e-11	1.53394e-10
B. subtilis	R3610	CCA	leading	CCA.leading	C	37931	251000	0	0	1	2	3	2	1	0.333	0.0084	0.906	3.15e-10	6.5e-11	9.21e-10	2.1e-10	2.54e-11	7.59e-10	1.05e-10	2.66e-12	5.85e-10	3.21823e-10	1.26445e-10	2.26118e-10	3.94933e-10	6.31847e-10	2.21072e-10	6.71474e-11	1.40028e-10	2.76958e-10	5.02896e-10	8.9631e-11	2.29574e-11	5.41039e-11	1.12187e-10	2.24849e-10
B. subtilis	R3610	CCA	lagging	CCA.lagging	C	51515	251000	1	0	0	3	4	3	1	0.25	0.00631	0.806	3.09e-10	8.43e-11	7.92e-10	2.32e-10	4.78e-11	6.78e-10	7.73e-11	1.96e-12	4.31e-10	3.15471e-10	1.33977e-10	2.32447e-10	3.81406e-10	5.95537e-10	2.31525e-10	8.18023e-11	1.56447e-10	2.87757e-10	4.79137e-10	8.13138e-11	2.13411e-11	5.00457e-11	1.01137e-10	1.95911e-10
B. subtilis	R3610	CCC	leading	CCC.leading	C	21836	251000	2	0	0	2	4	2	2	0.5	0.0676	0.932	7.3e-10	1.99e-10	1.87e-09	3.65e-10	4.42e-11	1.32e-09	3.65e-10	4.42e-11	1.32e-09	5.01843e-10	1.92913e-10	3.4629e-10	6.17243e-10	1.01857e-09	2.92496e-10	8.40926e-11	1.77238e-10	3.68408e-10	6.99131e-10	1.39749e-10	3.95758e-11	8.0211e-11	1.71957e-10	3.82702e-10
B. subtilis	R3610	CCC	lagging	CCC.lagging	C	38623	251000	0	0	0	1	1	1	0	0	0	0.975	1.03e-10	2.61e-12	5.75e-10	1.03e-10	2.61e-12	5.75e-10	0	0	3.81e-10	2.27675e-10	8.01769e-11	1.55318e-10	2.82951e-10	4.66573e-10	1.71014e-10	4.40765e-11	1.0463e-10	2.17166e-10	4.01285e-10	6.61897e-11	1.41055e-11	3.87179e-11	8.51208e-11	1.65901e-10
B. subtilis	R3610	CCG	leading	CCG.leading	C	49451	251000	1	0	0	7	8	7	1	0.125	0.00316	0.527	6.45e-10	2.78e-10	1.27e-09	5.64e-10	2.27e-10	1.16e-09	8.06e-11	2.04e-12	4.49e-10	5.1856e-10	2.55878e-10	3.97178e-10	6.16589e-10	8.97911e-10	4.49016e-10	1.94768e-10	3.27766e-10	5.4454e-10	8.36017e-10	8.39589e-11	2.18861e-11	5.09587e-11	1.04591e-10	2.03302e-10
B. subtilis	R3610	CCG	lagging	CCG.lagging	C	59629	251000	0	0	1	5	6	5	1	0.167	0.00421	0.641	4.01e-10	1.47e-10	8.73e-10	3.34e-10	1.08e-10	7.8e-10	6.68e-11	1.69e-12	3.72e-10	3.73303e-10	1.74132e-10	2.82702e-10	4.46353e-10	6.57197e-10	3.00649e-10	1.2016e-10	2.14893e-10	3.68153e-10	5.74774e-10	7.77819e-11	2.14563e-11	4.81578e-11	9.69916e-11	1.81635e-10
B. subtilis	R3610	CCT	leading	CCT.leading	C	36423	251000	0	0	0	1	1	1	0	0	0	0.975	1.09e-10	2.77e-12	6.09e-10	1.09e-10	2.77e-12	6.09e-10	0	0	4.04e-10	2.34447e-10	8.3827e-11	1.60453e-10	2.91642e-10	4.79493e-10	1.75571e-10	4.54873e-11	1.07794e-10	2.21997e-10	4.11207e-10	6.71741e-11	1.35373e-11	3.91547e-11	8.57562e-11	1.65532e-10
B. subtilis	R3610	CCT	lagging	CCT.lagging	C	53285	251000	1	0	0	1	2	1	1	0.5	0.0126	0.987	1.5e-10	1.81e-11	5.4e-10	7.48e-11	1.89e-12	4.17e-10	7.48e-11	1.89e-12	4.17e-10	2.32886e-10	8.92689e-11	1.6249e-10	2.87907e-10	4.59057e-10	1.47182e-10	4.0459e-11	9.18929e-11	1.86937e-10	3.35218e-10	8.05927e-11	2.15837e-11	5.01074e-11	1.00774e-10	1.91612e-10
B. subtilis	R3610	CTA	leading	CTA.leading	T	23915	251000	1	1	1	0	3	1	2	0.667	0.0943	0.992	5e-10	1.03e-10	1.46e-09	1.67e-10	4.21e-12	9.28e-10	3.33e-10	4.03e-11	1.2e-09	4.04087e-10	1.56401e-10	2.80697e-10	4.98607e-10	8.21478e-10	2.14417e-10	5.32367e-11	1.26295e-10	2.72451e-10	5.33159e-10	1.37653e-10	3.96731e-11	7.97157e-11	1.68352e-10	3.7172e-10
B. subtilis	R3610	CTA	lagging	CTA.lagging	T	24439	251000	0	3	0	0	3	3	0	0	0	0.708	4.89e-10	1.01e-10	1.43e-09	4.89e-10	1.01e-10	1.43e-09	0	0	6.01e-10	3.97476e-10	1.50283e-10	2.75596e-10	4.89295e-10	8.01845e-10	3.55042e-10	1.11347e-10	2.27397e-10	4.45055e-10	7.98076e-10	7.22106e-11	1.45435e-11	4.1623e-11	9.08506e-11	1.84777e-10
B. subtilis	R3610	CTC	leading	CTC.leading	T	34405	251000	3	0	0	0	3	0	3	1	0.292	1	3.47e-10	7.16e-11	1.02e-09	0	0	4.27e-10	3.47e-10	7.16e-11	1.02e-09	3.37487e-10	1.3149e-10	2.35927e-10	4.14197e-10	6.66907e-10	1.3373e-10	2.9931e-11	7.74202e-11	1.72533e-10	3.31844e-10	1.59381e-10	4.93296e-11	9.40201e-11	1.97262e-10	4.08473e-10
B. subtilis	R3610	CTC	lagging	CTC.lagging	T	51031	251000	0	2	0	0	2	2	0	0	0	0.842	1.56e-10	1.89e-11	5.64e-10	1.56e-10	1.89e-11	5.64e-10	0	0	2.88e-10	2.38255e-10	9.25279e-11	1.66439e-10	2.93787e-10	4.70858e-10	1.90255e-10	5.92146e-11	1.23904e-10	2.37707e-10	4.19806e-10	6.24629e-11	1.33311e-11	3.62322e-11	8.06707e-11	1.5047e-10
B. subtilis	R3610	CTG	leading	CTG.leading	T	65134	251000	1	5	1	0	7	5	2	0.286	0.0367	0.71	4.28e-10	1.72e-10	8.82e-10	3.06e-10	9.93e-11	7.14e-10	1.22e-10	1.48e-11	4.42e-10	3.89095e-10	1.88328e-10	2.95558e-10	4.65006e-10	6.78565e-10	2.78244e-10	1.13678e-10	2.00457e-10	3.41461e-10	5.26421e-10	9.69064e-11	3.0165e-11	6.33471e-11	1.18565e-10	2.21168e-10
B. subtilis	R3610	CTG	lagging	CTG.lagging	T	65953	251000	0	4	2	0	6	4	2	0.333	0.0433	0.777	3.62e-10	1.33e-10	7.89e-10	2.42e-10	6.58e-11	6.19e-10	1.21e-10	1.46e-11	4.36e-10	3.46928e-10	1.60459e-10	2.64129e-10	4.12653e-10	6.17434e-10	2.35785e-10	9.07991e-11	1.6604e-10	2.88368e-10	4.64473e-10	9.65517e-11	2.98833e-11	6.2436e-11	1.20228e-10	2.20162e-10
B. subtilis	R3610	CTT	leading	CTT.leading	T	68223	251000	2	0	1	0	3	0	3	1	0.292	1	1.75e-10	3.61e-11	5.12e-10	0	0	2.15e-10	1.75e-10	3.61e-11	5.12e-10	2.38537e-10	9.59216e-11	1.72665e-10	2.89739e-10	4.51175e-10	1.01147e-10	2.53172e-11	6.0521e-11	1.29592e-10	2.36513e-10	1.1883e-10	4.07283e-11	7.86711e-11	1.4606e-10	2.67803e-10
B. subtilis	R3610	CTT	lagging	CTT.lagging	T	90388	251000	1	1	0	0	2	1	1	0.5	0.0126	0.987	8.82e-11	1.07e-11	3.18e-10	4.41e-11	1.11e-12	2.46e-10	4.41e-11	1.11e-12	2.46e-10	1.77169e-10	7.20819e-11	1.26886e-10	2.17702e-10	3.37438e-10	1.10621e-10	3.20278e-11	7.1045e-11	1.3945e-10	2.39464e-10	6.77037e-11	1.81444e-11	4.31326e-11	8.6114e-11	1.52623e-10
B. subtilis	R3610	GCA	leading	GCA.leading	C	63220	251000	0	0	0	13	13	13	0	0	0	0.247	8.19e-10	4.36e-10	1.4e-09	8.19e-10	4.36e-10	1.4e-09	0	0	2.32e-10	6.70578e-10	3.67392e-10	5.35328e-10	7.81925e-10	1.09067e-09	6.72535e-10	3.5679e-10	5.33728e-10	7.87893e-10	1.10683e-09	5.87081e-11	1.25327e-11	3.49453e-11	7.55564e-11	1.38716e-10
B. subtilis	R3610	GCA	lagging	GCA.lagging	C	61708	251000	0	0	1	4	5	4	1	0.2	0.00505	0.716	3.23e-10	1.05e-10	7.53e-10	2.58e-10	7.04e-11	6.61e-10	6.46e-11	1.63e-12	3.6e-10	3.214e-10	1.45626e-10	2.39439e-10	3.86397e-10	5.77975e-10	2.48763e-10	9.26971e-11	1.74298e-10	3.06443e-10	4.93139e-10	7.73088e-11	2.08695e-11	4.88393e-11	9.689e-11	1.78951e-10
B. subtilis	R3610	GCC	leading	GCC.leading	C	47636	251000	0	0	0	7	7	7	0	0	0	0.41	5.85e-10	2.35e-10	1.21e-09	5.85e-10	2.35e-10	1.21e-09	0	0	3.09e-10	4.79232e-10	2.26094e-10	3.63578e-10	5.71644e-10	8.58948e-10	4.63067e-10	1.97806e-10	3.35715e-10	5.61563e-10	8.7293e-10	6.3439e-11	1.34133e-11	3.69508e-11	8.21505e-11	1.53137e-10
B. subtilis	R3610	GCC	lagging	GCC.lagging	C	57574	251000	2	0	1	1	4	1	3	0.75	0.194	0.994	2.77e-10	7.54e-11	7.09e-10	6.92e-11	1.75e-12	3.86e-10	2.08e-10	4.28e-11	6.07e-10	2.98128e-10	1.27684e-10	2.19259e-10	3.5986e-10	5.59422e-10	1.40633e-10	3.96401e-11	8.76829e-11	1.78227e-10	3.26373e-10	1.26368e-10	4.06221e-11	8.08925e-11	1.57092e-10	2.90072e-10
B. subtilis	R3610	GCG	leading	GCG.leading	C	52588	251000	4	0	0	11	15	11	4	0.267	0.0779	0.551	1.14e-09	6.36e-10	1.87e-09	8.33e-10	4.16e-10	1.49e-09	3.03e-10	8.26e-11	7.76e-10	8.80654e-10	4.93433e-10	7.10256e-10	1.02608e-09	1.42003e-09	6.61083e-10	3.29772e-10	5.1006e-10	7.85354e-10	1.12618e-09	1.639e-10	5.66505e-11	1.01495e-10	2.03236e-10	3.81168e-10
B. subtilis	R3610	GCG	lagging	GCG.lagging	C	43798	251000	0	0	0	3	3	3	0	0	0	0.708	2.73e-10	5.63e-11	7.98e-10	2.73e-10	5.63e-11	7.98e-10	0	0	3.36e-10	3.01005e-10	1.2356e-10	2.1531e-10	3.65657e-10	5.83179e-10	2.54613e-10	8.66521e-11	1.706e-10	3.17612e-10	5.38489e-10	6.44028e-11	1.35391e-11	3.75412e-11	8.23702e-11	1.53594e-10
B. subtilis	R3610	GCT	leading	GCT.leading	C	70005	251000	0	0	0	10	10	10	0	0	0	0.308	5.69e-10	2.73e-10	1.05e-09	5.69e-10	2.73e-10	1.05e-09	0	0	2.1e-10	4.91438e-10	2.54079e-10	3.89448e-10	5.76698e-10	8.15384e-10	4.79221e-10	2.37533e-10	3.7268e-10	5.67951e-10	8.09649e-10	5.72245e-11	1.25058e-11	3.39495e-11	7.46059e-11	1.33145e-10
B. subtilis	R3610	GCT	lagging	GCT.lagging	C	70362	251000	1	0	0	6	7	6	1	0.143	0.00361	0.579	3.96e-10	1.59e-10	8.17e-10	3.4e-10	1.25e-10	7.39e-10	5.66e-11	1.43e-12	3.15e-10	3.68267e-10	1.80947e-10	2.84625e-10	4.35522e-10	6.41594e-10	3.03709e-10	1.31339e-10	2.22999e-10	3.6588e-10	5.68881e-10	7.35979e-11	1.89939e-11	4.6258e-11	9.28188e-11	1.70594e-10
B. subtilis	R3610	GTA	leading	GTA.leading	T	37481	251000	2	3	0	0	5	3	2	0.4	0.0527	0.853	5.31e-10	1.73e-10	1.24e-09	3.19e-10	6.58e-11	9.32e-10	2.13e-10	2.57e-11	7.68e-10	4.32245e-10	1.84896e-10	3.17116e-10	5.22132e-10	8.1723e-10	2.79577e-10	9.19175e-11	1.85113e-10	3.47275e-10	6.00485e-10	1.1765e-10	3.49848e-11	7.2878e-11	1.4293e-10	2.92832e-10
B. subtilis	R3610	GTA	lagging	GTA.lagging	T	36120	251000	0	7	1	0	8	7	1	0.125	0.00316	0.527	8.82e-10	3.81e-10	1.74e-09	7.72e-10	3.1e-10	1.59e-09	1.1e-10	2.79e-12	6.15e-10	6.40633e-10	2.98728e-10	4.81091e-10	7.63013e-10	1.15343e-09	5.68399e-10	2.377e-10	4.11592e-10	6.98184e-10	1.06628e-09	8.9408e-11	2.34523e-11	5.45071e-11	1.10831e-10	2.2183e-10
B. subtilis	R3610	GTC	leading	GTC.leading	T	38768	251000	0	3	1	0	4	3	1	0.25	0.00631	0.806	4.11e-10	1.12e-10	1.05e-09	3.08e-10	6.36e-11	9.01e-10	1.03e-10	2.6e-12	5.73e-10	3.73085e-10	1.55248e-10	2.684e-10	4.53798e-10	7.07224e-10	2.74995e-10	9.32931e-11	1.81977e-10	3.43172e-10	5.83507e-10	8.91283e-11	2.30171e-11	5.42694e-11	1.10358e-10	2.16582e-10
B. subtilis	R3610	GTC	lagging	GTC.lagging	T	43485	251000	0	3	0	0	3	3	0	0	0	0.708	2.75e-10	5.67e-11	8.03e-10	2.75e-10	5.67e-11	8.03e-10	0	0	3.38e-10	3.02871e-10	1.20138e-10	2.15833e-10	3.67033e-10	5.94204e-10	2.57058e-10	8.70001e-11	1.72518e-10	3.18505e-10	5.46388e-10	6.40332e-11	1.29074e-11	3.71869e-11	8.22135e-11	1.58109e-10
B. subtilis	R3610	GTG	leading	GTG.leading	T	42958	251000	2	5	2	0	9	5	4	0.444	0.137	0.788	8.35e-10	3.82e-10	1.58e-09	4.64e-10	1.51e-10	1.08e-09	3.71e-10	1.01e-10	9.5e-10	6.32466e-10	3.08238e-10	4.82948e-10	7.47918e-10	1.10816e-09	3.75564e-10	1.45866e-10	2.64198e-10	4.60192e-10	7.41171e-10	1.79701e-10	6.0357e-11	1.09671e-10	2.24598e-10	4.30981e-10
B. subtilis	R3610	GTG	lagging	GTG.lagging	T	32414	251000	0	8	0	0	8	8	0	0	0	0.369	9.83e-10	4.25e-10	1.94e-09	9.83e-10	4.25e-10	1.94e-09	0	0	4.53e-10	6.84574e-10	3.16589e-10	5.1324e-10	8.19111e-10	1.24124e-09	7.00016e-10	2.98163e-10	5.12221e-10	8.46857e-10	1.31255e-09	6.91728e-11	1.40981e-11	3.96004e-11	8.82195e-11	1.70132e-10
B. subtilis	R3610	GTT	leading	GTT.leading	T	57536	251000	0	4	2	0	6	4	2	0.333	0.0433	0.777	4.15e-10	1.52e-10	9.04e-10	2.77e-10	7.55e-11	7.09e-10	1.38e-10	1.68e-11	5e-10	3.77945e-10	1.75516e-10	2.8612e-10	4.5157e-10	6.71803e-10	2.58363e-10	9.75102e-11	1.78956e-10	3.18219e-10	5.1771e-10	1.01652e-10	3.13095e-11	6.46732e-11	1.25466e-10	2.40698e-10
B. subtilis	R3610	GTT	lagging	GTT.lagging	T	59660	251000	0	5	0	0	5	5	0	0	0	0.522	3.34e-10	1.08e-10	7.79e-10	3.34e-10	1.08e-10	7.79e-10	0	0	2.46e-10	3.28985e-10	1.46667e-10	2.46649e-10	3.93651e-10	5.95544e-10	2.95886e-10	1.20309e-10	2.11074e-10	3.59121e-10	5.71375e-10	5.9529e-11	1.28635e-11	3.50074e-11	7.75093e-11	1.3967e-10
B. subtilis	R3610	TCA	leading	TCA.leading	C	76448	251000	2	0	0	5	7	5	2	0.286	0.0367	0.71	3.65e-10	1.47e-10	7.52e-10	2.61e-10	8.46e-11	6.08e-10	1.04e-10	1.26e-11	3.77e-10	3.52173e-10	1.73353e-10	2.70623e-10	4.17943e-10	6.16385e-10	2.49684e-10	1.03226e-10	1.82205e-10	3.02507e-10	4.74941e-10	9.02157e-11	2.81013e-11	5.93049e-11	1.11846e-10	2.01494e-10
B. subtilis	R3610	TCA	lagging	TCA.lagging	C	93314	251000	0	0	0	5	5	5	0	0	0	0.522	2.13e-10	6.93e-11	4.98e-10	2.13e-10	6.93e-11	4.98e-10	0	0	1.57e-10	2.49781e-10	1.16987e-10	1.9066e-10	2.98988e-10	4.40699e-10	2.17032e-10	9.12033e-11	1.56141e-10	2.64774e-10	4.09862e-10	5.2746e-11	1.13845e-11	3.12771e-11	6.92202e-11	1.19469e-10
B. subtilis	R3610	TCC	leading	TCC.leading	C	44655	251000	1	0	0	5	6	5	1	0.167	0.00421	0.641	5.35e-10	1.96e-10	1.17e-09	4.46e-10	1.45e-10	1.04e-09	8.92e-11	2.26e-12	4.97e-10	4.44108e-10	2.02959e-10	3.33773e-10	5.29183e-10	8.23365e-10	3.64086e-10	1.40099e-10	2.56666e-10	4.45906e-10	7.15218e-10	8.49621e-11	2.24898e-11	5.26484e-11	1.05448e-10	2.04198e-10
B. subtilis	R3610	TCC	lagging	TCC.lagging	C	67390	251000	2	0	1	1	4	1	3	0.75	0.194	0.994	2.36e-10	6.44e-11	6.05e-10	5.91e-11	1.5e-12	3.29e-10	1.77e-10	3.66e-11	5.18e-10	2.71252e-10	1.18128e-10	2.00765e-10	3.26364e-10	5.04631e-10	1.29395e-10	3.81819e-11	8.26523e-11	1.62232e-10	2.86754e-10	1.19146e-10	4.0943e-11	7.83407e-11	1.45373e-10	2.66934e-10
B. subtilis	R3610	TCG	leading	TCG.leading	C	43794	251000	0	0	0	7	7	7	0	0	0	0.41	6.37e-10	2.56e-10	1.31e-09	6.37e-10	2.56e-10	1.31e-09	0	0	3.36e-10	5.03058e-10	2.34671e-10	3.76942e-10	6.04951e-10	8.96832e-10	4.95874e-10	2.18197e-10	3.63894e-10	5.98081e-10	9.25041e-10	6.3885e-11	1.37891e-11	3.72982e-11	8.20912e-11	1.56262e-10
B. subtilis	R3610	TCG	lagging	TCG.lagging	C	47733	251000	0	0	1	3	4	3	1	0.25	0.00631	0.806	3.34e-10	9.1e-11	8.55e-10	2.5e-10	5.16e-11	7.32e-10	8.35e-11	2.11e-12	4.65e-10	3.3145e-10	1.39135e-10	2.40749e-10	4.00448e-10	6.22088e-10	2.4272e-10	8.22429e-11	1.63404e-10	3.02061e-10	5.11908e-10	8.32968e-11	2.17874e-11	5.11478e-11	1.03328e-10	2.0257e-10
B. subtilis	R3610	TCT	leading	TCT.leading	C	52418	251000	0	0	0	2	2	2	0	0	0	0.842	1.52e-10	1.84e-11	5.49e-10	1.52e-10	1.84e-11	5.49e-10	0	0	2.8e-10	2.35425e-10	9.40372e-11	1.67568e-10	2.87015e-10	4.56589e-10	1.86435e-10	5.70518e-11	1.20702e-10	2.34161e-10	4.02713e-10	6.12179e-11	1.27033e-11	3.58097e-11	7.96486e-11	1.47704e-10
B. subtilis	R3610	TCT	lagging	TCT.lagging	C	71407	251000	0	0	0	1	1	1	0	0	0	0.975	5.58e-11	1.41e-12	3.11e-10	5.58e-11	1.41e-12	3.11e-10	0	0	2.06e-10	1.72952e-10	6.39194e-11	1.20656e-10	2.131e-10	3.47464e-10	1.24234e-10	3.54274e-11	7.86205e-11	1.57529e-10	2.78167e-10	5.61706e-11	1.24336e-11	3.34157e-11	7.27243e-11	1.312e-10
B. subtilis	R3610	TTA	leading	TTA.leading	T	64208	251000	1	3	1	0	5	3	2	0.4	0.0527	0.853	3.1e-10	1.01e-10	7.24e-10	1.86e-10	3.84e-11	5.44e-10	1.24e-10	1.5e-11	4.48e-10	3.16467e-10	1.42287e-10	2.36746e-10	3.8012e-10	5.81517e-10	2.02011e-10	7.34518e-11	1.37224e-10	2.51503e-10	4.12984e-10	9.65761e-11	2.97984e-11	6.26506e-11	1.19771e-10	2.20173e-10
B. subtilis	R3610	TTA	lagging	TTA.lagging	T	58586	251000	2	5	1	0	8	5	3	0.375	0.0852	0.755	5.44e-10	2.35e-10	1.07e-09	3.4e-10	1.1e-10	7.93e-10	2.04e-10	4.21e-11	5.96e-10	4.6339e-10	2.25791e-10	3.57645e-10	5.50955e-10	8.03352e-10	3.00652e-10	1.22872e-10	2.1537e-10	3.68256e-10	5.70483e-10	1.26305e-10	4.24437e-11	8.21458e-11	1.56431e-10	2.86238e-10
B. subtilis	R3610	TTC	leading	TTC.leading	T	73879	251000	0	6	1	0	7	6	1	0.143	0.00361	0.579	3.77e-10	1.52e-10	7.78e-10	3.24e-10	1.19e-10	7.04e-10	5.39e-11	1.36e-12	3e-10	3.59154e-10	1.75257e-10	2.78191e-10	4.263e-10	6.199e-10	2.94627e-10	1.26924e-10	2.16212e-10	3.56018e-10	5.46892e-10	7.20874e-11	1.92794e-11	4.59588e-11	8.97297e-11	1.66238e-10
B. subtilis	R3610	TTC	lagging	TTC.lagging	T	105951	251000	2	17	1	0	20	17	3	0.15	0.0321	0.379	7.52e-10	4.59e-10	1.16e-09	6.39e-10	3.72e-10	1.02e-09	1.13e-10	2.33e-11	3.3e-10	6.62508e-10	4.09026e-10	5.57602e-10	7.56666e-10	9.8238e-10	5.664e-10	3.23934e-10	4.67343e-10	6.52066e-10	8.75574e-10	9.5553e-11	3.40254e-11	6.57987e-11	1.1663e-10	1.9928e-10
B. subtilis	R3610	TTG	leading	TTG.leading	T	79632	251000	0	4	0	0	4	4	0	0	0	0.602	2e-10	5.45e-11	5.12e-10	2e-10	5.45e-11	5.12e-10	0	0	1.85e-10	2.42799e-10	1.06437e-10	1.81796e-10	2.94215e-10	4.34625e-10	2.08503e-10	7.98797e-11	1.49102e-10	2.57062e-10	4.03467e-10	5.49415e-11	1.17785e-11	3.23124e-11	7.22454e-11	1.26123e-10
B. subtilis	R3610	TTG	lagging	TTG.lagging	T	74098	251000	0	9	4	0	13	9	4	0.308	0.0909	0.614	6.99e-10	3.72e-10	1.2e-09	4.84e-10	2.21e-10	9.19e-10	2.15e-10	5.86e-11	5.51e-10	5.90161e-10	3.26918e-10	4.78665e-10	6.87826e-10	9.37324e-10	4.15079e-10	2.00689e-10	3.1758e-10	4.96236e-10	7.12658e-10	1.36617e-10	5.02016e-11	9.09388e-11	1.67567e-10	3.02645e-10
B. subtilis	R3610	TTT	leading	TTT.leading	T	128811	251000	1	2	0	0	3	2	1	0.333	0.0084	0.906	9.28e-11	1.91e-11	2.71e-10	6.19e-11	7.49e-12	2.23e-10	3.09e-11	7.82e-13	1.72e-10	1.61893e-10	6.98232e-11	1.2066e-10	1.95436e-10	2.92202e-10	1.08415e-10	3.75845e-11	7.3371e-11	1.3608e-10	2.20573e-10	5.84457e-11	1.59103e-11	3.76488e-11	7.47857e-11	1.25108e-10
B. subtilis	R3610	TTT	lagging	TTT.lagging	T	160412	251000	1	1	0	0	2	1	1	0.5	0.0126	0.987	4.97e-11	6.02e-12	1.79e-10	2.48e-11	6.28e-13	1.38e-10	2.48e-11	6.28e-13	1.38e-10	1.25818e-10	5.13559e-11	9.12609e-11	1.5277e-10	2.3861e-10	7.88544e-11	2.47097e-11	5.22018e-11	9.94468e-11	1.65743e-10	5.30283e-11	1.45811e-11	3.44548e-11	6.78873e-11	1.12245e-10
B. subtilis	RPY79	ACA	leading	ACA.leading	C	62758	272700	1	0	0	2	3	2	1	0.333	0.0084	0.906	1.75e-10	3.61e-11	5.12e-10	1.17e-10	1.42e-11	4.22e-10	5.84e-11	1.48e-12	3.26e-10	1.80136e-10	5.75182e-11	1.18848e-10	2.2496e-10	3.85386e-10	1.21877e-10	2.907e-11	6.96664e-11	1.5708e-10	3.02003e-10	4.4524e-11	1.44283e-11	3.14751e-11	5.26138e-11	1.00455e-10
B. subtilis	RPY79	ACA	lagging	ACA.lagging	C	61290	272700	0	0	0	1	1	1	0	0	0	0.975	5.98e-11	1.51e-12	3.33e-10	5.98e-11	1.51e-12	3.33e-10	0	0	2.21e-10	1.1151e-10	2.79889e-11	6.64784e-11	1.42857e-10	2.6398e-10	8.77124e-11	1.60582e-11	4.71937e-11	1.14181e-10	2.33088e-10	3.69213e-11	8.68766e-12	2.53488e-11	4.56772e-11	7.65684e-11
B. subtilis	RPY79	ACC	leading	ACC.leading	C	31502	272700	0	0	0	2	2	2	0	0	0	0.842	2.33e-10	2.82e-11	8.41e-10	2.33e-10	2.82e-11	8.41e-10	0	0	4.29e-10	2.14503e-10	5.51057e-11	1.28447e-10	2.7342e-10	5.09456e-10	1.99883e-10	4.38964e-11	1.10194e-10	2.58897e-10	5.08407e-10	3.95937e-11	1.01758e-11	2.70231e-11	4.79914e-11	8.68591e-11
B. subtilis	RPY79	ACC	lagging	ACC.lagging	C	39448	272700	0	0	0	3	3	3	0	0	0	0.708	2.79e-10	5.75e-11	8.15e-10	2.79e-10	5.75e-11	8.15e-10	0	0	3.43e-10	2.45337e-10	7.50351e-11	1.56412e-10	3.10771e-10	5.47948e-10	2.30577e-10	6.19565e-11	1.40032e-10	2.93902e-10	5.33864e-10	3.89879e-11	1.01645e-11	2.67919e-11	4.75739e-11	8.28473e-11
B. subtilis	RPY79	ACG	leading	ACG.leading	C	44607	272700	0	0	0	4	4	4	0	0	0	0.602	3.29e-10	8.96e-11	8.42e-10	3.29e-10	8.96e-11	8.42e-10	0	0	3.03e-10	2.79229e-10	9.66095e-11	1.88434e-10	3.46421e-10	5.86394e-10	2.73788e-10	8.25316e-11	1.77492e-10	3.42907e-10	5.96581e-10	3.80743e-11	9.4603e-12	2.63497e-11	4.6343e-11	8.14168e-11
B. subtilis	RPY79	ACG	lagging	ACG.lagging	C	39287	272700	1	0	0	1	2	1	1	0.5	0.0126	0.987	1.87e-10	2.26e-11	6.74e-10	9.33e-11	2.36e-12	5.2e-10	9.33e-11	2.36e-12	5.2e-10	1.90989e-10	5.21606e-11	1.15609e-10	2.44421e-10	4.46004e-10	1.16545e-10	1.994e-11	5.84483e-11	1.52865e-10	3.19849e-10	4.70409e-11	1.55959e-11	3.30311e-11	5.53817e-11	1.06841e-10
B. subtilis	RPY79	ACT	leading	ACT.leading	C	32817	272700	0	0	0	1	1	1	0	0	0	0.975	1.12e-10	2.83e-12	6.23e-10	1.12e-10	2.83e-12	6.23e-10	0	0	4.12e-10	1.53237e-10	3.44398e-11	8.81633e-11	1.98967e-10	3.83555e-10	1.30492e-10	2.09561e-11	6.39703e-11	1.71336e-10	3.77125e-10	3.93363e-11	9.31125e-12	2.70672e-11	4.77828e-11	8.69581e-11
B. subtilis	RPY79	ACT	lagging	ACT.lagging	C	36724	272700	0	0	0	0	0	0	0	NA	NA	NA	0	0	3.68e-10	0	0	3.68e-10	0	0	3.68e-10	1.01202e-10	1.90067e-11	5.44843e-11	1.30974e-10	2.73063e-10	7.30861e-11	8.82226e-12	3.16937e-11	9.61654e-11	2.3686e-10	3.87903e-11	1.00522e-11	2.65572e-11	4.71583e-11	8.51166e-11
B. subtilis	RPY79	ATA	leading	ATA.leading	T	65831	272700	0	1	3	0	4	1	3	0.75	0.194	0.994	2.23e-10	6.07e-11	5.7e-10	5.57e-11	1.41e-12	3.1e-10	1.67e-10	3.45e-11	4.88e-10	2.1321e-10	7.6002e-11	1.45233e-10	2.65478e-10	4.3665e-10	8.45718e-11	1.61296e-11	4.4275e-11	1.11438e-10	2.29431e-10	6.43078e-11	2.5521e-11	4.13001e-11	7.56273e-11	1.60669e-10
B. subtilis	RPY79	ATA	lagging	ATA.lagging	T	72301	272700	0	2	0	0	2	2	0	0	0	0.842	1.01e-10	1.23e-11	3.66e-10	1.01e-10	1.23e-11	3.66e-10	0	0	1.87e-10	1.30112e-10	3.75257e-11	8.29762e-11	1.64925e-10	2.88309e-10	1.12005e-10	2.76202e-11	6.55619e-11	1.44522e-10	2.6705e-10	3.60107e-11	8.67534e-12	2.44561e-11	4.48154e-11	7.32045e-11
B. subtilis	RPY79	ATC	leading	ATC.leading	T	70313	272700	1	1	0	0	2	1	1	0.5	0.0126	0.987	1.04e-10	1.26e-11	3.77e-10	5.22e-11	1.32e-12	2.91e-10	5.22e-11	1.32e-12	2.91e-10	1.32787e-10	3.92545e-11	8.33491e-11	1.68001e-10	2.97e-10	8.15408e-11	1.51569e-11	4.27584e-11	1.07003e-10	2.17239e-10	4.31869e-11	1.39834e-11	3.09397e-11	5.12198e-11	9.22857e-11
B. subtilis	RPY79	ATC	lagging	ATC.lagging	T	79426	272700	0	0	0	0	0	0	0	NA	NA	NA	0	0	1.7e-10	0	0	1.7e-10	0	0	1.7e-10	7.13663e-11	1.50212e-11	4.01696e-11	9.15343e-11	1.81088e-10	4.90292e-11	7.15333e-12	2.39617e-11	6.46964e-11	1.44833e-10	3.55614e-11	8.9521e-12	2.41975e-11	4.45897e-11	7.09624e-11
B. subtilis	RPY79	ATG	leading	ATG.leading	T	80119	272700	0	2	0	0	2	2	0	0	0	0.842	9.15e-11	1.11e-11	3.31e-10	9.15e-11	1.11e-11	3.31e-10	0	0	1.69e-10	1.2312e-10	3.73173e-11	7.87817e-11	1.56556e-10	2.70711e-10	1.03776e-10	2.49647e-11	6.15978e-11	1.33967e-10	2.44937e-10	3.58442e-11	8.51313e-12	2.43674e-11	4.46714e-11	7.27885e-11
B. subtilis	RPY79	ATG	lagging	ATG.lagging	T	67914	272700	0	1	0	0	1	1	0	0	0	0.975	5.4e-11	1.37e-12	3.01e-10	5.4e-11	1.37e-12	3.01e-10	0	0	1.99e-10	1.04458e-10	2.64803e-11	6.30554e-11	1.32895e-10	2.42946e-10	8.13599e-11	1.59876e-11	4.42154e-11	1.05855e-10	2.11826e-10	3.64961e-11	9.16496e-12	2.5149e-11	4.5164e-11	7.58427e-11
B. subtilis	RPY79	ATT	leading	ATT.leading	T	91919	272700	0	0	0	0	0	0	0	NA	NA	NA	0	0	1.47e-10	0	0	1.47e-10	0	0	1.47e-10	6.57038e-11	1.44306e-11	3.72013e-11	8.53838e-11	1.62835e-10	4.57673e-11	6.40904e-12	2.20592e-11	5.96885e-11	1.32079e-10	3.48853e-11	8.52684e-12	2.37692e-11	4.37829e-11	6.95831e-11
B. subtilis	RPY79	ATT	lagging	ATT.lagging	T	88540	272700	0	1	0	0	1	1	0	0	0	0.975	4.14e-11	1.05e-12	2.31e-10	4.14e-11	1.05e-12	2.31e-10	0	0	1.53e-10	8.96355e-11	2.36775e-11	5.5216e-11	1.14116e-10	2.11461e-10	7.01977e-11	1.3828e-11	3.83288e-11	9.07925e-11	1.82026e-10	3.53497e-11	8.5922e-12	2.39707e-11	4.42657e-11	7.08745e-11
B. subtilis	RPY79	CCA	leading	CCA.leading	C	37931	272700	0	0	0	3	3	3	0	0	0	0.708	2.9e-10	5.98e-11	8.48e-10	2.9e-10	5.98e-11	8.48e-10	0	0	3.57e-10	2.50417e-10	7.53309e-11	1.60264e-10	3.17791e-10	5.53115e-10	2.393e-10	6.35947e-11	1.45043e-10	3.02974e-10	5.63973e-10	3.89046e-11	9.89491e-12	2.68974e-11	4.71295e-11	8.50847e-11
B. subtilis	RPY79	CCA	lagging	CCA.lagging	C	51515	272700	0	0	1	2	3	2	1	0.333	0.0084	0.906	2.14e-10	4.4e-11	6.24e-10	1.42e-10	1.72e-11	5.14e-10	7.12e-11	1.8e-12	3.97e-10	2.04139e-10	6.35987e-11	1.3271e-10	2.55572e-10	4.3912e-10	1.4214e-10	3.27089e-11	8.15627e-11	1.8464e-10	3.47132e-10	4.58911e-11	1.40937e-11	3.24891e-11	5.35105e-11	1.05853e-10
B. subtilis	RPY79	CCC	leading	CCC.leading	C	21836	272700	0	0	0	6	6	6	0	0	0	0.459	1.01e-09	3.7e-10	2.19e-09	1.01e-09	3.7e-10	2.19e-09	0	0	6.19e-10	6.80352e-10	2.5233e-10	4.65348e-10	8.43374e-10	1.37767e-09	7.28291e-10	2.51351e-10	4.96185e-10	8.99463e-10	1.48972e-09	4.04301e-11	1.02966e-11	2.73335e-11	4.84084e-11	9.30924e-11
B. subtilis	RPY79	CCC	lagging	CCC.lagging	C	38623	272700	1	0	0	1	2	1	1	0.5	0.0126	0.987	1.9e-10	2.3e-11	6.86e-10	9.49e-11	2.4e-12	5.29e-10	9.49e-11	2.4e-12	5.29e-10	1.92776e-10	5.31613e-11	1.16289e-10	2.45572e-10	4.56223e-10	1.17813e-10	1.97866e-11	5.82035e-11	1.54932e-10	3.29029e-10	4.80362e-11	1.58127e-11	3.32077e-11	5.60953e-11	1.14284e-10
B. subtilis	RPY79	CCG	leading	CCG.leading	C	49451	272700	1	0	0	9	10	9	1	0.1	0.00253	0.445	7.42e-10	3.56e-10	1.36e-09	6.67e-10	3.05e-10	1.27e-09	7.42e-11	1.88e-12	4.13e-10	6.05739e-10	2.85901e-10	4.65105e-10	7.21842e-10	1.05066e-09	5.61098e-10	2.51773e-10	4.22644e-10	6.75726e-10	1.00189e-09	4.58395e-11	1.53603e-11	3.22223e-11	5.41176e-11	1.02777e-10
B. subtilis	RPY79	CCG	lagging	CCG.lagging	C	59629	272700	0	0	1	5	6	5	1	0.167	0.00421	0.641	3.69e-10	1.35e-10	8.03e-10	3.07e-10	9.98e-11	7.18e-10	6.15e-11	1.56e-12	3.43e-10	3.17669e-10	1.28156e-10	2.29204e-10	3.87047e-10	6.05005e-10	2.63048e-10	9.28104e-11	1.81074e-10	3.26291e-10	5.30915e-10	4.52295e-11	1.50313e-11	3.17117e-11	5.28452e-11	1.04817e-10
B. subtilis	RPY79	CCT	leading	CCT.leading	C	36423	272700	0	0	0	2	2	2	0	0	0	0.842	2.01e-10	2.44e-11	7.27e-10	2.01e-10	2.44e-11	7.27e-10	0	0	3.71e-10	1.99939e-10	5.46438e-11	1.21985e-10	2.54905e-10	4.74131e-10	1.79334e-10	3.84872e-11	1.0077e-10	2.32618e-10	4.59675e-10	3.89035e-11	9.43646e-12	2.62701e-11	4.74671e-11	8.37183e-11
B. subtilis	RPY79	CCT	lagging	CCT.lagging	C	53285	272700	0	0	0	0	0	0	0	NA	NA	NA	0	0	2.54e-10	0	0	2.54e-10	0	0	2.54e-10	8.69183e-11	1.75631e-11	4.75233e-11	1.13381e-10	2.24916e-10	6.01121e-11	7.54318e-12	2.67796e-11	7.95881e-11	1.82141e-10	3.74336e-11	9.44129e-12	2.54433e-11	4.59755e-11	7.94433e-11
B. subtilis	RPY79	CTA	leading	CTA.leading	T	23915	272700	0	0	0	0	0	0	0	NA	NA	NA	0	0	5.66e-10	0	0	5.66e-10	0	0	5.66e-10	1.22984e-10	2.23027e-11	6.3158e-11	1.60145e-10	3.42873e-10	8.79025e-11	9.69048e-12	3.60376e-11	1.17096e-10	2.84654e-10	4.00466e-11	1.02618e-11	2.70693e-11	4.84952e-11	8.88772e-11
B. subtilis	RPY79	CTA	lagging	CTA.lagging	T	24439	272700	0	2	0	0	2	2	0	0	0	0.842	3e-10	3.63e-11	1.08e-09	3e-10	3.63e-11	1.08e-09	0	0	5.54e-10	2.49889e-10	6.42239e-11	1.46512e-10	3.17248e-10	6.11654e-10	2.32602e-10	4.5717e-11	1.25936e-10	3.0301e-10	6.07982e-10	4.02593e-11	1.01825e-11	2.71503e-11	4.8397e-11	9.35175e-11
B. subtilis	RPY79	CTC	leading	CTC.leading	T	34405	272700	1	0	0	0	1	0	1	1	0.025	1	1.07e-10	2.7e-12	5.94e-10	0	0	3.93e-10	1.07e-10	2.7e-12	5.94e-10	1.52152e-10	3.53838e-11	8.61659e-11	1.9571e-10	3.81811e-10	7.5672e-11	9.57675e-12	3.35293e-11	9.97687e-11	2.32668e-10	4.80784e-11	1.59709e-11	3.33557e-11	5.58667e-11	1.15712e-10
B. subtilis	RPY79	CTC	lagging	CTC.lagging	T	51031	272700	0	1	2	0	3	1	2	0.667	0.0943	0.992	2.16e-10	4.45e-11	6.3e-10	7.19e-11	1.82e-12	4e-10	1.44e-10	1.74e-11	5.19e-10	2.08785e-10	6.77183e-11	1.37164e-10	2.60489e-10	4.52617e-10	9.86599e-11	1.78287e-11	5.245e-11	1.28392e-10	2.65415e-10	5.60288e-11	2.15189e-11	3.78584e-11	6.53669e-11	1.33383e-10
B. subtilis	RPY79	CTG	leading	CTG.leading	T	65134	272700	1	2	0	0	3	2	1	0.333	0.0084	0.906	1.69e-10	3.48e-11	4.94e-10	1.13e-10	1.36e-11	4.07e-10	5.63e-11	1.42e-12	3.14e-10	1.75705e-10	5.60599e-11	1.15062e-10	2.20249e-10	3.81022e-10	1.20275e-10	2.78328e-11	6.933e-11	1.54272e-10	2.92427e-10	4.44277e-11	1.37807e-11	3.14503e-11	5.25091e-11	9.91643e-11
B. subtilis	RPY79	CTG	lagging	CTG.lagging	T	65953	272700	0	6	1	0	7	6	1	0.143	0.00361	0.579	3.89e-10	1.56e-10	8.02e-10	3.34e-10	1.22e-10	7.26e-10	5.56e-11	1.41e-12	3.1e-10	3.40215e-10	1.44573e-10	2.50071e-10	4.12638e-10	6.32702e-10	2.92362e-10	1.11904e-10	2.059e-10	3.58324e-10	5.65661e-10	4.40862e-11	1.41462e-11	3.09643e-11	5.22122e-11	9.8663e-11
B. subtilis	RPY79	CTT	leading	CTT.leading	T	68223	272700	1	0	0	0	1	0	1	1	0.025	1	5.38e-11	1.36e-12	2.99e-10	0	0	1.98e-10	5.38e-11	1.36e-12	2.99e-10	1.04732e-10	2.65972e-11	6.26521e-11	1.34677e-10	2.48409e-10	5.39019e-11	7.1239e-12	2.46996e-11	7.14419e-11	1.60486e-10	4.33843e-11	1.38605e-11	3.07072e-11	5.13048e-11	9.42438e-11
B. subtilis	RPY79	CTT	lagging	CTT.lagging	T	90388	272700	0	0	0	0	0	0	0	NA	NA	NA	0	0	1.5e-10	0	0	1.5e-10	0	0	1.5e-10	6.65149e-11	1.4812e-11	3.84357e-11	8.64709e-11	1.63976e-10	4.56032e-11	6.6102e-12	2.22171e-11	6.06615e-11	1.28285e-10	3.50389e-11	8.57609e-12	2.36598e-11	4.4302e-11	7.01351e-11
B. subtilis	RPY79	GCA	leading	GCA.leading	C	63220	272700	0	0	0	17	17	17	0	0	0	0.195	9.86e-10	5.74e-10	1.58e-09	9.86e-10	5.74e-10	1.58e-09	0	0	2.14e-10	8.47111e-10	4.91029e-10	6.95563e-10	9.77847e-10	1.31153e-09	8.77958e-10	5.03408e-10	7.21139e-10	1.01527e-09	1.36945e-09	3.69851e-11	9.51651e-12	2.54209e-11	4.55455e-11	7.70548e-11
B. subtilis	RPY79	GCA	lagging	GCA.lagging	C	61708	272700	2	0	0	1	3	1	2	0.667	0.0943	0.992	1.78e-10	3.68e-11	5.21e-10	5.94e-11	1.5e-12	3.31e-10	1.19e-10	1.44e-11	4.29e-10	1.82018e-10	5.7939e-11	1.20457e-10	2.27497e-10	3.94474e-10	8.76902e-11	1.53348e-11	4.60019e-11	1.15021e-10	2.34942e-10	5.39212e-11	2.05564e-11	3.65744e-11	6.28867e-11	1.29467e-10
B. subtilis	RPY79	GCC	leading	GCC.leading	C	47636	272700	1	0	0	6	7	6	1	0.143	0.00361	0.579	5.39e-10	2.17e-10	1.11e-09	4.62e-10	1.7e-10	1.01e-09	7.7e-11	1.95e-12	4.29e-10	4.39329e-10	1.86395e-10	3.16123e-10	5.382e-10	8.25318e-10	3.83137e-10	1.43426e-10	2.70198e-10	4.7503e-10	7.49396e-10	4.55996e-11	1.46694e-11	3.21995e-11	5.37582e-11	1.02795e-10
B. subtilis	RPY79	GCC	lagging	GCC.lagging	C	57574	272700	1	0	0	4	5	4	1	0.2	0.00505	0.716	3.18e-10	1.03e-10	7.43e-10	2.55e-10	6.94e-11	6.52e-10	6.37e-11	1.61e-12	3.55e-10	2.81231e-10	1.05726e-10	1.95895e-10	3.48108e-10	5.5468e-10	2.2234e-10	6.94441e-11	1.43502e-10	2.82546e-10	4.76159e-10	4.49601e-11	1.39848e-11	3.1549e-11	5.30342e-11	1.02191e-10
B. subtilis	RPY79	GCG	leading	GCG.leading	C	52588	272700	0	0	0	10	10	10	0	0	0	0.308	6.97e-10	3.34e-10	1.28e-09	6.97e-10	3.34e-10	1.28e-09	0	0	2.57e-10	5.75152e-10	2.69567e-10	4.39769e-10	6.89613e-10	1.01146e-09	5.94726e-10	2.81668e-10	4.54406e-10	7.10951e-10	1.02037e-09	3.76553e-11	9.53821e-12	2.53885e-11	4.62641e-11	8.039e-11
B. subtilis	RPY79	GCG	lagging	GCG.lagging	C	43798	272700	0	0	0	2	2	2	0	0	0	0.842	1.67e-10	2.03e-11	6.05e-10	1.67e-10	2.03e-11	6.05e-10	0	0	3.09e-10	1.77812e-10	5.0139e-11	1.1016e-10	2.26701e-10	4.08784e-10	1.59265e-10	3.57471e-11	8.97588e-11	2.07553e-10	3.93331e-10	3.83539e-11	9.65245e-12	2.61179e-11	4.66642e-11	8.31813e-11
B. subtilis	RPY79	GCT	leading	GCT.leading	C	70005	272700	4	0	0	8	12	8	4	0.333	0.0992	0.651	6.29e-10	3.25e-10	1.1e-09	4.19e-10	1.81e-10	8.26e-10	2.1e-10	5.71e-11	5.36e-10	5.43517e-10	2.82545e-10	4.28826e-10	6.41239e-10	8.95322e-10	3.67248e-10	1.65228e-10	2.7369e-10	4.41652e-10	6.64932e-10	7.42629e-11	2.90297e-11	4.47581e-11	8.87386e-11	1.95833e-10
B. subtilis	RPY79	GCT	lagging	GCT.lagging	C	70362	272700	0	0	0	1	1	1	0	0	0	0.975	5.21e-11	1.32e-12	2.9e-10	5.21e-11	1.32e-12	2.9e-10	0	0	1.92e-10	1.0361e-10	2.62637e-11	6.13132e-11	1.33244e-10	2.46526e-10	8.09529e-11	1.55088e-11	4.29298e-11	1.06317e-10	2.13912e-10	3.63531e-11	9.0652e-12	2.45924e-11	4.51498e-11	7.43937e-11
B. subtilis	RPY79	GTA	leading	GTA.leading	T	37481	272700	0	6	1	0	7	6	1	0.143	0.00361	0.579	6.85e-10	2.75e-10	1.41e-09	5.87e-10	2.15e-10	1.28e-09	9.78e-11	2.47e-12	5.45e-10	5.29343e-10	2.19503e-10	3.82141e-10	6.43612e-10	1.00999e-09	4.61567e-10	1.69018e-10	3.18608e-10	5.6922e-10	9.29635e-10	4.73805e-11	1.46929e-11	3.28416e-11	5.56036e-11	1.12502e-10
B. subtilis	RPY79	GTA	lagging	GTA.lagging	T	36120	272700	0	3	0	0	3	3	0	0	0	0.708	3.05e-10	6.28e-11	8.9e-10	3.05e-10	6.28e-11	8.9e-10	0	0	3.75e-10	2.61435e-10	7.89503e-11	1.6547e-10	3.27444e-10	5.89471e-10	2.44425e-10	6.49463e-11	1.46844e-10	3.15415e-10	5.71653e-10	3.86792e-11	9.86564e-12	2.66847e-11	4.687e-11	8.39771e-11
B. subtilis	RPY79	GTC	leading	GTC.leading	T	38768	272700	0	0	2	0	2	0	2	1	0.158	1	1.89e-10	2.29e-11	6.83e-10	0	0	3.49e-10	1.89e-10	2.29e-11	6.83e-10	1.93566e-10	5.27388e-11	1.18433e-10	2.44383e-10	4.54568e-10	7.01192e-11	8.10764e-12	3.00147e-11	9.24386e-11	2.2187e-10	5.86901e-11	2.13508e-11	3.81147e-11	6.76068e-11	1.53104e-10
B. subtilis	RPY79	GTC	lagging	GTC.lagging	T	43485	272700	0	4	0	0	4	4	0	0	0	0.602	3.37e-10	9.19e-11	8.64e-10	3.37e-10	9.19e-11	8.64e-10	0	0	3.11e-10	2.86104e-10	9.53008e-11	1.89302e-10	3.57354e-10	6.06454e-10	2.81708e-10	8.41689e-11	1.80636e-10	3.59424e-10	6.09369e-10	3.8243e-11	9.50263e-12	2.62163e-11	4.67802e-11	8.21891e-11
B. subtilis	RPY79	GTG	leading	GTG.leading	T	42958	272700	0	0	0	0	0	0	0	NA	NA	NA	0	0	3.15e-10	0	0	3.15e-10	0	0	3.15e-10	9.63658e-11	1.90329e-11	5.20769e-11	1.24777e-10	2.58345e-10	6.7209e-11	8.41083e-12	3.02561e-11	8.80616e-11	2.05328e-10	3.78922e-11	9.63644e-12	2.58423e-11	4.60986e-11	8.40747e-11
B. subtilis	RPY79	GTG	lagging	GTG.lagging	T	32414	272700	0	7	0	0	7	7	0	0	0	0.41	7.92e-10	3.18e-10	1.63e-09	7.92e-10	3.18e-10	1.63e-09	0	0	4.17e-10	5.96577e-10	2.47095e-10	4.25054e-10	7.31079e-10	1.12399e-09	6.18863e-10	2.37796e-10	4.37875e-10	7.61131e-10	1.19629e-09	3.88912e-11	9.9234e-12	2.66018e-11	4.72637e-11	8.59255e-11
B. subtilis	RPY79	GTT	leading	GTT.leading	T	57536	272700	0	1	2	0	3	1	2	0.667	0.0943	0.992	1.91e-10	3.94e-11	5.59e-10	6.37e-11	1.61e-12	3.55e-10	1.27e-10	1.54e-11	4.6e-10	1.92328e-10	6.13977e-11	1.25954e-10	2.43114e-10	4.09161e-10	9.1072e-11	1.71574e-11	4.74623e-11	1.20318e-10	2.40094e-10	5.49581e-11	2.03667e-11	3.64646e-11	6.36434e-11	1.37969e-10
B. subtilis	RPY79	GTT	lagging	GTT.lagging	T	59660	272700	0	1	1	0	2	1	1	0.5	0.0126	0.987	1.23e-10	1.49e-11	4.44e-10	6.15e-11	1.55e-12	3.42e-10	6.15e-11	1.55e-12	3.42e-10	1.47799e-10	4.15896e-11	9.22811e-11	1.87866e-10	3.34247e-10	9.00941e-11	1.74513e-11	4.74571e-11	1.17129e-10	2.44876e-10	4.48205e-11	1.43474e-11	3.13684e-11	5.30323e-11	1.00659e-10
B. subtilis	RPY79	TCA	leading	TCA.leading	C	76448	272700	0	0	0	2	2	2	0	0	0	0.842	9.59e-11	1.16e-11	3.47e-10	9.59e-11	1.16e-11	3.47e-10	0	0	1.77e-10	1.27496e-10	3.78979e-11	8.13353e-11	1.60787e-10	2.85175e-10	1.06032e-10	2.50864e-11	6.23211e-11	1.36744e-10	2.5223e-10	3.59863e-11	9.17356e-12	2.46037e-11	4.44901e-11	7.5183e-11
B. subtilis	RPY79	TCA	lagging	TCA.lagging	C	93314	272700	1	0	1	2	4	2	2	0.5	0.0676	0.932	1.57e-10	4.28e-11	4.02e-10	7.86e-11	9.52e-12	2.84e-10	7.86e-11	9.52e-12	2.84e-10	1.65552e-10	6.01451e-11	1.15376e-10	2.04053e-10	3.28066e-10	9.45078e-11	2.37036e-11	5.67091e-11	1.2192e-10	2.21508e-10	4.90475e-11	1.87295e-11	3.50935e-11	5.73735e-11	1.11013e-10
B. subtilis	RPY79	TCC	leading	TCC.leading	C	44655	272700	1	0	0	3	4	3	1	0.25	0.00631	0.806	3.28e-10	8.95e-11	8.41e-10	2.46e-10	5.08e-11	7.2e-10	8.21e-11	2.08e-12	4.58e-10	2.83231e-10	9.49907e-11	1.89049e-10	3.5128e-10	5.99968e-10	2.13065e-10	5.70484e-11	1.31853e-10	2.71825e-10	4.86763e-10	4.66463e-11	1.49437e-11	3.25824e-11	5.50224e-11	1.08488e-10
B. subtilis	RPY79	TCC	lagging	TCC.lagging	C	67390	272700	0	0	0	3	3	3	0	0	0	0.708	1.63e-10	3.37e-11	4.77e-10	1.63e-10	3.37e-11	4.77e-10	0	0	2.01e-10	1.70675e-10	5.64671e-11	1.1206e-10	2.15048e-10	3.57485e-10	1.5607e-10	4.40822e-11	9.71299e-11	1.99956e-10	3.50499e-10	3.63539e-11	9.34075e-12	2.48418e-11	4.51779e-11	7.36307e-11
B. subtilis	RPY79	TCG	leading	TCG.leading	C	43794	272700	0	0	0	3	3	3	0	0	0	0.708	2.51e-10	5.18e-11	7.34e-10	2.51e-10	5.18e-11	7.34e-10	0	0	3.09e-10	2.2998e-10	7.04162e-11	1.48574e-10	2.91612e-10	4.92505e-10	2.15707e-10	5.66129e-11	1.30257e-10	2.76398e-10	5.02961e-10	3.84515e-11	9.4418e-12	2.6135e-11	4.6896e-11	8.39301e-11
B. subtilis	RPY79	TCG	lagging	TCG.lagging	C	47733	272700	1	0	0	2	3	2	1	0.333	0.0084	0.906	2.3e-10	4.75e-11	6.74e-10	1.54e-10	1.86e-11	5.55e-10	7.68e-11	1.94e-12	4.28e-10	2.15042e-10	6.76215e-11	1.37721e-10	2.70557e-10	4.71189e-10	1.49886e-10	3.16667e-11	8.46907e-11	1.9241e-10	3.77783e-10	4.65495e-11	1.48746e-11	3.26158e-11	5.45204e-11	1.0782e-10
B. subtilis	RPY79	TCT	leading	TCT.leading	C	52418	272700	0	0	0	4	4	4	0	0	0	0.602	2.8e-10	7.62e-11	7.16e-10	2.8e-10	7.62e-11	7.16e-10	0	0	2.58e-10	2.5046e-10	8.65279e-11	1.6797e-10	3.10866e-10	5.24304e-10	2.3886e-10	7.48662e-11	1.5632e-10	3.01648e-10	5.03179e-10	3.76818e-11	9.61709e-12	2.56349e-11	4.62881e-11	7.97961e-11
B. subtilis	RPY79	TCT	lagging	TCT.lagging	C	71407	272700	0	0	0	1	1	1	0	0	0	0.975	5.14e-11	1.3e-12	2.86e-10	5.14e-11	1.3e-12	2.86e-10	0	0	1.89e-10	1.0118e-10	2.49703e-11	6.0084e-11	1.29628e-10	2.42834e-10	7.93582e-11	1.52724e-11	4.21523e-11	1.03719e-10	2.12593e-10	3.62628e-11	8.61064e-12	2.4595e-11	4.50001e-11	7.46341e-11
B. subtilis	RPY79	TTA	leading	TTA.leading	T	64208	272700	0	1	0	0	1	1	0	0	0	0.975	5.71e-11	1.44e-12	3.18e-10	5.71e-11	1.44e-12	3.18e-10	0	0	2.11e-10	1.08874e-10	2.73641e-11	6.49423e-11	1.39931e-10	2.59696e-10	8.5847e-11	1.67383e-11	4.6183e-11	1.10881e-10	2.32707e-10	3.65397e-11	8.90092e-12	2.5089e-11	4.50765e-11	7.68244e-11
B. subtilis	RPY79	TTA	lagging	TTA.lagging	T	58586	272700	1	2	0	0	3	2	1	0.333	0.0084	0.906	1.88e-10	3.87e-11	5.49e-10	1.25e-10	1.52e-11	4.52e-10	6.26e-11	1.58e-12	3.49e-10	1.88964e-10	6.15441e-11	1.23002e-10	2.37495e-10	4.08594e-10	1.30999e-10	2.92948e-11	7.60381e-11	1.69858e-10	3.17065e-10	4.47735e-11	1.50165e-11	3.12288e-11	5.27854e-11	1.02339e-10
B. subtilis	RPY79	TTC	leading	TTC.leading	T	73879	272700	1	1	1	0	3	1	2	0.667	0.0943	0.992	1.49e-10	3.07e-11	4.35e-10	4.96e-11	1.26e-12	2.77e-10	9.93e-11	1.2e-11	3.59e-10	1.61212e-10	5.37036e-11	1.0746e-10	2.03544e-10	3.32454e-10	7.8548e-11	1.46122e-11	4.1348e-11	1.0268e-10	2.07462e-10	5.15627e-11	1.93835e-11	3.59283e-11	6.07503e-11	1.18945e-10
B. subtilis	RPY79	TTC	lagging	TTC.lagging	T	105951	272700	0	11	3	0	14	11	3	0.214	0.0466	0.508	4.85e-10	2.65e-10	8.13e-10	3.81e-10	1.9e-10	6.81e-10	1.04e-10	2.14e-11	3.03e-10	4.38164e-10	2.44303e-10	3.57292e-10	5.06573e-10	6.9566e-10	3.48116e-10	1.72884e-10	2.72725e-10	4.12395e-10	5.87173e-10	5.56541e-11	2.32288e-11	3.8756e-11	6.53596e-11	1.24404e-10
B. subtilis	RPY79	TTG	leading	TTG.leading	T	79632	272700	0	1	2	0	3	1	2	0.667	0.0943	0.992	1.38e-10	2.85e-11	4.04e-10	4.6e-11	1.16e-12	2.57e-10	9.21e-11	1.12e-11	3.33e-10	1.52114e-10	5.13182e-11	1.01741e-10	1.88339e-10	3.21707e-10	7.3092e-11	1.43268e-11	3.95175e-11	9.5814e-11	1.8577e-10	5.10152e-11	1.90525e-11	3.57606e-11	6.00543e-11	1.16151e-10
B. subtilis	RPY79	TTG	lagging	TTG.lagging	T	74098	272700	0	10	0	0	10	10	0	0	0	0.308	4.95e-10	2.37e-10	9.1e-10	4.95e-10	2.37e-10	9.1e-10	0	0	1.83e-10	4.30051e-10	2.08847e-10	3.33648e-10	5.10947e-10	7.36213e-10	4.3566e-10	2.07189e-10	3.33943e-10	5.21817e-10	7.47231e-10	3.59261e-11	8.65621e-12	2.45135e-11	4.49733e-11	7.51047e-11
B. subtilis	RPY79	TTT	leading	TTT.leading	T	128811	272700	0	0	1	0	1	0	1	1	0.025	1	2.85e-11	7.2e-13	1.59e-10	0	0	1.05e-10	2.85e-11	7.2e-13	1.59e-10	7.16044e-11	1.95978e-11	4.48186e-11	9.08114e-11	1.61495e-10	3.7461e-11	5.7277e-12	1.86759e-11	4.90762e-11	1.04381e-10	3.85694e-11	1.21179e-11	2.78751e-11	4.66188e-11	7.43943e-11
B. subtilis	RPY79	TTT	lagging	TTT.lagging	T	160412	272700	0	0	1	0	1	0	1	1	0.025	1	2.29e-11	5.78e-13	1.27e-10	0	0	8.43e-11	2.29e-11	5.78e-13	1.27e-10	6.13902e-11	1.70952e-11	3.89238e-11	7.79313e-11	1.39027e-10	3.26439e-11	5.33343e-12	1.64456e-11	4.29865e-11	8.95725e-11	3.68418e-11	1.11686e-11	2.61888e-11	4.50806e-11	7.21578e-11
B. subtilis	MMR-168	ACA	leading	ACA.leading	C	62758	6453.72	0	0	0	3	3	3	0	0	0	0.708	7.41e-09	1.53e-09	2.16e-08	7.41e-09	1.53e-09	2.16e-08	0	0	9.11e-09	7.98958e-09	2.34416e-09	5.07519e-09	1.02004e-08	1.75801e-08	7.92183e-09	2.12516e-09	4.92047e-09	1.01432e-08	1.81467e-08	2.19309e-10	8.31011e-12	8.62169e-11	2.66756e-10	7.86649e-10
B. subtilis	MMR-168	ACA	lagging	ACA.lagging	C	61290	6453.72	0	0	0	1	1	1	0	0	0	0.975	2.53e-09	6.39e-11	1.41e-08	2.53e-09	6.39e-11	1.41e-08	0	0	9.33e-09	4.29662e-09	7.44404e-10	2.28558e-09	5.63523e-09	1.15243e-08	4.13775e-09	6.68693e-10	2.1241e-09	5.47497e-09	1.11079e-08	2.24012e-10	4.25251e-12	8.59254e-11	2.61816e-10	8.69788e-10
B. subtilis	MMR-168	ACC	leading	ACC.leading	C	31502	6453.72	0	0	0	1	1	1	0	0	0	0.975	4.92e-09	1.24e-10	2.74e-08	4.92e-09	1.24e-10	2.74e-08	0	0	1.81e-08	6.84238e-09	1.03802e-09	3.44627e-09	9.06463e-09	1.91039e-08	6.69802e-09	1.0106e-09	3.19471e-09	8.87434e-09	1.91692e-08	2.18613e-10	5.4108e-12	8.07215e-11	2.59538e-10	8.32226e-10
B. subtilis	MMR-168	ACC	lagging	ACC.lagging	C	39448	6453.72	0	0	0	0	0	0	0	NA	NA	NA	0	0	1.45e-08	0	0	1.45e-08	0	0	1.45e-08	3.57225e-09	3.82374e-10	1.49013e-09	4.75609e-09	1.15834e-08	3.25183e-09	3.04414e-10	1.27802e-09	4.33324e-09	1.07701e-08	2.17612e-10	6.34808e-12	8.45821e-11	2.5908e-10	8.76855e-10
B. subtilis	MMR-168	ACG	leading	ACG.leading	C	44607	6453.72	0	0	0	6	6	6	0	0	0	0.459	2.08e-08	7.65e-09	4.54e-08	2.08e-08	7.65e-09	4.54e-08	0	0	1.28e-08	1.95715e-08	7.56398e-09	1.38309e-08	2.40792e-08	3.76006e-08	1.96481e-08	7.44946e-09	1.4022e-08	2.4113e-08	3.77125e-08	2.27712e-10	3.55116e-12	8.34085e-11	2.63346e-10	8.5592e-10
B. subtilis	MMR-168	ACG	lagging	ACG.lagging	C	39287	6453.72	0	0	0	3	3	3	0	0	0	0.708	1.18e-08	2.44e-09	3.46e-08	1.18e-08	2.44e-09	3.46e-08	0	0	1.45e-08	1.18596e-08	3.17329e-09	7.32106e-09	1.51602e-08	2.6855e-08	1.16049e-08	2.95147e-09	7.10643e-09	1.48841e-08	2.62621e-08	2.19977e-10	7.36781e-12	8.86602e-11	2.62553e-10	8.14009e-10
B. subtilis	MMR-168	ACT	leading	ACT.leading	C	32817	6453.72	0	0	0	1	1	1	0	0	0	0.975	4.72e-09	1.19e-10	2.63e-08	4.72e-09	1.19e-10	2.63e-08	0	0	1.74e-08	6.70836e-09	1.0836e-09	3.32482e-09	8.84629e-09	1.91478e-08	6.46904e-09	9.31097e-10	3.14054e-09	8.62752e-09	1.85565e-08	2.09425e-10	5.78251e-12	7.76013e-11	2.55343e-10	7.47588e-10
B. subtilis	MMR-168	ACT	lagging	ACT.lagging	C	36724	6453.72	0	0	0	0	0	0	0	NA	NA	NA	0	0	1.56e-08	0	0	1.56e-08	0	0	1.56e-08	3.76844e-09	3.97593e-10	1.57858e-09	5.02678e-09	1.2004e-08	3.45891e-09	3.15288e-10	1.35989e-09	4.62435e-09	1.15505e-08	2.24889e-10	4.82738e-12	8.58388e-11	2.66372e-10	8.47872e-10
B. subtilis	MMR-168	ATA	leading	ATA.leading	T	65831	6453.72	1	2	0	0	3	2	1	0.333	0.0084	0.906	7.06e-09	1.46e-09	2.06e-08	4.71e-09	5.7e-10	1.7e-08	2.35e-09	5.95e-11	1.31e-08	7.69676e-09	2.18949e-09	4.88725e-09	9.75851e-09	1.70127e-08	5.66236e-09	1.23437e-09	3.28575e-09	7.35664e-09	1.35891e-08	4.24214e-10	4.53714e-11	1.44569e-10	4.31004e-10	2.03436e-09
B. subtilis	MMR-168	ATA	lagging	ATA.lagging	T	72301	6453.72	1	6	0	0	7	6	1	0.143	0.00361	0.579	1.5e-08	6.03e-09	3.09e-08	1.29e-08	4.72e-09	2.8e-08	2.14e-09	5.42e-11	1.19e-08	1.45577e-08	6.0147e-09	1.06482e-08	1.76866e-08	2.7239e-08	1.27093e-08	4.95402e-09	9.1068e-09	1.55756e-08	2.44184e-08	4.20811e-10	4.80747e-11	1.45065e-10	4.28572e-10	2.03016e-09
B. subtilis	MMR-168	ATC	leading	ATC.leading	T	70313	6453.72	0	1	0	0	1	1	0	0	0	0.975	2.2e-09	5.57e-11	1.23e-08	2.2e-09	5.57e-11	1.23e-08	0	0	8.13e-09	3.83117e-09	6.67699e-10	2.01027e-09	5.00732e-09	1.03502e-08	3.72941e-09	6.28736e-10	1.91344e-09	4.94161e-09	1.02742e-08	2.09337e-10	6.03258e-12	8.4349e-11	2.60231e-10	7.54311e-10
B. subtilis	MMR-168	ATC	lagging	ATC.lagging	T	79426	6453.72	0	2	0	0	2	2	0	0	0	0.842	3.9e-09	4.73e-10	1.41e-08	3.9e-09	4.73e-10	1.41e-08	0	0	7.2e-09	5.05665e-09	1.23069e-09	2.98781e-09	6.47739e-09	1.21174e-08	4.89221e-09	1.1334e-09	2.85225e-09	6.33454e-09	1.17603e-08	1.9819e-10	4.02894e-12	8.04289e-11	2.50417e-10	6.77409e-10
B. subtilis	MMR-168	ATG	leading	ATG.leading	T	80119	6453.72	0	10	0	0	10	10	0	0	0	0.308	1.93e-08	9.27e-09	3.56e-08	1.93e-08	9.27e-09	3.56e-08	0	0	7.13e-09	1.86386e-08	9.0005e-09	1.44637e-08	2.21336e-08	3.0864e-08	1.86618e-08	8.92681e-09	1.43374e-08	2.2299e-08	3.20112e-08	2.02947e-10	4.65705e-12	7.90374e-11	2.54778e-10	7.49417e-10
B. subtilis	MMR-168	ATG	lagging	ATG.lagging	T	67914	6453.72	0	12	0	0	12	12	0	0	0	0.265	2.74e-08	1.41e-08	4.78e-08	2.74e-08	1.41e-08	4.78e-08	0	0	8.42e-09	2.60143e-08	1.35549e-08	2.07086e-08	3.04574e-08	4.23912e-08	2.60624e-08	1.34987e-08	2.06693e-08	3.06203e-08	4.32072e-08	2.07968e-10	4.93171e-12	8.46962e-11	2.53552e-10	7.14195e-10
B. subtilis	MMR-168	ATT	leading	ATT.leading	T	91919	6453.72	2	0	0	0	2	0	2	1	0.158	1	3.37e-09	4.08e-10	1.22e-08	0	0	6.22e-09	3.37e-09	4.08e-10	1.22e-08	4.5203e-09	1.12439e-09	2.69199e-09	5.8281e-09	1.06065e-08	1.90737e-09	2.13383e-10	8.38173e-10	2.55492e-09	5.84355e-09	7.4816e-10	8.72784e-11	2.29098e-10	8.35912e-10	3.65601e-09
B. subtilis	MMR-168	ATT	lagging	ATT.lagging	T	88540	6453.72	1	0	0	0	1	0	1	1	0.025	1	1.75e-09	4.43e-11	9.75e-09	0	0	6.46e-09	1.75e-09	4.43e-11	9.75e-09	3.37338e-09	6.27317e-10	1.8291e-09	4.44062e-09	8.71635e-09	1.97587e-09	2.08641e-10	8.64245e-10	2.62958e-09	6.10023e-09	3.87879e-10	4.84455e-11	1.44369e-10	4.22653e-10	1.69259e-09
B. subtilis	MMR-168	CCA	leading	CCA.leading	C	37931	6453.72	0	0	0	10	10	10	0	0	0	0.308	4.09e-08	1.96e-08	7.51e-08	4.09e-08	1.96e-08	7.51e-08	0	0	1.51e-08	3.75007e-08	1.80286e-08	2.88452e-08	4.46315e-08	6.46725e-08	3.76543e-08	1.79011e-08	2.88624e-08	4.49775e-08	6.44779e-08	2.33985e-10	4.97346e-12	9.02274e-11	2.7654e-10	9.2278e-10
B. subtilis	MMR-168	CCA	lagging	CCA.lagging	C	51515	6453.72	0	0	0	4	4	4	0	0	0	0.602	1.2e-08	3.28e-09	3.08e-08	1.2e-08	3.28e-09	3.08e-08	0	0	1.11e-08	1.19734e-08	3.72341e-09	7.94351e-09	1.50112e-08	2.51457e-08	1.18005e-08	3.72461e-09	7.71471e-09	1.48551e-08	2.50641e-08	2.24037e-10	5.35745e-12	8.21221e-11	2.6546e-10	8.842e-10
B. subtilis	MMR-168	CCC	leading	CCC.leading	C	21836	6453.72	0	0	0	6	6	6	0	0	0	0.459	4.26e-08	1.56e-08	9.27e-08	4.26e-08	1.56e-08	9.27e-08	0	0	2.62e-08	3.69322e-08	1.35906e-08	2.57048e-08	4.5641e-08	7.20286e-08	3.68465e-08	1.36213e-08	2.56798e-08	4.55561e-08	7.41828e-08	2.2074e-10	4.55395e-12	8.88128e-11	2.62344e-10	8.03216e-10
B. subtilis	MMR-168	CCC	lagging	CCC.lagging	C	38623	6453.72	0	0	0	5	5	5	0	0	0	0.522	2.01e-08	6.51e-09	4.68e-08	2.01e-08	6.51e-09	4.68e-08	0	0	1.48e-08	1.85648e-08	6.22283e-09	1.27889e-08	2.30536e-08	3.79828e-08	1.85709e-08	6.31173e-09	1.25633e-08	2.32068e-08	3.81586e-08	2.104e-10	5.07827e-12	7.85974e-11	2.57563e-10	7.30858e-10
B. subtilis	MMR-168	CCG	leading	CCG.leading	C	49451	6453.72	0	0	0	32	32	32	0	0	0	0.109	1e-07	6.86e-08	1.42e-07	1e-07	6.86e-08	1.42e-07	0	0	1.16e-08	9.56619e-08	6.58631e-08	8.35304e-08	1.06508e-07	1.3268e-07	9.60694e-08	6.44945e-08	8.38319e-08	1.07213e-07	1.33106e-07	2.11254e-10	5.70831e-12	8.33066e-11	2.58299e-10	7.29418e-10
B. subtilis	MMR-168	CCG	lagging	CCG.lagging	C	59629	6453.72	1	0	0	17	18	17	1	0.0556	0.00141	0.273	4.68e-08	2.77e-08	7.39e-08	4.42e-08	2.57e-08	7.07e-08	2.6e-09	6.57e-11	1.45e-08	4.41391e-08	2.60021e-08	3.65787e-08	5.07488e-08	6.73432e-08	4.209e-08	2.42946e-08	3.49347e-08	4.85163e-08	6.40722e-08	4.92439e-10	5.07542e-11	1.51241e-10	4.79365e-10	2.46777e-09
B. subtilis	MMR-168	CCT	leading	CCT.leading	C	36423	6453.72	0	0	0	5	5	5	0	0	0	0.522	2.13e-08	6.91e-09	4.96e-08	2.13e-08	6.91e-09	4.96e-08	0	0	1.57e-08	1.97364e-08	6.66978e-09	1.3596e-08	2.45761e-08	4.02569e-08	1.97538e-08	6.86837e-09	1.33977e-08	2.45512e-08	4.06515e-08	2.10138e-10	3.82769e-12	8.43709e-11	2.57808e-10	7.4972e-10
B. subtilis	MMR-168	CCT	lagging	CCT.lagging	C	53285	6453.72	0	0	0	2	2	2	0	0	0	0.842	5.82e-09	7.04e-10	2.1e-08	5.82e-09	7.04e-10	2.1e-08	0	0	1.07e-08	6.86108e-09	1.53124e-09	3.98006e-09	8.94296e-09	1.66812e-08	6.74297e-09	1.45721e-09	3.83628e-09	8.83008e-09	1.63333e-08	2.06342e-10	5.25879e-12	8.53101e-11	2.50016e-10	7.13289e-10
B. subtilis	MMR-168	CTA	leading	CTA.leading	T	23915	6453.72	0	0	0	0	0	0	0	NA	NA	NA	0	0	2.39e-08	0	0	2.39e-08	0	0	2.39e-08	4.75622e-09	4.4277e-10	1.922e-09	6.27167e-09	1.57995e-08	4.41728e-09	3.35889e-10	1.64862e-09	5.78295e-09	1.56983e-08	2.22178e-10	5.75492e-12	8.85369e-11	2.60724e-10	7.83677e-10
B. subtilis	MMR-168	CTA	lagging	CTA.lagging	T	24439	6453.72	0	0	0	0	0	0	0	NA	NA	NA	0	0	2.34e-08	0	0	2.34e-08	0	0	2.34e-08	4.68436e-09	4.34722e-10	1.82396e-09	6.20104e-09	1.57915e-08	4.3536e-09	3.39587e-10	1.60905e-09	5.72197e-09	1.54406e-08	2.32431e-10	4.45263e-12	8.64424e-11	2.60728e-10	9.82005e-10
B. subtilis	MMR-168	CTC	leading	CTC.leading	T	34405	6453.72	0	2	0	0	2	2	0	0	0	0.842	9.01e-09	1.09e-09	3.25e-08	9.01e-09	1.09e-09	3.25e-08	0	0	1.66e-08	9.83429e-09	2.14251e-09	5.54367e-09	1.27933e-08	2.44179e-08	9.49018e-09	1.96697e-09	5.32892e-09	1.23569e-08	2.3739e-08	2.12507e-10	3.36829e-12	8.22036e-11	2.58454e-10	7.53003e-10
B. subtilis	MMR-168	CTC	lagging	CTC.lagging	T	51031	6453.72	0	0	0	0	0	0	0	NA	NA	NA	0	0	1.12e-08	0	0	1.12e-08	0	0	1.12e-08	3.04504e-09	3.35454e-10	1.34227e-09	4.07632e-09	9.0879e-09	2.83827e-09	2.77065e-10	1.15978e-09	3.78423e-09	9.22622e-09	2.05993e-10	4.04395e-12	8.54399e-11	2.54555e-10	7.31663e-10
B. subtilis	MMR-168	CTG	leading	CTG.leading	T	65134	6453.72	0	10	0	0	10	10	0	0	0	0.308	2.38e-08	1.14e-08	4.37e-08	2.38e-08	1.14e-08	4.37e-08	0	0	8.78e-09	2.27132e-08	1.12189e-08	1.75614e-08	2.69557e-08	3.81525e-08	2.25152e-08	1.10067e-08	1.74301e-08	2.67753e-08	3.81962e-08	2.15406e-10	6.20543e-12	8.51539e-11	2.67514e-10	7.47801e-10
B. subtilis	MMR-168	CTG	lagging	CTG.lagging	T	65953	6453.72	0	11	0	0	11	11	0	0	0	0.285	2.58e-08	1.29e-08	4.62e-08	2.58e-08	1.29e-08	4.62e-08	0	0	8.67e-09	2.44132e-08	1.2374e-08	1.91179e-08	2.88619e-08	4.07014e-08	2.46846e-08	1.24222e-08	1.93705e-08	2.9113e-08	4.09149e-08	2.10789e-10	3.66224e-12	8.64039e-11	2.55641e-10	7.52853e-10
B. subtilis	MMR-168	CTT	leading	CTT.leading	T	68223	6453.72	0	0	0	0	0	0	0	NA	NA	NA	0	0	8.38e-09	0	0	8.38e-09	0	0	8.38e-09	2.51416e-09	2.9321e-10	1.11675e-09	3.3513e-09	7.54616e-09	2.33556e-09	2.67985e-10	9.94744e-10	3.09281e-09	7.54814e-09	2.08432e-10	4.95832e-12	8.08146e-11	2.51411e-10	7.61978e-10
B. subtilis	MMR-168	CTT	lagging	CTT.lagging	T	90388	6453.72	0	1	0	0	1	1	0	0	0	0.975	1.71e-09	4.34e-11	9.55e-09	1.71e-09	4.34e-11	9.55e-09	0	0	6.32e-09	3.27566e-09	6.04178e-10	1.74307e-09	4.28687e-09	8.39579e-09	3.12688e-09	5.50107e-10	1.62724e-09	4.11532e-09	8.26577e-09	2.04647e-10	4.57725e-12	8.14731e-11	2.46473e-10	7.16967e-10
B. subtilis	MMR-168	GCA	leading	GCA.leading	C	63220	6453.72	0	0	0	19	19	19	0	0	0	0.176	4.66e-08	2.8e-08	7.27e-08	4.66e-08	2.8e-08	7.27e-08	0	0	9.04e-09	4.42942e-08	2.68772e-08	3.67766e-08	5.07441e-08	6.59926e-08	4.442e-08	2.70444e-08	3.71572e-08	5.07945e-08	6.61007e-08	2.05485e-10	5.94761e-12	8.19137e-11	2.57748e-10	7.4065e-10
B. subtilis	MMR-168	GCA	lagging	GCA.lagging	C	61708	6453.72	0	0	0	9	9	9	0	0	0	0.336	2.26e-08	1.03e-08	4.29e-08	2.26e-08	1.03e-08	4.29e-08	0	0	9.26e-09	2.14863e-08	1.0034e-08	1.63234e-08	2.56587e-08	3.71429e-08	2.15614e-08	9.89986e-09	1.64553e-08	2.58167e-08	3.759e-08	2.0903e-10	3.35859e-12	8.57715e-11	2.58477e-10	7.23683e-10
B. subtilis	MMR-168	GCC	leading	GCC.leading	C	47636	6453.72	0	0	0	15	15	15	0	0	0	0.218	4.88e-08	2.73e-08	8.05e-08	4.88e-08	2.73e-08	8.05e-08	0	0	1.2e-08	4.5762e-08	2.52365e-08	3.69279e-08	5.32205e-08	7.31074e-08	4.57904e-08	2.54024e-08	3.7308e-08	5.31084e-08	7.1956e-08	1.99077e-10	4.98563e-12	7.74669e-11	2.46799e-10	7.25243e-10
B. subtilis	MMR-168	GCC	lagging	GCC.lagging	C	57574	6453.72	0	0	0	6	6	6	0	0	0	0.459	1.61e-08	5.93e-09	3.51e-08	1.61e-08	5.93e-09	3.51e-08	0	0	9.93e-09	1.54023e-08	5.92451e-09	1.09516e-08	1.89273e-08	2.95724e-08	1.5481e-08	6.17274e-09	1.10056e-08	1.91042e-08	2.96763e-08	2.04536e-10	4.87403e-12	8.3126e-11	2.54918e-10	7.54717e-10
B. subtilis	MMR-168	GCG	leading	GCG.leading	C	52588	6453.72	0	0	0	33	33	33	0	0	0	0.106	9.72e-08	6.69e-08	1.37e-07	9.72e-08	6.69e-08	1.37e-07	0	0	1.09e-08	9.28237e-08	6.32192e-08	8.12482e-08	1.03334e-07	1.27885e-07	9.32134e-08	6.43644e-08	8.16428e-08	1.03587e-07	1.28225e-07	2.25177e-10	5.88614e-12	8.78854e-11	2.63948e-10	8.65224e-10
B. subtilis	MMR-168	GCG	lagging	GCG.lagging	C	43798	6453.72	0	0	0	10	10	10	0	0	0	0.308	3.54e-08	1.7e-08	6.51e-08	3.54e-08	1.7e-08	6.51e-08	0	0	1.31e-08	3.28174e-08	1.57692e-08	2.52383e-08	3.90321e-08	5.68539e-08	3.30521e-08	1.59888e-08	2.5659e-08	3.95339e-08	5.66114e-08	2.10172e-10	3.53631e-12	8.17343e-11	2.52271e-10	7.21601e-10
B. subtilis	MMR-168	GCT	leading	GCT.leading	C	70005	6453.72	0	0	0	23	23	23	0	0	0	0.148	5.09e-08	3.23e-08	7.64e-08	5.09e-08	3.23e-08	7.64e-08	0	0	8.16e-09	4.86379e-08	3.07317e-08	4.1495e-08	5.4989e-08	7.07206e-08	4.87109e-08	3.06485e-08	4.15939e-08	5.51576e-08	7.06743e-08	1.95066e-10	4.69828e-12	7.97001e-11	2.44446e-10	6.73701e-10
B. subtilis	MMR-168	GCT	lagging	GCT.lagging	C	70362	6453.72	0	0	0	3	3	3	0	0	0	0.708	6.61e-09	1.36e-09	1.93e-08	6.61e-09	1.36e-09	1.93e-08	0	0	8.12e-09	7.26112e-09	2.07037e-09	4.58055e-09	9.22825e-09	1.6142e-08	7.12016e-09	1.93477e-09	4.46206e-09	9.07385e-09	1.58453e-08	2.07444e-10	5.0419e-12	8.26877e-11	2.5221e-10	7.46502e-10
B. subtilis	MMR-168	GTA	leading	GTA.leading	T	37481	6453.72	0	5	0	0	5	5	0	0	0	0.522	2.07e-08	6.71e-09	4.82e-08	2.07e-08	6.71e-09	4.82e-08	0	0	1.53e-08	1.9071e-08	6.51247e-09	1.31141e-08	2.38191e-08	3.85598e-08	1.92576e-08	6.43268e-09	1.30601e-08	2.40793e-08	3.87e-08	2.18416e-10	3.86495e-12	8.55586e-11	2.63409e-10	8.23014e-10
B. subtilis	MMR-168	GTA	lagging	GTA.lagging	T	36120	6453.72	0	8	0	0	8	8	0	0	0	0.369	3.43e-08	1.48e-08	6.76e-08	3.43e-08	1.48e-08	6.76e-08	0	0	1.58e-08	3.14618e-08	1.39983e-08	2.36149e-08	3.78974e-08	5.66404e-08	3.14738e-08	1.40174e-08	2.32682e-08	3.81641e-08	5.75242e-08	2.03271e-10	6.96311e-12	8.09348e-11	2.46835e-10	7.0688e-10
B. subtilis	MMR-168	GTC	leading	GTC.leading	T	38768	6453.72	0	4	0	0	4	4	0	0	0	0.602	1.6e-08	4.36e-09	4.09e-08	1.6e-08	4.36e-09	4.09e-08	0	0	1.47e-08	1.52768e-08	4.71802e-09	1.01495e-08	1.90514e-08	3.26177e-08	1.53222e-08	4.67688e-09	9.99093e-09	1.93538e-08	3.26036e-08	2.1208e-10	5.6593e-12	8.61888e-11	2.55959e-10	7.21624e-10
B. subtilis	MMR-168	GTC	lagging	GTC.lagging	T	43485	6453.72	0	9	0	0	9	9	0	0	0	0.336	3.21e-08	1.47e-08	6.09e-08	3.21e-08	1.47e-08	6.09e-08	0	0	1.31e-08	2.96839e-08	1.37769e-08	2.2496e-08	3.55604e-08	5.2833e-08	2.9628e-08	1.36433e-08	2.25212e-08	3.55216e-08	5.16028e-08	2.06987e-10	4.18692e-12	8.36139e-11	2.57791e-10	7.36594e-10
B. subtilis	MMR-168	GTG	leading	GTG.leading	T	42958	6453.72	0	11	0	0	11	11	0	0	0	0.285	3.97e-08	1.98e-08	7.1e-08	3.97e-08	1.98e-08	7.1e-08	0	0	1.33e-08	3.67285e-08	1.8494e-08	2.88769e-08	4.34354e-08	6.13932e-08	3.67837e-08	1.794e-08	2.85422e-08	4.37002e-08	6.31432e-08	2.16551e-10	5.31974e-12	8.6628e-11	2.61022e-10	7.49297e-10
B. subtilis	MMR-168	GTG	lagging	GTG.lagging	T	32414	6453.72	0	22	0	0	22	22	0	0	0	0.154	1.05e-07	6.59e-08	1.59e-07	1.05e-07	6.59e-08	1.59e-07	0	0	1.76e-08	9.81651e-08	6.1361e-08	8.31148e-08	1.11421e-07	1.4384e-07	9.88336e-08	6.19937e-08	8.39328e-08	1.12175e-07	1.44923e-07	2.17747e-10	5.95291e-12	8.44437e-11	2.60015e-10	8.41366e-10
B. subtilis	MMR-168	GTT	leading	GTT.leading	T	57536	6453.72	0	3	0	0	3	3	0	0	0	0.708	8.08e-09	1.67e-09	2.36e-08	8.08e-09	1.67e-09	2.36e-08	0	0	9.93e-09	8.57276e-09	2.32464e-09	5.39461e-09	1.09e-08	1.9454e-08	8.56607e-09	2.33985e-09	5.37403e-09	1.08784e-08	1.95276e-08	2.02904e-10	4.4255e-12	7.79043e-11	2.51404e-10	7.25467e-10
B. subtilis	MMR-168	GTT	lagging	GTT.lagging	T	59660	6453.72	0	3	0	0	3	3	0	0	0	0.708	7.79e-09	1.61e-09	2.28e-08	7.79e-09	1.61e-09	2.28e-08	0	0	9.58e-09	8.38279e-09	2.33113e-09	5.25263e-09	1.06484e-08	1.86671e-08	8.18242e-09	2.2299e-09	5.12494e-09	1.04568e-08	1.84492e-08	2.06843e-10	4.56068e-12	8.45385e-11	2.59235e-10	7.07278e-10
B. subtilis	MMR-168	TCA	leading	TCA.leading	C	76448	6453.72	0	0	0	3	3	3	0	0	0	0.708	6.08e-09	1.25e-09	1.78e-08	6.08e-09	1.25e-09	1.78e-08	0	0	7.48e-09	6.77572e-09	1.9545e-09	4.31391e-09	8.60259e-09	1.49566e-08	6.65566e-09	1.88704e-09	4.21003e-09	8.46801e-09	1.46167e-08	2.03306e-10	4.91483e-12	8.33144e-11	2.51619e-10	7.24195e-10
B. subtilis	MMR-168	TCA	lagging	TCA.lagging	C	93314	6453.72	0	0	0	0	0	0	0	NA	NA	NA	0	0	6.13e-09	0	0	6.13e-09	0	0	6.13e-09	2.01208e-09	2.49564e-10	9.39204e-10	2.67672e-09	5.89002e-09	1.91826e-09	2.12473e-10	8.38145e-10	2.59125e-09	5.80613e-09	1.93414e-10	4.69146e-12	7.96487e-11	2.43513e-10	6.22393e-10
B. subtilis	MMR-168	TCC	leading	TCC.leading	C	44655	6453.72	0	0	0	3	3	3	0	0	0	0.708	1.04e-08	2.15e-09	3.04e-08	1.04e-08	2.15e-09	3.04e-08	0	0	1.28e-08	1.07309e-08	2.8123e-09	6.53865e-09	1.37909e-08	2.45065e-08	1.04e-08	2.71439e-09	6.35895e-09	1.33347e-08	2.36736e-08	2.14382e-10	5.16897e-12	8.04206e-11	2.5624e-10	7.85445e-10
B. subtilis	MMR-168	TCC	lagging	TCC.lagging	C	67390	6453.72	0	0	0	5	5	5	0	0	0	0.522	1.15e-08	3.73e-09	2.68e-08	1.15e-08	3.73e-09	2.68e-08	0	0	8.48e-09	1.14306e-08	4.18455e-09	7.87269e-09	1.4239e-08	2.23735e-08	1.14764e-08	4.30369e-09	7.88311e-09	1.42186e-08	2.27418e-08	1.95788e-10	3.32258e-12	7.21876e-11	2.44931e-10	7.12485e-10
B. subtilis	MMR-168	TCG	leading	TCG.leading	C	43794	6453.72	0	0	0	5	5	5	0	0	0	0.522	1.77e-08	5.74e-09	4.13e-08	1.77e-08	5.74e-09	4.13e-08	0	0	1.31e-08	1.68249e-08	5.88019e-09	1.14686e-08	2.10032e-08	3.37796e-08	1.66709e-08	5.76573e-09	1.148e-08	2.08975e-08	3.28331e-08	2.08306e-10	4.8944e-12	8.31571e-11	2.58836e-10	7.21501e-10
B. subtilis	MMR-168	TCG	lagging	TCG.lagging	C	47733	6453.72	0	0	0	4	4	4	0	0	0	0.602	1.3e-08	3.54e-09	3.32e-08	1.3e-08	3.54e-09	3.32e-08	0	0	1.2e-08	1.28298e-08	4.13146e-09	8.56868e-09	1.60482e-08	2.68726e-08	1.26342e-08	3.91762e-09	8.27936e-09	1.59636e-08	2.686e-08	2.02367e-10	6.73703e-12	8.17354e-11	2.54962e-10	6.689e-10
B. subtilis	MMR-168	TCT	leading	TCT.leading	C	52418	6453.72	0	0	0	0	0	0	0	NA	NA	NA	0	0	1.09e-08	0	0	1.09e-08	0	0	1.09e-08	3.02434e-09	3.51416e-10	1.32423e-09	4.01938e-09	9.24045e-09	2.73606e-09	2.55988e-10	1.1246e-09	3.64669e-09	8.92695e-09	2.01997e-10	4.35019e-12	7.78033e-11	2.49761e-10	6.68478e-10
B. subtilis	MMR-168	TCT	lagging	TCT.lagging	C	71407	6453.72	0	0	0	0	0	0	0	NA	NA	NA	0	0	8e-09	0	0	8e-09	0	0	8e-09	2.43155e-09	2.82386e-10	1.0834e-09	3.26678e-09	7.29354e-09	2.30221e-09	2.42979e-10	9.63919e-10	3.06552e-09	7.27917e-09	2.07716e-10	5.59752e-12	8.36488e-11	2.59528e-10	7.08804e-10
B. subtilis	MMR-168	TTA	leading	TTA.leading	T	64208	6453.72	0	0	0	0	0	0	0	NA	NA	NA	0	0	8.9e-09	0	0	8.9e-09	0	0	8.9e-09	2.62892e-09	2.99866e-10	1.16524e-09	3.53445e-09	8.02474e-09	2.42825e-09	2.60605e-10	1.02107e-09	3.24152e-09	7.52766e-09	2.06712e-10	6.12778e-12	8.43042e-11	2.57374e-10	7.09067e-10
B. subtilis	MMR-168	TTA	lagging	TTA.lagging	T	58586	6453.72	0	6	0	0	6	6	0	0	0	0.459	1.59e-08	5.82e-09	3.45e-08	1.59e-08	5.82e-09	3.45e-08	0	0	9.76e-09	1.53106e-08	5.85926e-09	1.08899e-08	1.89043e-08	2.93088e-08	1.52945e-08	6.03861e-09	1.08685e-08	1.88585e-08	2.94404e-08	2.00729e-10	4.84416e-12	8.25523e-11	2.51787e-10	7.06976e-10
B. subtilis	MMR-168	TTC	leading	TTC.leading	T	73879	6453.72	0	5	0	0	5	5	0	0	0	0.522	1.05e-08	3.41e-09	2.45e-08	1.05e-08	3.41e-09	2.45e-08	0	0	7.74e-09	1.06058e-08	3.86224e-09	7.36224e-09	1.30748e-08	2.14008e-08	1.0435e-08	3.68014e-09	7.22606e-09	1.28986e-08	2.08735e-08	2.00146e-10	4.42615e-12	8.2713e-11	2.5631e-10	6.84871e-10
B. subtilis	MMR-168	TTC	lagging	TTC.lagging	T	105951	6453.72	0	11	0	0	11	11	0	0	0	0.285	1.61e-08	8.03e-09	2.88e-08	1.61e-08	8.03e-09	2.88e-08	0	0	5.39e-09	1.57528e-08	7.97715e-09	1.24046e-08	1.85892e-08	2.61918e-08	1.55996e-08	8.01013e-09	1.22719e-08	1.83853e-08	2.58806e-08	2.06592e-10	3.67713e-12	8.13331e-11	2.59787e-10	7.25866e-10
B. subtilis	MMR-168	TTG	leading	TTG.leading	T	79632	6453.72	0	8	0	0	8	8	0	0	0	0.369	1.56e-08	6.72e-09	3.07e-08	1.56e-08	6.72e-09	3.07e-08	0	0	7.18e-09	1.52058e-08	6.999e-09	1.14091e-08	1.83231e-08	2.69174e-08	1.50235e-08	6.58233e-09	1.13321e-08	1.80898e-08	2.6844e-08	2.05461e-10	5.70969e-12	8.09759e-11	2.55547e-10	7.42607e-10
B. subtilis	MMR-168	TTG	lagging	TTG.lagging	T	74098	6453.72	0	24	0	0	24	24	0	0	0	0.142	5.02e-08	3.22e-08	7.47e-08	5.02e-08	3.22e-08	7.47e-08	0	0	7.71e-09	4.80905e-08	3.0469e-08	4.12666e-08	5.43262e-08	6.89912e-08	4.80876e-08	3.05848e-08	4.11024e-08	5.44987e-08	6.86021e-08	1.95116e-10	4.28196e-12	7.74375e-11	2.47517e-10	6.40649e-10
B. subtilis	MMR-168	TTT	leading	TTT.leading	T	128811	6453.72	0	0	0	0	0	0	0	NA	NA	NA	0	0	4.44e-09	0	0	4.44e-09	0	0	4.44e-09	1.67618e-09	2.27851e-10	7.89522e-10	2.25866e-09	4.71684e-09	1.5169e-09	1.76222e-10	6.74922e-10	2.03881e-09	4.59571e-09	1.94595e-10	5.8843e-12	8.21824e-11	2.46894e-10	6.51497e-10
B. subtilis	MMR-168	TTT	lagging	TTT.lagging	T	160412	6453.72	0	3	0	0	3	3	0	0	0	0.708	2.9e-09	5.98e-10	8.47e-09	2.9e-09	5.98e-10	8.47e-09	0	0	3.56e-09	3.6476e-09	1.10441e-09	2.37083e-09	4.62629e-09	7.84505e-09	3.54425e-09	1.04193e-09	2.28495e-09	4.46975e-09	7.7314e-09	1.86429e-10	3.58009e-12	7.2847e-11	2.41934e-10	6.18912e-10
B. subtilis	MMR-3610	ACA	leading	ACA.leading	C	62758	38000	1	0	1	28	30	28	2	0.0667	0.00818	0.221	1.26e-08	8.49e-09	1.8e-08	1.17e-08	7.8e-09	1.7e-08	8.39e-10	1.02e-10	3.03e-09	1.28383e-08	8.69708e-09	1.12305e-08	1.43117e-08	1.76562e-08	1.19133e-08	8.00426e-09	1.0359e-08	1.33179e-08	1.65308e-08	8.00831e-10	2.15716e-10	4.79543e-10	1.02367e-09	1.8689e-09
B. subtilis	MMR-3610	ACA	lagging	ACA.lagging	C	61290	38000	1	0	1	14	16	14	2	0.125	0.0155	0.383	6.87e-09	3.93e-09	1.12e-08	6.01e-09	3.29e-09	1.01e-08	8.59e-10	1.04e-10	3.1e-09	7.26082e-09	4.28403e-09	6.03012e-09	8.33981e-09	1.10147e-08	6.33272e-09	3.64716e-09	5.18676e-09	7.31554e-09	9.87822e-09	8.02412e-10	2.05065e-10	4.7333e-10	1.01428e-09	1.95339e-09
B. subtilis	MMR-3610	ACC	leading	ACC.leading	C	31502	38000	1	0	3	17	21	17	4	0.19	0.0545	0.419	1.75e-08	1.09e-08	2.68e-08	1.42e-08	8.27e-09	2.27e-08	3.34e-09	9.1e-10	8.56e-09	1.76903e-08	1.11012e-08	1.50465e-08	2.00304e-08	2.61136e-08	1.44284e-08	8.58184e-09	1.20114e-08	1.65231e-08	2.18812e-08	2.10185e-09	6.13792e-10	1.31702e-09	2.66041e-09	4.833e-09
B. subtilis	MMR-3610	ACC	lagging	ACC.lagging	C	39448	38000	0	0	1	9	10	9	1	0.1	0.00253	0.445	6.67e-09	3.2e-09	1.23e-08	6e-09	2.75e-09	1.14e-08	6.67e-10	1.69e-11	3.72e-09	7.30446e-09	3.78314e-09	5.79229e-09	8.60924e-09	1.20346e-08	6.58166e-09	3.22902e-09	5.15041e-09	7.792e-09	1.11236e-08	7.16781e-10	1.38849e-10	3.82699e-10	9.2504e-10	1.93565e-09
B. subtilis	MMR-3610	ACG	leading	ACG.leading	C	44607	38000	1	0	0	58	59	58	1	0.0169	0.000429	0.0909	3.48e-08	2.65e-08	4.49e-08	3.42e-08	2.6e-08	4.42e-08	5.9e-10	1.49e-11	3.29e-09	3.45289e-08	2.63363e-08	3.14507e-08	3.74005e-08	4.37007e-08	3.40404e-08	2.56791e-08	3.09523e-08	3.69687e-08	4.33456e-08	6.85978e-10	1.38975e-10	3.72945e-10	8.86696e-10	1.79485e-09
B. subtilis	MMR-3610	ACG	lagging	ACG.lagging	C	39287	38000	0	0	0	27	27	27	0	0	0	0.128	1.81e-08	1.19e-08	2.63e-08	1.81e-08	1.19e-08	2.63e-08	0	0	2.47e-09	1.81954e-08	1.21048e-08	1.58075e-08	2.03562e-08	2.55735e-08	1.81841e-08	1.20858e-08	1.57348e-08	2.04121e-08	2.54968e-08	4.80854e-10	7.01407e-11	2.31584e-10	6.27586e-10	1.42401e-09
B. subtilis	MMR-3610	ACT	leading	ACT.leading	C	32817	38000	0	0	0	7	7	7	0	0	0	0.41	5.61e-09	2.26e-09	1.16e-08	5.61e-09	2.26e-09	1.16e-08	0	0	2.96e-09	6.43117e-09	2.92351e-09	4.86456e-09	7.73986e-09	1.12331e-08	6.31708e-09	2.82399e-09	4.75465e-09	7.6334e-09	1.10891e-08	5.07413e-10	7.31482e-11	2.43291e-10	6.68232e-10	1.5118e-09
B. subtilis	MMR-3610	ACT	lagging	ACT.lagging	C	36724	38000	0	0	0	3	3	3	0	0	0	0.708	2.15e-09	4.43e-10	6.28e-09	2.15e-09	4.43e-10	6.28e-09	0	0	2.64e-09	3.32397e-09	1.14367e-09	2.26263e-09	4.15159e-09	6.81612e-09	3.13538e-09	1.07348e-09	2.10069e-09	3.92973e-09	6.39683e-09	4.90515e-10	7.17474e-11	2.33536e-10	6.40769e-10	1.45314e-09
B. subtilis	MMR-3610	ATA	leading	ATA.leading	T	65831	38000	4	18	1	0	23	18	5	0.217	0.0746	0.437	9.19e-09	5.83e-09	1.38e-08	7.2e-09	4.26e-09	1.14e-08	2e-09	6.49e-10	4.66e-09	9.45083e-09	6.08439e-09	8.14445e-09	1.0662e-08	1.33535e-08	7.47167e-09	4.5628e-09	6.23466e-09	8.55717e-09	1.10605e-08	1.54824e-09	5.64331e-10	1.05597e-09	1.92696e-09	3.14203e-09
B. subtilis	MMR-3610	ATA	lagging	ATA.lagging	T	72301	38000	1	33	2	0	36	33	3	0.0833	0.0175	0.225	1.31e-08	9.18e-09	1.81e-08	1.2e-08	8.27e-09	1.69e-08	1.09e-09	2.25e-10	3.19e-09	1.32454e-08	9.33346e-09	1.1763e-08	1.46589e-08	1.78349e-08	1.21469e-08	8.53983e-09	1.06795e-08	1.3453e-08	1.6524e-08	9.43073e-10	2.77855e-10	5.98843e-10	1.19563e-09	2.06996e-09
B. subtilis	MMR-3610	ATC	leading	ATC.leading	T	70313	38000	15	24	0	0	39	24	15	0.385	0.234	0.554	1.46e-08	1.04e-08	2e-08	8.98e-09	5.76e-09	1.34e-08	5.61e-09	3.14e-09	9.26e-09	1.4773e-08	1.04993e-08	1.31157e-08	1.6293e-08	1.96568e-08	9.21913e-09	6.01587e-09	7.93252e-09	1.03724e-08	1.31632e-08	4.54847e-09	2.44326e-09	3.62336e-09	5.33086e-09	7.36867e-09
B. subtilis	MMR-3610	ATC	lagging	ATC.lagging	T	79426	38000	6	72	0	0	78	72	6	0.0769	0.0288	0.16	2.58e-08	2.04e-08	3.23e-08	2.39e-08	1.87e-08	3e-08	1.99e-09	7.3e-10	4.33e-09	2.58166e-08	2.03629e-08	2.37969e-08	2.77296e-08	3.19053e-08	2.38275e-08	1.86666e-08	2.19075e-08	2.56267e-08	2.96191e-08	1.58842e-09	6.01842e-10	1.11788e-09	1.95257e-09	3.12891e-09
B. subtilis	MMR-3610	ATG	leading	ATG.leading	T	80119	38000	5	78	1	0	84	78	6	0.0714	0.0267	0.149	2.76e-08	2.2e-08	3.42e-08	2.56e-08	2.03e-08	3.2e-08	1.97e-09	7.23e-10	4.29e-09	2.76231e-08	2.20897e-08	2.55591e-08	2.9576e-08	3.38288e-08	2.5594e-08	2.03497e-08	2.35849e-08	2.74356e-08	3.15191e-08	1.57944e-09	6.20034e-10	1.11578e-09	1.9342e-09	3.10416e-09
B. subtilis	MMR-3610	ATG	lagging	ATG.lagging	T	67914	38000	2	190	2	0	194	190	4	0.0206	0.00565	0.0519	7.52e-08	6.5e-08	8.65e-08	7.36e-08	6.35e-08	8.49e-08	1.55e-09	4.22e-10	3.97e-09	7.46761e-08	6.43458e-08	7.10207e-08	7.82325e-08	8.54648e-08	7.33548e-08	6.33385e-08	6.96559e-08	7.69545e-08	8.39512e-08	1.25441e-09	4.19189e-10	8.25384e-10	1.56429e-09	2.69383e-09
B. subtilis	MMR-3610	ATT	leading	ATT.leading	T	91919	38000	7	6	3	0	16	6	10	0.625	0.354	0.848	4.58e-09	2.62e-09	7.44e-09	1.72e-09	6.3e-10	3.74e-09	2.86e-09	1.37e-09	5.27e-09	4.94979e-09	2.95717e-09	4.11585e-09	5.6809e-09	7.47691e-09	2.17193e-09	9.60488e-10	1.62769e-09	2.61712e-09	3.89313e-09	2.35388e-09	1.10974e-09	1.79396e-09	2.8159e-09	4.08423e-09
B. subtilis	MMR-3610	ATT	lagging	ATT.lagging	T	88540	38000	8	8	0	0	16	8	8	0.5	0.247	0.753	4.76e-09	2.72e-09	7.72e-09	2.38e-09	1.03e-09	4.69e-09	2.38e-09	1.03e-09	4.69e-09	5.09547e-09	3.01557e-09	4.2375e-09	5.83557e-09	7.69641e-09	2.80289e-09	1.36047e-09	2.16705e-09	3.33228e-09	4.79025e-09	1.92629e-09	8.5391e-10	1.42453e-09	2.3336e-09	3.5036e-09
B. subtilis	MMR-3610	CCA	leading	CCA.leading	C	37931	38000	1	0	0	100	101	100	1	0.0099	0.000251	0.0539	7.01e-08	5.71e-08	8.51e-08	6.94e-08	5.64e-08	8.44e-08	6.94e-10	1.75e-11	3.87e-09	6.94205e-08	5.6616e-08	6.46278e-08	7.39286e-08	8.35457e-08	6.87213e-08	5.57835e-08	6.40403e-08	7.3104e-08	8.27222e-08	7.46549e-10	1.43119e-10	3.95721e-10	9.74999e-10	1.98151e-09
B. subtilis	MMR-3610	CCA	lagging	CCA.lagging	C	51515	38000	2	0	0	53	55	53	2	0.0364	0.00443	0.125	2.81e-08	2.12e-08	3.66e-08	2.71e-08	2.03e-08	3.54e-08	1.02e-09	1.24e-10	3.69e-09	2.80616e-08	2.11429e-08	2.54426e-08	3.05311e-08	3.60113e-08	2.69771e-08	2.03709e-08	2.43946e-08	2.934e-08	3.45738e-08	8.89929e-10	2.27272e-10	5.33297e-10	1.13567e-09	2.12206e-09
B. subtilis	MMR-3610	CCC	leading	CCC.leading	C	21836	38000	0	0	0	58	58	58	0	0	0	0.0616	6.99e-08	5.31e-08	9.04e-08	6.99e-08	5.31e-08	9.04e-08	0	0	4.45e-09	6.89545e-08	5.21892e-08	6.26155e-08	7.49065e-08	8.77577e-08	6.87437e-08	5.19624e-08	6.21518e-08	7.47716e-08	8.7872e-08	5.74784e-10	8.25829e-11	2.65745e-10	7.43735e-10	1.79146e-09
B. subtilis	MMR-3610	CCC	lagging	CCC.lagging	C	38623	38000	0	0	1	47	48	47	1	0.0208	0.000527	0.111	3.27e-08	2.41e-08	4.34e-08	3.2e-08	2.35e-08	4.26e-08	6.81e-10	1.72e-11	3.8e-09	3.25102e-08	2.3987e-08	2.93025e-08	3.54633e-08	4.21866e-08	3.18168e-08	2.32755e-08	2.86856e-08	3.47599e-08	4.10198e-08	7.30899e-10	1.39238e-10	3.90171e-10	9.41329e-10	2.00093e-09
B. subtilis	MMR-3610	CCG	leading	CCG.leading	C	49451	38000	0	0	0	338	338	338	0	0	0	0.0109	1.8e-07	1.61e-07	2e-07	1.8e-07	1.61e-07	2e-07	0	0	1.96e-09	1.79047e-07	1.60381e-07	1.7235e-07	1.85533e-07	1.98681e-07	1.78942e-07	1.60145e-07	1.72401e-07	1.85513e-07	1.9873e-07	4.44697e-10	6.89434e-11	2.21439e-10	5.89218e-10	1.267e-09
B. subtilis	MMR-3610	CCG	lagging	CCG.lagging	C	59629	38000	0	0	0	165	165	165	0	0	0	0.0221	7.28e-08	6.21e-08	8.48e-08	7.28e-08	6.21e-08	8.48e-08	0	0	1.63e-09	7.2275e-08	6.16346e-08	6.84308e-08	7.5966e-08	8.3609e-08	7.24564e-08	6.16824e-08	6.85536e-08	7.6262e-08	8.38297e-08	4.03618e-10	6.49466e-11	2.03525e-10	5.30615e-10	1.13209e-09
B. subtilis	MMR-3610	CCT	leading	CCT.leading	C	36423	38000	0	0	0	45	45	45	0	0	0	0.0787	3.25e-08	2.37e-08	4.35e-08	3.25e-08	2.37e-08	4.35e-08	0	0	2.67e-09	3.23201e-08	2.36841e-08	2.90044e-08	3.53417e-08	4.23482e-08	3.22115e-08	2.37002e-08	2.88295e-08	3.52554e-08	4.24364e-08	4.90418e-10	7.19715e-11	2.35048e-10	6.42863e-10	1.43447e-09
B. subtilis	MMR-3610	CCT	lagging	CCT.lagging	C	53285	38000	0	0	1	29	30	29	1	0.0333	0.000844	0.172	1.48e-08	1e-08	2.12e-08	1.43e-08	9.59e-09	2.06e-08	4.94e-10	1.25e-11	2.75e-09	1.49747e-08	1.02381e-08	1.31041e-08	1.66225e-08	2.07133e-08	1.4437e-08	9.72168e-09	1.25846e-08	1.60875e-08	2.01294e-08	6.24919e-10	1.28847e-10	3.49884e-10	8.01144e-10	1.6303e-09
B. subtilis	MMR-3610	CTA	leading	CTA.leading	T	23915	38000	0	18	0	0	18	18	0	0	0	0.185	1.98e-08	1.17e-08	3.13e-08	1.98e-08	1.17e-08	3.13e-08	0	0	4.06e-09	1.99582e-08	1.19125e-08	1.67739e-08	2.28154e-08	2.98696e-08	1.98049e-08	1.18946e-08	1.65027e-08	2.2699e-08	2.97446e-08	5.69835e-10	8.10462e-11	2.66264e-10	7.37618e-10	1.69343e-09
B. subtilis	MMR-3610	CTA	lagging	CTA.lagging	T	24439	38000	0	15	1	0	16	15	1	0.0625	0.00158	0.302	1.72e-08	9.85e-09	2.8e-08	1.62e-08	9.04e-09	2.66e-08	1.08e-09	2.72e-11	6e-09	1.74086e-08	1.00287e-08	1.44015e-08	2.00863e-08	2.67995e-08	1.6399e-08	9.50062e-09	1.34725e-08	1.88779e-08	2.54454e-08	8.96056e-10	1.56981e-10	4.55122e-10	1.15796e-09	2.57406e-09
B. subtilis	MMR-3610	CTC	leading	CTC.leading	T	34405	38000	2	15	0	0	17	15	2	0.118	0.0146	0.364	1.3e-08	7.57e-09	2.08e-08	1.15e-08	6.42e-09	1.89e-08	1.53e-09	1.85e-10	5.53e-09	1.33579e-08	7.96468e-09	1.12129e-08	1.52698e-08	2.01562e-08	1.17569e-08	6.76743e-09	9.67891e-09	1.35703e-08	1.81624e-08	1.12273e-09	2.59137e-10	6.31367e-10	1.44577e-09	2.91018e-09
B. subtilis	MMR-3610	CTC	lagging	CTC.lagging	T	51031	38000	1	45	1	0	47	45	2	0.0426	0.0052	0.145	2.42e-08	1.78e-08	3.22e-08	2.32e-08	1.69e-08	3.11e-08	1.03e-09	1.25e-10	3.73e-09	2.43191e-08	1.7778e-08	2.18749e-08	2.6626e-08	3.15688e-08	2.31162e-08	1.68628e-08	2.07009e-08	2.5377e-08	3.02437e-08	8.96784e-10	2.23922e-10	5.2996e-10	1.1466e-09	2.19393e-09
B. subtilis	MMR-3610	CTG	leading	CTG.leading	T	65134	38000	0	91	1	0	92	91	1	0.0109	0.000275	0.0591	3.72e-08	3e-08	4.56e-08	3.68e-08	2.96e-08	4.51e-08	4.04e-10	1.02e-11	2.25e-09	3.69547e-08	2.97529e-08	3.42593e-08	3.95549e-08	4.47352e-08	3.65615e-08	2.94065e-08	3.38874e-08	3.90876e-08	4.44446e-08	5.70712e-10	1.19917e-10	3.1824e-10	7.39222e-10	1.45708e-09
B. subtilis	MMR-3610	CTG	lagging	CTG.lagging	T	65953	38000	0	221	0	0	221	221	0	0	0	0.0166	8.82e-08	7.69e-08	1.01e-07	8.82e-08	7.69e-08	1.01e-07	0	0	1.47e-09	8.77978e-08	7.64707e-08	8.37615e-08	9.16391e-08	9.97446e-08	8.77366e-08	7.65947e-08	8.3652e-08	9.15605e-08	9.98566e-08	3.87565e-10	6.38738e-11	1.95811e-10	5.01975e-10	1.08292e-09
B. subtilis	MMR-3610	CTT	leading	CTT.leading	T	68223	38000	0	12	1	0	13	12	1	0.0769	0.00195	0.36	5.01e-09	2.67e-09	8.57e-09	4.63e-09	2.39e-09	8.09e-09	3.86e-10	9.75e-12	2.15e-09	5.45786e-09	3.08496e-09	4.4519e-09	6.34178e-09	8.56965e-09	5.00915e-09	2.64317e-09	4.04319e-09	5.85875e-09	8.1022e-09	5.47638e-10	1.18833e-10	3.05588e-10	7.09301e-10	1.39006e-09
B. subtilis	MMR-3610	CTT	lagging	CTT.lagging	T	90388	38000	1	19	3	0	23	19	4	0.174	0.0495	0.388	6.7e-09	4.24e-09	1e-08	5.53e-09	3.33e-09	8.64e-09	1.16e-09	3.17e-10	2.98e-09	6.96004e-09	4.4828e-09	5.96558e-09	7.85787e-09	9.95038e-09	5.79602e-09	3.55583e-09	4.87921e-09	6.60702e-09	8.53306e-09	1.01347e-09	3.40176e-10	6.76613e-10	1.26099e-09	2.14246e-09
B. subtilis	MMR-3610	GCA	leading	GCA.leading	C	63220	38000	2	0	1	187	190	187	3	0.0158	0.00327	0.0454	7.91e-08	6.82e-08	9.12e-08	7.78e-08	6.71e-08	8.98e-08	1.25e-09	2.58e-10	3.65e-09	7.87292e-08	6.79668e-08	7.48439e-08	8.24523e-08	9.01792e-08	7.74656e-08	6.70232e-08	7.35609e-08	8.12419e-08	8.88039e-08	1.03124e-09	2.97359e-10	6.38719e-10	1.30277e-09	2.37362e-09
B. subtilis	MMR-3610	GCA	lagging	GCA.lagging	C	61708	38000	0	0	1	74	75	74	1	0.0133	0.000338	0.0721	3.2e-08	2.52e-08	4.01e-08	3.16e-08	2.48e-08	3.96e-08	4.26e-10	1.08e-11	2.38e-09	3.17987e-08	2.50829e-08	2.92225e-08	3.41648e-08	3.94927e-08	3.13994e-08	2.47904e-08	2.89305e-08	3.36885e-08	3.88826e-08	5.84185e-10	1.20692e-10	3.29628e-10	7.51032e-10	1.50374e-09
B. subtilis	MMR-3610	GCC	leading	GCC.leading	C	47636	38000	0	0	5	173	178	173	5	0.0281	0.00918	0.0643	9.83e-08	8.44e-08	1.14e-07	9.56e-08	8.19e-08	1.11e-07	2.76e-09	8.97e-10	6.45e-09	9.77644e-08	8.38976e-08	9.27052e-08	1.02663e-07	1.12617e-07	9.49988e-08	8.12625e-08	8.99276e-08	9.98355e-08	1.09893e-07	1.95822e-09	6.55127e-10	1.2998e-09	2.4479e-09	4.08226e-09
B. subtilis	MMR-3610	GCC	lagging	GCC.lagging	C	57574	38000	2	0	0	98	100	98	2	0.02	0.00243	0.0704	4.57e-08	3.72e-08	5.56e-08	4.48e-08	3.64e-08	5.46e-08	9.14e-10	1.11e-10	3.3e-09	4.53827e-08	3.69112e-08	4.22873e-08	4.83066e-08	5.47687e-08	4.45266e-08	3.62254e-08	4.14784e-08	4.74926e-08	5.34425e-08	8.35434e-10	2.14385e-10	4.95609e-10	1.06509e-09	2.04565e-09
B. subtilis	MMR-3610	GCG	leading	GCG.leading	C	52588	38000	1	0	0	339	340	339	1	0.00294	7.45e-05	0.0163	1.7e-07	1.53e-07	1.89e-07	1.7e-07	1.52e-07	1.89e-07	5e-10	1.27e-11	2.79e-09	1.69318e-07	1.51485e-07	1.63062e-07	1.75431e-07	1.87667e-07	1.68922e-07	1.51025e-07	1.62844e-07	1.74962e-07	1.87366e-07	6.3037e-10	1.27948e-10	3.50168e-10	8.03516e-10	1.66314e-09
B. subtilis	MMR-3610	GCG	lagging	GCG.lagging	C	43798	38000	1	0	0	120	121	120	1	0.00826	0.000209	0.0452	7.27e-08	6.03e-08	8.69e-08	7.21e-08	5.98e-08	8.62e-08	6.01e-10	1.52e-11	3.35e-09	7.22081e-08	5.97519e-08	6.76738e-08	7.65704e-08	8.54601e-08	7.1621e-08	5.94326e-08	6.70621e-08	7.59918e-08	8.52951e-08	6.87004e-10	1.35555e-10	3.66668e-10	8.91324e-10	1.83366e-09
B. subtilis	MMR-3610	GCT	leading	GCT.leading	C	70005	38000	0	0	3	141	144	141	3	0.0208	0.00432	0.0597	5.41e-08	4.57e-08	6.37e-08	5.3e-08	4.46e-08	6.25e-08	1.13e-09	2.33e-10	3.3e-09	5.38493e-08	4.51867e-08	5.07487e-08	5.6881e-08	6.29692e-08	5.2727e-08	4.44855e-08	4.96815e-08	5.56099e-08	6.15497e-08	9.73841e-10	2.83406e-10	6.10706e-10	1.22969e-09	2.20381e-09
B. subtilis	MMR-3610	GCT	lagging	GCT.lagging	C	70362	38000	0	0	0	79	79	79	0	0	0	0.0456	2.95e-08	2.34e-08	3.68e-08	2.95e-08	2.34e-08	3.68e-08	0	0	1.38e-09	2.94508e-08	2.34721e-08	2.70871e-08	3.15893e-08	3.64611e-08	2.9433e-08	2.33162e-08	2.71418e-08	3.1574e-08	3.62657e-08	3.82105e-10	6.22995e-11	1.95296e-10	4.96326e-10	1.05644e-09
B. subtilis	MMR-3610	GTA	leading	GTA.leading	T	37481	38000	1	64	0	0	65	64	1	0.0154	0.000389	0.0828	4.56e-08	3.52e-08	5.82e-08	4.49e-08	3.46e-08	5.74e-08	7.02e-10	1.78e-11	3.91e-09	4.52391e-08	3.49802e-08	4.13153e-08	4.87959e-08	5.71875e-08	4.46233e-08	3.42267e-08	4.06395e-08	4.83188e-08	5.60913e-08	7.42401e-10	1.46643e-10	4.00054e-10	9.60598e-10	1.98385e-09
B. subtilis	MMR-3610	GTA	lagging	GTA.lagging	T	36120	38000	0	82	0	0	82	82	0	0	0	0.044	5.97e-08	4.75e-08	7.42e-08	5.97e-08	4.75e-08	7.42e-08	0	0	2.69e-09	5.91918e-08	4.71949e-08	5.47768e-08	6.34702e-08	7.26286e-08	5.92013e-08	4.71882e-08	5.46699e-08	6.34953e-08	7.28124e-08	4.88916e-10	7.11618e-11	2.354e-10	6.46375e-10	1.45321e-09
B. subtilis	MMR-3610	GTC	leading	GTC.leading	T	38768	38000	3	34	1	0	38	34	4	0.105	0.0294	0.248	2.58e-08	1.83e-08	3.54e-08	2.31e-08	1.6e-08	3.23e-08	2.72e-09	7.4e-10	6.95e-09	2.56593e-08	1.81582e-08	2.27353e-08	2.83673e-08	3.45483e-08	2.29246e-08	1.60041e-08	2.02521e-08	2.53905e-08	3.11691e-08	1.81111e-09	5.53815e-10	1.14267e-09	2.29692e-09	4.09247e-09
B. subtilis	MMR-3610	GTC	lagging	GTC.lagging	T	43485	38000	0	99	1	0	100	99	1	0.01	0.000253	0.0545	6.05e-08	4.92e-08	7.36e-08	5.99e-08	4.87e-08	7.29e-08	6.05e-10	1.53e-11	3.37e-09	6.004e-08	4.86211e-08	5.59663e-08	6.39475e-08	7.25982e-08	5.95033e-08	4.80672e-08	5.51985e-08	6.36042e-08	7.1542e-08	6.96657e-10	1.37707e-10	3.74256e-10	8.97975e-10	1.90242e-09
B. subtilis	MMR-3610	GTG	leading	GTG.leading	T	42958	38000	0	138	0	0	138	138	0	0	0	0.0264	8.45e-08	7.1e-08	9.99e-08	8.45e-08	7.1e-08	9.99e-08	0	0	2.26e-09	8.37382e-08	7.0081e-08	7.89009e-08	8.84144e-08	9.84798e-08	8.39764e-08	7.0573e-08	7.90762e-08	8.8743e-08	9.82347e-08	4.62132e-10	7.16425e-11	2.29485e-10	6.07444e-10	1.32706e-09
B. subtilis	MMR-3610	GTG	lagging	GTG.lagging	T	32414	38000	0	259	1	0	260	259	1	0.00385	9.74e-05	0.0212	2.11e-07	1.86e-07	2.38e-07	2.1e-07	1.85e-07	2.38e-07	8.12e-10	2.05e-11	4.52e-09	2.09564e-07	1.85651e-07	2.00386e-07	2.18289e-07	2.35196e-07	2.09057e-07	1.84309e-07	2.00124e-07	2.17784e-07	2.35144e-07	7.93961e-10	1.49935e-10	4.19748e-10	1.02391e-09	2.18913e-09
B. subtilis	MMR-3610	GTT	leading	GTT.leading	T	57536	38000	1	26	1	0	28	26	2	0.0714	0.00877	0.235	1.28e-08	8.51e-09	1.85e-08	1.19e-08	7.77e-09	1.74e-08	9.15e-10	1.11e-10	3.3e-09	1.29568e-08	8.73754e-09	1.12967e-08	1.44811e-08	1.79449e-08	1.20902e-08	8.00339e-09	1.04111e-08	1.35241e-08	1.71511e-08	8.33307e-10	2.15369e-10	4.97665e-10	1.0623e-09	1.9708e-09
B. subtilis	MMR-3610	GTT	lagging	GTT.lagging	T	59660	38000	0	43	0	0	43	43	0	0	0	0.0822	1.9e-08	1.37e-08	2.55e-08	1.9e-08	1.37e-08	2.55e-08	0	0	1.63e-09	1.905e-08	1.39025e-08	1.70516e-08	2.0876e-08	2.5015e-08	1.90439e-08	1.37346e-08	1.705e-08	2.09007e-08	2.50733e-08	4.06595e-10	6.22984e-11	2.05356e-10	5.33279e-10	1.1378e-09
B. subtilis	MMR-3610	TCA	leading	TCA.leading	C	76448	38000	0	0	0	34	34	34	0	0	0	0.103	1.17e-08	8.11e-09	1.64e-08	1.17e-08	8.11e-09	1.64e-08	0	0	1.27e-09	1.19069e-08	8.33857e-09	1.05167e-08	1.3134e-08	1.60772e-08	1.18277e-08	8.16562e-09	1.03862e-08	1.31253e-08	1.6127e-08	3.68072e-10	5.9622e-11	1.88227e-10	4.81197e-10	1.01161e-09
B. subtilis	MMR-3610	TCA	lagging	TCA.lagging	C	93314	38000	0	0	0	28	28	28	0	0	0	0.123	7.9e-09	5.25e-09	1.14e-08	7.9e-09	5.25e-09	1.14e-08	0	0	1.04e-09	8.12807e-09	5.48443e-09	7.08458e-09	9.06039e-09	1.13322e-08	8.0751e-09	5.39816e-09	7.05791e-09	9.01277e-09	1.12583e-08	3.34104e-10	5.75445e-11	1.73705e-10	4.3985e-10	8.91183e-10
B. subtilis	MMR-3610	TCC	leading	TCC.leading	C	44655	38000	0	0	0	24	24	24	0	0	0	0.142	1.41e-08	9.06e-09	2.1e-08	1.41e-08	9.06e-09	2.1e-08	0	0	2.17e-09	1.42799e-08	9.34836e-09	1.22329e-08	1.61155e-08	2.04103e-08	1.42615e-08	9.26113e-09	1.22247e-08	1.60615e-08	2.04287e-08	4.60523e-10	7.23318e-11	2.25785e-10	6.06198e-10	1.3035e-09
B. subtilis	MMR-3610	TCC	lagging	TCC.lagging	C	67390	38000	0	0	3	25	28	25	3	0.107	0.0227	0.282	1.09e-08	7.27e-09	1.58e-08	9.76e-09	6.32e-09	1.44e-08	1.17e-09	2.42e-10	3.42e-09	1.11262e-08	7.46084e-09	9.68647e-09	1.24352e-08	1.55418e-08	9.94462e-09	6.53172e-09	8.56556e-09	1.11193e-08	1.42044e-08	9.95124e-10	2.95282e-10	6.23441e-10	1.2559e-09	2.24765e-09
B. subtilis	MMR-3610	TCG	leading	TCG.leading	C	43794	38000	0	0	0	52	52	52	0	0	0	0.0685	3.12e-08	2.33e-08	4.1e-08	3.12e-08	2.33e-08	4.1e-08	0	0	2.22e-09	3.09902e-08	2.32195e-08	2.80603e-08	3.37408e-08	4.00673e-08	3.10067e-08	2.31189e-08	2.80137e-08	3.37701e-08	4.01324e-08	4.63297e-10	7.30073e-11	2.27955e-10	6.04599e-10	1.35376e-09
B. subtilis	MMR-3610	TCG	lagging	TCG.lagging	C	47733	38000	1	0	0	31	32	31	1	0.0312	0.000791	0.162	1.76e-08	1.21e-08	2.49e-08	1.71e-08	1.16e-08	2.43e-08	5.51e-10	1.39e-11	3.07e-09	1.76971e-08	1.20993e-08	1.56268e-08	1.96026e-08	2.40556e-08	1.71939e-08	1.16702e-08	1.50216e-08	1.90922e-08	2.37284e-08	6.61467e-10	1.37049e-10	3.63938e-10	8.54907e-10	1.73519e-09
B. subtilis	MMR-3610	TCT	leading	TCT.leading	C	52418	38000	0	0	0	8	8	8	0	0	0	0.369	4.02e-09	1.73e-09	7.91e-09	4.02e-09	1.73e-09	7.91e-09	0	0	1.85e-09	4.66794e-09	2.24601e-09	3.61696e-09	5.52035e-09	8.0496e-09	4.55895e-09	2.1531e-09	3.5321e-09	5.42524e-09	7.82694e-09	4.33184e-10	6.92943e-11	2.1176e-10	5.71076e-10	1.24098e-09
B. subtilis	MMR-3610	TCT	lagging	TCT.lagging	C	71407	38000	0	0	0	8	8	8	0	0	0	0.369	2.95e-09	1.27e-09	5.81e-09	2.95e-09	1.27e-09	5.81e-09	0	0	1.36e-09	3.50964e-09	1.65678e-09	2.71853e-09	4.20327e-09	5.99847e-09	3.43409e-09	1.65818e-09	2.65385e-09	4.09041e-09	5.85661e-09	3.74589e-10	6.13243e-11	1.93362e-10	4.89478e-10	1.02025e-09
B. subtilis	MMR-3610	TTA	leading	TTA.leading	T	64208	38000	0	28	0	0	28	28	0	0	0	0.123	1.15e-08	7.63e-09	1.66e-08	1.15e-08	7.63e-09	1.66e-08	0	0	1.51e-09	1.16573e-08	7.85648e-09	1.01607e-08	1.30005e-08	1.61024e-08	1.16712e-08	7.85136e-09	1.01293e-08	1.30693e-08	1.62014e-08	3.915e-10	6.33029e-11	1.95943e-10	5.21599e-10	1.08852e-09
B. subtilis	MMR-3610	TTA	lagging	TTA.lagging	T	58586	38000	0	47	2	0	49	47	2	0.0408	0.00498	0.14	2.2e-08	1.63e-08	2.91e-08	2.11e-08	1.55e-08	2.81e-08	8.98e-10	1.09e-10	3.25e-09	2.20615e-08	1.6332e-08	1.98833e-08	2.40588e-08	2.86938e-08	2.10938e-08	1.55866e-08	1.89648e-08	2.30383e-08	2.76102e-08	8.22574e-10	2.1037e-10	4.87982e-10	1.05528e-09	1.96755e-09
B. subtilis	MMR-3610	TTC	leading	TTC.leading	T	73879	38000	0	50	2	0	52	50	2	0.0385	0.00469	0.132	1.85e-08	1.38e-08	2.43e-08	1.78e-08	1.32e-08	2.35e-08	7.12e-10	8.63e-11	2.57e-09	1.85885e-08	1.39822e-08	1.68311e-08	2.02386e-08	2.40247e-08	1.78412e-08	1.32683e-08	1.6113e-08	1.94373e-08	2.30307e-08	7.23567e-10	1.87756e-10	4.3417e-10	9.24965e-10	1.70894e-09
B. subtilis	MMR-3610	TTC	lagging	TTC.lagging	T	105951	38000	0	164	4	0	168	164	4	0.0238	0.00652	0.0598	4.17e-08	3.57e-08	4.85e-08	4.07e-08	3.47e-08	4.75e-08	9.94e-10	2.71e-10	2.54e-09	4.15949e-08	3.5519e-08	3.94122e-08	4.36764e-08	4.82144e-08	4.06606e-08	3.45789e-08	3.8444e-08	4.28272e-08	4.71245e-08	9.01624e-10	3.09789e-10	6.11545e-10	1.11868e-09	1.85785e-09
B. subtilis	MMR-3610	TTG	leading	TTG.leading	T	79632	38000	0	135	7	0	142	135	7	0.0493	0.02	0.0989	4.69e-08	3.95e-08	5.53e-08	4.46e-08	3.74e-08	5.28e-08	2.31e-09	9.3e-10	4.77e-09	4.67801e-08	3.94313e-08	4.41185e-08	4.93143e-08	5.45753e-08	4.43971e-08	3.70721e-08	4.17247e-08	4.69423e-08	5.2071e-08	1.84798e-09	7.53565e-10	1.32492e-09	2.27038e-09	3.53172e-09
B. subtilis	MMR-3610	TTG	lagging	TTG.lagging	T	74098	38000	0	240	4	0	244	240	4	0.0164	0.00448	0.0414	8.67e-08	7.61e-08	9.82e-08	8.52e-08	7.48e-08	9.67e-08	1.42e-09	3.87e-10	3.64e-09	8.62092e-08	7.57954e-08	8.2331e-08	8.98988e-08	9.77161e-08	8.49781e-08	7.45609e-08	8.12033e-08	8.86297e-08	9.5767e-08	1.17792e-09	3.9922e-10	7.74211e-10	1.47941e-09	2.48374e-09
B. subtilis	MMR-3610	TTT	leading	TTT.leading	T	128811	38000	0	3	1	0	4	3	1	0.25	0.00631	0.806	8.17e-10	2.23e-10	2.09e-09	6.13e-10	1.26e-10	1.79e-09	2.04e-10	5.17e-12	1.14e-09	1.29576e-09	5.27655e-10	9.37614e-10	1.57866e-09	2.43227e-09	1.06319e-09	3.79266e-10	7.43387e-10	1.31763e-09	2.10558e-09	3.89163e-10	8.99566e-11	2.27758e-10	5.06174e-10	9.25681e-10
B. subtilis	MMR-3610	TTT	lagging	TTT.lagging	T	160412	38000	1	15	0	0	16	15	1	0.0625	0.00158	0.302	2.62e-09	1.5e-09	4.26e-09	2.46e-09	1.38e-09	4.06e-09	1.64e-10	4.15e-12	9.14e-10	2.89151e-09	1.72121e-09	2.40934e-09	3.32352e-09	4.37461e-09	2.69765e-09	1.58557e-09	2.23763e-09	3.08998e-09	4.14707e-09	3.39636e-10	8.00549e-11	2.04684e-10	4.36311e-10	8.03124e-10
B. subtilis	MMR-PY79	ACA	leading	ACA.leading	C	62758	105020	0	0	0	31	31	31	0	0	0	0.112	4.7e-09	3.2e-09	6.68e-09	4.7e-09	3.2e-09	6.68e-09	0	0	5.6e-10	4.78017e-09	3.3001e-09	4.20997e-09	5.31823e-09	6.51823e-09	4.75434e-09	3.2515e-09	4.15841e-09	5.29201e-09	6.5009e-09	1.01098e-10	1.05378e-11	4.25359e-11	1.33143e-10	3.3379e-10
B. subtilis	MMR-PY79	ACA	lagging	ACA.lagging	C	61290	105020	0	0	0	27	27	27	0	0	0	0.128	4.19e-09	2.76e-09	6.1e-09	4.19e-09	2.76e-09	6.1e-09	0	0	5.73e-10	4.26043e-09	2.80352e-09	3.67551e-09	4.77196e-09	6.02096e-09	4.24907e-09	2.82236e-09	3.6799e-09	4.76003e-09	6.04966e-09	1.03996e-10	1.09435e-11	4.50546e-11	1.36842e-10	3.35363e-10
B. subtilis	MMR-PY79	ACC	leading	ACC.leading	C	31502	105020	1	0	0	18	19	18	1	0.0526	0.00133	0.26	5.74e-09	3.46e-09	8.97e-09	5.44e-09	3.22e-09	8.6e-09	3.02e-10	7.64e-12	1.68e-09	5.80204e-09	3.61153e-09	4.86045e-09	6.6121e-09	8.61446e-09	5.49241e-09	3.32641e-09	4.59086e-09	6.28814e-09	8.22699e-09	2.48316e-10	3.56397e-11	1.13321e-10	3.22176e-10	7.71138e-10
B. subtilis	MMR-PY79	ACC	lagging	ACC.lagging	C	39448	105020	2	0	0	7	9	7	2	0.222	0.0281	0.6	2.17e-09	9.93e-10	4.12e-09	1.69e-09	6.79e-10	3.48e-09	4.83e-10	5.85e-11	1.74e-09	2.40154e-09	1.18458e-09	1.86859e-09	2.85109e-09	4.055e-09	1.91405e-09	8.65506e-10	1.44517e-09	2.30249e-09	3.37506e-09	3.43562e-10	6.78628e-11	1.81099e-10	4.45005e-10	9.23223e-10
B. subtilis	MMR-PY79	ACG	leading	ACG.leading	C	44607	105020	2	0	0	86	88	86	2	0.0227	0.00276	0.0797	1.88e-08	1.51e-08	2.31e-08	1.84e-08	1.47e-08	2.27e-08	4.27e-10	5.17e-11	1.54e-09	1.86591e-08	1.49573e-08	1.72655e-08	1.99472e-08	2.27694e-08	1.82479e-08	1.45771e-08	1.6894e-08	1.95149e-08	2.22038e-08	3.24437e-10	6.29108e-11	1.72536e-10	4.22536e-10	8.66656e-10
B. subtilis	MMR-PY79	ACG	lagging	ACG.lagging	C	39287	105020	0	0	0	20	20	20	0	0	0	0.168	4.85e-09	2.96e-09	7.49e-09	4.85e-09	2.96e-09	7.49e-09	0	0	8.94e-10	4.92639e-09	3.07431e-09	4.17191e-09	5.58747e-09	7.21249e-09	4.90999e-09	3.03155e-09	4.15672e-09	5.56362e-09	7.24873e-09	1.23995e-10	1.12998e-11	4.92993e-11	1.60637e-10	4.26953e-10
B. subtilis	MMR-PY79	ACT	leading	ACT.leading	C	32817	105020	0	0	1	6	7	6	1	0.143	0.00361	0.579	2.03e-09	8.17e-10	4.18e-09	1.74e-09	6.39e-10	3.79e-09	2.9e-10	7.34e-12	1.62e-09	2.30478e-09	1.02347e-09	1.72976e-09	2.77711e-09	4.10939e-09	2.00932e-09	8.4651e-10	1.47923e-09	2.42795e-09	3.72252e-09	2.41674e-10	3.31806e-11	1.09706e-10	3.14529e-10	7.533e-10
B. subtilis	MMR-PY79	ACT	lagging	ACT.lagging	C	36724	105020	0	0	0	1	1	1	0	0	0	0.975	2.59e-10	6.56e-12	1.44e-09	2.59e-10	6.56e-12	1.44e-09	0	0	9.56e-10	7.35131e-10	1.8256e-10	4.39021e-10	9.40334e-10	1.72897e-09	6.88269e-10	1.61922e-10	4.05334e-10	8.9066e-10	1.62306e-09	1.30457e-10	1.28307e-11	5.06654e-11	1.71466e-10	4.57723e-10
B. subtilis	MMR-PY79	ATA	leading	ATA.leading	T	65831	105020	4	20	0	0	24	20	4	0.167	0.0474	0.374	3.47e-09	2.22e-09	5.17e-09	2.89e-09	1.77e-09	4.47e-09	5.79e-10	1.58e-10	1.48e-09	3.55207e-09	2.28714e-09	3.04738e-09	4.00374e-09	5.11523e-09	2.99161e-09	1.84913e-09	2.53211e-09	3.39577e-09	4.36201e-09	4.48533e-10	1.33539e-10	2.86208e-10	5.66643e-10	1.00211e-09
B. subtilis	MMR-PY79	ATA	lagging	ATA.lagging	T	72301	105020	2	37	0	0	39	37	2	0.0513	0.00627	0.173	5.14e-09	3.65e-09	7.02e-09	4.87e-09	3.43e-09	6.72e-09	2.63e-10	3.19e-11	9.51e-10	5.19425e-09	3.69519e-09	4.6101e-09	5.71713e-09	6.96616e-09	4.91314e-09	3.45842e-09	4.33491e-09	5.43509e-09	6.63663e-09	2.34837e-10	5.18745e-11	1.29922e-10	3.05811e-10	5.98111e-10
B. subtilis	MMR-PY79	ATC	leading	ATC.leading	T	70313	105020	12	28	1	0	41	28	13	0.317	0.181	0.481	5.55e-09	3.98e-09	7.53e-09	3.79e-09	2.52e-09	5.48e-09	1.76e-09	9.37e-10	3.01e-09	5.5816e-09	4.03809e-09	4.96991e-09	6.1237e-09	7.38901e-09	3.86995e-09	2.61169e-09	3.35982e-09	4.33293e-09	5.40548e-09	1.47066e-09	7.42779e-10	1.15774e-09	1.73855e-09	2.44138e-09
B. subtilis	MMR-PY79	ATC	lagging	ATC.lagging	T	79426	105020	0	70	1	0	71	70	1	0.0141	0.000357	0.076	8.51e-09	6.65e-09	1.07e-08	8.39e-09	6.54e-09	1.06e-08	1.2e-10	3.03e-12	6.68e-10	8.502e-09	6.58132e-09	7.82463e-09	9.1485e-09	1.05866e-08	8.38532e-09	6.50541e-09	7.68904e-09	9.04916e-09	1.04707e-08	1.48925e-10	2.4807e-11	7.45421e-11	1.95169e-10	4.15123e-10
B. subtilis	MMR-PY79	ATG	leading	ATG.leading	T	80119	105020	5	89	0	0	94	89	5	0.0532	0.0175	0.12	1.12e-08	9.03e-09	1.37e-08	1.06e-08	8.49e-09	1.3e-08	5.94e-10	1.93e-10	1.39e-09	1.11512e-08	9.03296e-09	1.03744e-08	1.18748e-08	1.35211e-08	1.05513e-08	8.50818e-09	9.76965e-09	1.12837e-08	1.28296e-08	4.78119e-10	1.59965e-10	3.21148e-10	5.95379e-10	1.01495e-09
B. subtilis	MMR-PY79	ATG	lagging	ATG.lagging	T	67914	105020	2	212	1	0	215	212	3	0.014	0.00289	0.0402	3.01e-08	2.62e-08	3.45e-08	2.97e-08	2.59e-08	3.4e-08	4.21e-10	8.67e-11	1.23e-09	3.00223e-08	2.61302e-08	2.86233e-08	3.13871e-08	3.41471e-08	2.96216e-08	2.58583e-08	2.82232e-08	3.09385e-08	3.36897e-08	3.40202e-10	8.88044e-11	2.05256e-10	4.35608e-10	7.92002e-10
B. subtilis	MMR-PY79	ATT	leading	ATT.leading	T	91919	105020	15	9	2	0	26	9	17	0.654	0.443	0.828	2.69e-09	1.76e-09	3.95e-09	9.32e-10	4.26e-10	1.77e-09	1.76e-09	1.03e-09	2.82e-09	2.7849e-09	1.86271e-09	2.40664e-09	3.12495e-09	3.91355e-09	1.07125e-09	5.29336e-10	8.35055e-10	1.26861e-09	1.79397e-09	1.53576e-09	8.66573e-10	1.26041e-09	1.77585e-09	2.37999e-09
B. subtilis	MMR-PY79	ATT	lagging	ATT.lagging	T	88540	105020	1	14	0	0	15	14	1	0.0667	0.00169	0.319	1.61e-09	9.03e-10	2.66e-09	1.51e-09	8.23e-10	2.53e-09	1.08e-10	2.72e-12	5.99e-10	1.73161e-09	1.01365e-09	1.42854e-09	1.98631e-09	2.66016e-09	1.62534e-09	9.2553e-10	1.33841e-09	1.88027e-09	2.50662e-09	1.39713e-10	2.44555e-11	7.29844e-11	1.82802e-10	3.74957e-10
B. subtilis	MMR-PY79	CCA	leading	CCA.leading	C	37931	105020	0	0	0	114	114	114	0	0	0	0.0318	2.86e-08	2.36e-08	3.44e-08	2.86e-08	2.36e-08	3.44e-08	0	0	9.26e-10	2.84309e-08	2.3429e-08	2.65979e-08	3.01489e-08	3.39007e-08	2.84123e-08	2.34931e-08	2.65948e-08	3.02054e-08	3.39568e-08	1.28457e-10	1.20875e-11	5.06655e-11	1.66542e-10	4.56426e-10
B. subtilis	MMR-PY79	CCA	lagging	CCA.lagging	C	51515	105020	0	0	0	67	67	67	0	0	0	0.0536	1.24e-08	9.6e-09	1.57e-08	1.24e-08	9.6e-09	1.57e-08	0	0	6.82e-10	1.2324e-08	9.5564e-09	1.12727e-08	1.33012e-08	1.54859e-08	1.23679e-08	9.56609e-09	1.12947e-08	1.33561e-08	1.54647e-08	1.10266e-10	1.21913e-11	4.6549e-11	1.43739e-10	3.61874e-10
B. subtilis	MMR-PY79	CCC	leading	CCC.leading	C	21836	105020	0	0	0	56	56	56	0	0	0	0.0638	2.44e-08	1.84e-08	3.17e-08	2.44e-08	1.84e-08	3.17e-08	0	0	1.61e-09	2.41189e-08	1.82151e-08	2.18653e-08	2.62144e-08	3.08488e-08	2.40217e-08	1.81222e-08	2.17981e-08	2.60858e-08	3.06816e-08	1.51259e-10	1.33492e-11	5.69607e-11	1.95497e-10	5.41486e-10
B. subtilis	MMR-PY79	CCC	lagging	CCC.lagging	C	38623	105020	0	0	1	45	46	45	1	0.0217	0.00055	0.115	1.13e-08	8.3e-09	1.51e-08	1.11e-08	8.09e-09	1.48e-08	2.47e-10	6.23e-12	1.37e-09	1.12832e-08	8.24687e-09	1.01388e-08	1.23413e-08	1.47515e-08	1.10281e-08	8.04264e-09	9.92055e-09	1.20691e-08	1.43839e-08	2.24855e-10	3.02704e-11	1.04333e-10	2.93251e-10	6.84106e-10
B. subtilis	MMR-PY79	CCG	leading	CCG.leading	C	49451	105020	0	0	0	500	500	500	0	0	0	0.00735	9.63e-08	8.8e-08	1.05e-07	9.63e-08	8.8e-08	1.05e-07	0	0	7.1e-10	9.59766e-08	8.77861e-08	9.30566e-08	9.87654e-08	1.04606e-07	9.59425e-08	8.77565e-08	9.30068e-08	9.88321e-08	1.04725e-07	1.12843e-10	1.098e-11	4.40886e-11	1.488e-10	3.82626e-10
B. subtilis	MMR-PY79	CCG	lagging	CCG.lagging	C	59629	105020	1	0	4	184	189	184	5	0.0265	0.00864	0.0607	3.02e-08	2.6e-08	3.48e-08	2.94e-08	2.53e-08	3.39e-08	7.98e-10	2.59e-10	1.86e-09	3.00628e-08	2.58671e-08	2.85443e-08	3.15315e-08	3.45834e-08	2.91914e-08	2.50063e-08	2.76961e-08	3.06483e-08	3.35753e-08	6.08567e-10	1.95242e-10	4.01359e-10	7.64019e-10	1.29624e-09
B. subtilis	MMR-PY79	CCT	leading	CCT.leading	C	36423	105020	1	0	2	45	48	45	3	0.0625	0.0131	0.172	1.25e-08	9.25e-09	1.66e-08	1.18e-08	8.58e-09	1.57e-08	7.84e-10	1.62e-10	2.29e-09	1.24865e-08	9.22353e-09	1.12182e-08	1.36394e-08	1.62729e-08	1.1699e-08	8.49253e-09	1.04566e-08	1.28286e-08	1.53236e-08	5.25549e-10	1.2443e-10	2.99369e-10	6.81119e-10	1.3039e-09
B. subtilis	MMR-PY79	CCT	lagging	CCT.lagging	C	53285	105020	0	0	0	22	22	22	0	0	0	0.154	3.93e-09	2.46e-09	5.95e-09	3.93e-09	2.46e-09	5.95e-09	0	0	6.59e-10	4.03031e-09	2.56371e-09	3.44499e-09	4.56513e-09	5.79614e-09	4.02274e-09	2.53288e-09	3.43861e-09	4.55612e-09	5.78604e-09	1.10633e-10	1.14862e-11	4.61507e-11	1.46383e-10	3.58589e-10
B. subtilis	MMR-PY79	CTA	leading	CTA.leading	T	23915	105020	0	8	0	0	8	8	0	0	0	0.369	3.19e-09	1.38e-09	6.28e-09	3.19e-09	1.38e-09	6.28e-09	0	0	1.47e-09	3.44555e-09	1.63665e-09	2.64094e-09	4.10802e-09	6.06853e-09	3.38887e-09	1.58476e-09	2.59996e-09	4.05176e-09	5.89133e-09	1.50249e-10	1.38643e-11	5.79188e-11	1.94399e-10	5.4611e-10
B. subtilis	MMR-PY79	CTA	lagging	CTA.lagging	T	24439	105020	0	14	0	0	14	14	0	0	0	0.232	5.45e-09	2.98e-09	9.15e-09	5.45e-09	2.98e-09	9.15e-09	0	0	1.44e-09	5.5622e-09	3.14029e-09	4.54174e-09	6.4351e-09	8.74747e-09	5.53169e-09	3.11455e-09	4.48479e-09	6.42566e-09	8.67825e-09	1.48665e-10	1.30196e-11	5.55526e-11	1.93556e-10	5.24368e-10
B. subtilis	MMR-PY79	CTC	leading	CTC.leading	T	34405	105020	5	10	0	0	15	10	5	0.333	0.118	0.616	4.15e-09	2.32e-09	6.85e-09	2.77e-09	1.33e-09	5.09e-09	1.38e-09	4.49e-10	3.23e-09	4.30314e-09	2.47745e-09	3.5479e-09	4.97487e-09	6.64997e-09	2.93695e-09	1.50708e-09	2.32892e-09	3.45391e-09	4.86986e-09	9.34428e-10	2.78182e-10	5.92232e-10	1.18591e-09	2.07779e-09
B. subtilis	MMR-PY79	CTC	lagging	CTC.lagging	T	51031	105020	0	52	0	0	52	52	0	0	0	0.0685	9.7e-09	7.25e-09	1.27e-08	9.7e-09	7.25e-09	1.27e-08	0	0	6.88e-10	9.67736e-09	7.28312e-09	8.72761e-09	1.05382e-08	1.25153e-08	9.6485e-09	7.24116e-09	8.70564e-09	1.05198e-08	1.24223e-08	1.10004e-10	1.10999e-11	4.59628e-11	1.45696e-10	3.59415e-10
B. subtilis	MMR-PY79	CTG	leading	CTG.leading	T	65134	105020	0	114	0	0	114	114	0	0	0	0.0318	1.67e-08	1.37e-08	2e-08	1.67e-08	1.37e-08	2e-08	0	0	5.39e-10	1.65962e-08	1.3702e-08	1.55307e-08	1.76155e-08	1.98129e-08	1.65933e-08	1.36573e-08	1.552e-08	1.76239e-08	1.97989e-08	1.01118e-10	1.0232e-11	4.26345e-11	1.35102e-10	3.23748e-10
B. subtilis	MMR-PY79	CTG	lagging	CTG.lagging	T	65953	105020	0	220	0	0	220	220	0	0	0	0.0166	3.18e-08	2.77e-08	3.62e-08	3.18e-08	2.77e-08	3.62e-08	0	0	5.33e-10	3.15974e-08	2.75767e-08	3.01292e-08	3.29981e-08	3.59549e-08	3.16612e-08	2.76371e-08	3.01681e-08	3.304e-08	3.60002e-08	1.00654e-10	1.05319e-11	4.28948e-11	1.33699e-10	3.18757e-10
B. subtilis	MMR-PY79	CTT	leading	CTT.leading	T	68223	105020	0	5	0	0	5	5	0	0	0	0.522	6.98e-10	2.27e-10	1.63e-09	6.98e-10	2.27e-10	1.63e-09	0	0	5.15e-10	9.18665e-10	3.81458e-10	6.68821e-10	1.11613e-09	1.71688e-09	9.03453e-10	3.71909e-10	6.60847e-10	1.09521e-09	1.68962e-09	9.87407e-11	1.0923e-11	4.16338e-11	1.30553e-10	3.16819e-10
B. subtilis	MMR-PY79	CTT	lagging	CTT.lagging	T	90388	105020	0	17	0	0	17	17	0	0	0	0.195	1.79e-09	1.04e-09	2.87e-09	1.79e-09	1.04e-09	2.87e-09	0	0	3.89e-10	1.90752e-09	1.1304e-09	1.59357e-09	2.1844e-09	2.85604e-09	1.88981e-09	1.13423e-09	1.57996e-09	2.15953e-09	2.86647e-09	8.5872e-11	9.58052e-12	3.72248e-11	1.13117e-10	2.69551e-10
B. subtilis	MMR-PY79	GCA	leading	GCA.leading	C	63220	105020	1	0	0	266	267	266	1	0.00375	9.48e-05	0.0207	4.02e-08	3.55e-08	4.53e-08	4.01e-08	3.54e-08	4.52e-08	1.51e-10	3.81e-12	8.39e-10	4.00412e-08	3.54461e-08	3.83682e-08	4.16567e-08	4.48687e-08	3.9963e-08	3.53411e-08	3.83052e-08	4.1583e-08	4.50079e-08	1.68072e-10	2.68362e-11	8.43649e-11	2.18723e-10	4.73933e-10
B. subtilis	MMR-PY79	GCA	lagging	GCA.lagging	C	61708	105020	1	0	2	84	87	84	3	0.0345	0.00717	0.0975	1.34e-08	1.08e-08	1.66e-08	1.3e-08	1.03e-08	1.6e-08	4.63e-10	9.55e-11	1.35e-09	1.33644e-08	1.07291e-08	1.23826e-08	1.42895e-08	1.63622e-08	1.28998e-08	1.02457e-08	1.19365e-08	1.38056e-08	1.57867e-08	3.65157e-10	9.26701e-11	2.17617e-10	4.70043e-10	8.6788e-10
B. subtilis	MMR-PY79	GCC	leading	GCC.leading	C	47636	105020	0	0	2	195	197	195	2	0.0102	0.00123	0.0362	3.94e-08	3.41e-08	4.53e-08	3.9e-08	3.37e-08	4.49e-08	4e-10	4.84e-11	1.44e-09	3.91586e-08	3.39668e-08	3.72226e-08	4.10078e-08	4.48116e-08	3.88562e-08	3.35852e-08	3.69329e-08	4.07207e-08	4.4504e-08	3.12389e-10	6.34879e-11	1.67123e-10	4.07065e-10	8.35406e-10
B. subtilis	MMR-PY79	GCC	lagging	GCC.lagging	C	57574	105020	0	0	3	94	97	94	3	0.0309	0.00642	0.0877	1.6e-08	1.3e-08	1.96e-08	1.55e-08	1.26e-08	1.9e-08	4.96e-10	1.02e-10	1.45e-09	1.59651e-08	1.29041e-08	1.48671e-08	1.70448e-08	1.92695e-08	1.5466e-08	1.24624e-08	1.43746e-08	1.65267e-08	1.86064e-08	3.78974e-10	9.41228e-11	2.23355e-10	4.88265e-10	8.97284e-10
B. subtilis	MMR-PY79	GCG	leading	GCG.leading	C	52588	105020	1	0	0	495	496	495	1	0.00202	5.1e-05	0.0112	8.98e-08	8.21e-08	9.81e-08	8.96e-08	8.19e-08	9.79e-08	1.81e-10	4.58e-12	1.01e-09	8.94668e-08	8.17999e-08	8.67307e-08	9.21509e-08	9.73564e-08	8.93605e-08	8.17791e-08	8.65846e-08	9.20708e-08	9.72128e-08	1.89414e-10	2.8674e-11	9.10563e-11	2.49737e-10	5.49708e-10
B. subtilis	MMR-PY79	GCG	lagging	GCG.lagging	C	43798	105020	1	0	0	151	152	151	1	0.00658	0.000167	0.0361	3.3e-08	2.8e-08	3.87e-08	3.28e-08	2.78e-08	3.85e-08	2.17e-10	5.5e-12	1.21e-09	3.28031e-08	2.77978e-08	3.09615e-08	3.45443e-08	3.83611e-08	3.26514e-08	2.75811e-08	3.08325e-08	3.44046e-08	3.81828e-08	2.09747e-10	3.15696e-11	9.90917e-11	2.72185e-10	6.13473e-10
B. subtilis	MMR-PY79	GCT	leading	GCT.leading	C	70005	105020	1	0	6	205	212	205	7	0.033	0.0134	0.0668	2.88e-08	2.51e-08	3.3e-08	2.79e-08	2.42e-08	3.2e-08	9.52e-10	3.83e-10	1.96e-09	2.87584e-08	2.5095e-08	2.74168e-08	3.00403e-08	3.27192e-08	2.77933e-08	2.40967e-08	2.64555e-08	2.90492e-08	3.17541e-08	7.57687e-10	2.89942e-10	5.34832e-10	9.29159e-10	1.47878e-09
B. subtilis	MMR-PY79	GCT	lagging	GCT.lagging	C	70362	105020	1	0	2	70	73	70	3	0.0411	0.00856	0.115	9.88e-09	7.74e-09	1.24e-08	9.47e-09	7.38e-09	1.2e-08	4.06e-10	8.37e-11	1.19e-09	9.85129e-09	7.71312e-09	9.05092e-09	1.05899e-08	1.22401e-08	9.45961e-09	7.38363e-09	8.6715e-09	1.01942e-08	1.17939e-08	3.33534e-10	8.44439e-11	2.01409e-10	4.27542e-10	7.89017e-10
B. subtilis	MMR-PY79	GTA	leading	GTA.leading	T	37481	105020	0	53	0	0	53	53	0	0	0	0.0672	1.35e-08	1.01e-08	1.76e-08	1.35e-08	1.01e-08	1.76e-08	0	0	9.37e-10	1.33893e-08	9.99526e-09	1.20674e-08	1.46022e-08	1.73919e-08	1.33729e-08	9.98599e-09	1.20673e-08	1.45802e-08	1.72645e-08	1.2663e-10	1.1916e-11	5.03895e-11	1.66648e-10	4.30619e-10
B. subtilis	MMR-PY79	GTA	lagging	GTA.lagging	T	36120	105020	0	71	0	0	71	71	0	0	0	0.0506	1.87e-08	1.46e-08	2.36e-08	1.87e-08	1.46e-08	2.36e-08	0	0	9.72e-10	1.85699e-08	1.45237e-08	1.70603e-08	2.00068e-08	2.30404e-08	1.85364e-08	1.44926e-08	1.70199e-08	1.99535e-08	2.30501e-08	1.29503e-10	1.29225e-11	5.12099e-11	1.71127e-10	4.41274e-10
B. subtilis	MMR-PY79	GTC	leading	GTC.leading	T	38768	105020	0	35	0	0	35	35	0	0	0	0.1	8.6e-09	5.99e-09	1.2e-08	8.6e-09	5.99e-09	1.2e-08	0	0	9.06e-10	8.56384e-09	5.99986e-09	7.55633e-09	9.47276e-09	1.15711e-08	8.59053e-09	6.03902e-09	7.57143e-09	9.50765e-09	1.16303e-08	1.2514e-10	1.2195e-11	4.90192e-11	1.63479e-10	4.31031e-10
B. subtilis	MMR-PY79	GTC	lagging	GTC.lagging	T	43485	105020	0	93	1	0	94	93	1	0.0106	0.000269	0.0579	2.06e-08	1.66e-08	2.52e-08	2.04e-08	1.64e-08	2.49e-08	2.19e-10	5.54e-12	1.22e-09	2.04375e-08	1.64908e-08	1.90063e-08	2.18164e-08	2.46214e-08	2.02026e-08	1.62631e-08	1.87698e-08	2.15585e-08	2.45402e-08	2.1115e-10	2.99935e-11	9.8023e-11	2.74083e-10	6.32669e-10
B. subtilis	MMR-PY79	GTG	leading	GTG.leading	T	42958	105020	0	133	0	0	133	133	0	0	0	0.0274	2.95e-08	2.47e-08	3.49e-08	2.95e-08	2.47e-08	3.49e-08	0	0	8.18e-10	2.92585e-08	2.45615e-08	2.75127e-08	3.0859e-08	3.4287e-08	2.92646e-08	2.44015e-08	2.75254e-08	3.09352e-08	3.45685e-08	1.17406e-10	1.15256e-11	4.6579e-11	1.56886e-10	3.88572e-10
B. subtilis	MMR-PY79	GTG	lagging	GTG.lagging	T	32414	105020	1	273	0	0	274	273	1	0.00365	9.24e-05	0.0202	8.05e-08	7.12e-08	9.06e-08	8.02e-08	7.1e-08	9.03e-08	2.94e-10	7.43e-12	1.64e-09	7.99188e-08	7.07563e-08	7.65514e-08	8.31651e-08	8.96494e-08	7.98704e-08	7.04985e-08	7.64835e-08	8.30876e-08	8.94917e-08	2.44583e-10	3.58029e-11	1.10472e-10	3.24017e-10	7.38945e-10
B. subtilis	MMR-PY79	GTT	leading	GTT.leading	T	57536	105020	1	19	1	0	21	19	2	0.0952	0.0117	0.304	3.48e-09	2.15e-09	5.31e-09	3.14e-09	1.89e-09	4.91e-09	3.31e-10	4.01e-11	1.2e-09	3.58264e-09	2.25345e-09	3.04977e-09	4.06705e-09	5.15459e-09	3.25268e-09	1.99655e-09	2.75208e-09	3.69934e-09	4.84846e-09	2.68244e-10	5.56025e-11	1.47784e-10	3.48602e-10	6.89534e-10
B. subtilis	MMR-PY79	GTT	lagging	GTT.lagging	T	59660	105020	0	19	0	0	19	19	0	0	0	0.176	3.03e-09	1.83e-09	4.74e-09	3.03e-09	1.83e-09	4.74e-09	0	0	5.89e-10	3.13695e-09	1.95293e-09	2.65155e-09	3.56249e-09	4.63889e-09	3.13432e-09	1.9125e-09	2.63439e-09	3.56723e-09	4.64048e-09	1.02794e-10	1.11465e-11	4.3477e-11	1.35781e-10	3.27423e-10
B. subtilis	MMR-PY79	TCA	leading	TCA.leading	C	76448	105020	0	0	0	50	50	50	0	0	0	0.0711	6.23e-09	4.62e-09	8.21e-09	6.23e-09	4.62e-09	8.21e-09	0	0	4.59e-10	6.25728e-09	4.67313e-09	5.649e-09	6.81685e-09	8.11984e-09	6.26507e-09	4.66829e-09	5.6538e-09	6.82308e-09	8.10744e-09	9.29756e-11	1.10058e-11	4.07432e-11	1.2256e-10	2.96321e-10
B. subtilis	MMR-PY79	TCA	lagging	TCA.lagging	C	93314	105020	1	0	0	22	23	22	1	0.0435	0.0011	0.219	2.35e-09	1.49e-09	3.52e-09	2.24e-09	1.41e-09	3.4e-09	1.02e-10	2.58e-12	5.69e-10	2.43728e-09	1.56407e-09	2.08724e-09	2.75444e-09	3.49135e-09	2.32831e-09	1.49306e-09	1.98221e-09	2.63938e-09	3.36437e-09	1.37986e-10	2.34192e-11	7.02867e-11	1.8047e-10	3.77445e-10
B. subtilis	MMR-PY79	TCC	leading	TCC.leading	C	44655	105020	1	0	0	35	36	35	1	0.0278	0.000703	0.145	7.68e-09	5.38e-09	1.06e-08	7.46e-09	5.2e-09	1.04e-08	2.13e-10	5.39e-12	1.19e-09	7.67943e-09	5.41993e-09	6.8124e-09	8.47864e-09	1.0303e-08	7.48645e-09	5.21334e-09	6.58823e-09	8.31123e-09	1.01745e-08	2.08044e-10	3.00634e-11	9.85437e-11	2.70748e-10	6.25589e-10
B. subtilis	MMR-PY79	TCC	lagging	TCC.lagging	C	67390	105020	0	0	1	26	27	26	1	0.037	0.000937	0.19	3.82e-09	2.51e-09	5.55e-09	3.67e-09	2.4e-09	5.38e-09	1.41e-10	3.57e-12	7.87e-10	3.9044e-09	2.60754e-09	3.38723e-09	4.38059e-09	5.46411e-09	3.75198e-09	2.48167e-09	3.2413e-09	4.20217e-09	5.30744e-09	1.63746e-10	2.74992e-11	8.06107e-11	2.1477e-10	4.65531e-10
B. subtilis	MMR-PY79	TCG	leading	TCG.leading	C	43794	105020	1	0	0	68	69	68	1	0.0145	0.000367	0.0781	1.5e-08	1.17e-08	1.9e-08	1.48e-08	1.15e-08	1.87e-08	2.17e-10	5.5e-12	1.21e-09	1.49009e-08	1.16151e-08	1.365e-08	1.60299e-08	1.87264e-08	1.46892e-08	1.15143e-08	1.34557e-08	1.58147e-08	1.84529e-08	2.06993e-10	3.01668e-11	9.7302e-11	2.69797e-10	6.24166e-10
B. subtilis	MMR-PY79	TCG	lagging	TCG.lagging	C	47733	105020	0	0	0	37	37	37	0	0	0	0.0949	7.38e-09	5.2e-09	1.02e-08	7.38e-09	5.2e-09	1.02e-08	0	0	7.36e-10	7.41764e-09	5.21858e-09	6.5699e-09	8.20104e-09	1.00056e-08	7.36625e-09	5.27637e-09	6.53349e-09	8.12866e-09	9.9023e-09	1.14128e-10	1.17617e-11	4.56685e-11	1.5216e-10	3.70396e-10
B. subtilis	MMR-PY79	TCT	leading	TCT.leading	C	52418	105020	0	0	2	12	14	12	2	0.143	0.0178	0.428	2.54e-09	1.39e-09	4.27e-09	2.18e-09	1.13e-09	3.81e-09	3.63e-10	4.4e-11	1.31e-09	2.68762e-09	1.53571e-09	2.19727e-09	3.10936e-09	4.23263e-09	2.33016e-09	1.24746e-09	1.88667e-09	2.71851e-09	3.72944e-09	2.90335e-10	5.78389e-11	1.57461e-10	3.78556e-10	7.72871e-10
B. subtilis	MMR-PY79	TCT	lagging	TCT.lagging	C	71407	105020	0	0	1	11	12	11	1	0.0833	0.00211	0.385	1.6e-09	8.27e-10	2.8e-09	1.47e-09	7.32e-10	2.62e-09	1.33e-10	3.37e-12	7.43e-10	1.74742e-09	9.43084e-10	1.40194e-09	2.03983e-09	2.78215e-09	1.61324e-09	8.55074e-10	1.28396e-09	1.89861e-09	2.62594e-09	1.60946e-10	2.7056e-11	8.15672e-11	2.09469e-10	4.53424e-10
B. subtilis	MMR-PY79	TTA	leading	TTA.leading	T	64208	105020	1	32	0	0	33	32	1	0.0303	0.000767	0.158	4.89e-09	3.37e-09	6.87e-09	4.75e-09	3.25e-09	6.7e-09	1.48e-10	3.75e-12	8.26e-10	4.95597e-09	3.4553e-09	4.36061e-09	5.48824e-09	6.76893e-09	4.79275e-09	3.29143e-09	4.20452e-09	5.32858e-09	6.48201e-09	1.70459e-10	2.62752e-11	8.38228e-11	2.23343e-10	4.86944e-10
B. subtilis	MMR-PY79	TTA	lagging	TTA.lagging	T	58586	105020	1	51	0	0	52	51	1	0.0192	0.000487	0.103	8.45e-09	6.31e-09	1.11e-08	8.29e-09	6.17e-09	1.09e-08	1.63e-10	4.11e-12	9.06e-10	8.46661e-09	6.32613e-09	7.65343e-09	9.22389e-09	1.08771e-08	8.27617e-09	6.18508e-09	7.48275e-09	8.999e-09	1.07087e-08	1.79018e-10	2.96716e-11	8.72476e-11	2.32547e-10	5.13919e-10
B. subtilis	MMR-PY79	TTC	leading	TTC.leading	T	73879	105020	0	42	2	0	44	42	2	0.0455	0.00555	0.155	5.67e-09	4.12e-09	7.61e-09	5.41e-09	3.9e-09	7.32e-09	2.58e-10	3.12e-11	9.31e-10	5.68741e-09	4.17058e-09	5.09604e-09	6.23257e-09	7.43852e-09	5.45187e-09	3.94528e-09	4.87081e-09	5.98711e-09	7.22053e-09	2.29114e-10	4.86794e-11	1.2852e-10	2.97301e-10	5.78678e-10
B. subtilis	MMR-PY79	TTC	lagging	TTC.lagging	T	105951	105020	0	183	1	0	184	183	1	0.00543	0.000138	0.0299	1.65e-08	1.42e-08	1.91e-08	1.64e-08	1.41e-08	1.9e-08	8.99e-11	2.27e-12	5.01e-10	1.64813e-08	1.41784e-08	1.56488e-08	1.72795e-08	1.90476e-08	1.63665e-08	1.40666e-08	1.55198e-08	1.71696e-08	1.88346e-08	1.25727e-10	2.22046e-11	6.60937e-11	1.63302e-10	3.45376e-10
B. subtilis	MMR-PY79	TTG	leading	TTG.leading	T	79632	105020	0	126	1	0	127	126	1	0.00787	0.000199	0.0431	1.52e-08	1.27e-08	1.81e-08	1.51e-08	1.26e-08	1.79e-08	1.2e-10	3.02e-12	6.66e-10	1.51355e-08	1.26259e-08	1.42001e-08	1.60187e-08	1.78568e-08	1.50315e-08	1.25915e-08	1.41094e-08	1.58972e-08	1.76924e-08	1.50422e-10	2.5314e-11	7.66854e-11	1.95134e-10	4.19781e-10
B. subtilis	MMR-PY79	TTG	lagging	TTG.lagging	T	74098	105020	0	309	0	0	309	309	0	0	0	0.0119	3.97e-08	3.54e-08	4.44e-08	3.97e-08	3.54e-08	4.44e-08	0	0	4.74e-10	3.95835e-08	3.5274e-08	3.8029e-08	4.1057e-08	4.42149e-08	3.96476e-08	3.52496e-08	3.81239e-08	4.11368e-08	4.41157e-08	9.5317e-11	1.08972e-11	4.11146e-11	1.25672e-10	3.04924e-10
B. subtilis	MMR-PY79	TTT	leading	TTT.leading	T	128811	105020	1	6	0	0	7	6	1	0.143	0.00361	0.579	5.17e-10	2.08e-10	1.07e-09	4.44e-10	1.63e-10	9.65e-10	7.39e-11	1.87e-12	4.12e-10	6.53951e-10	3.06669e-10	5.00162e-10	7.83101e-10	1.12739e-09	5.72362e-10	2.5292e-10	4.30823e-10	6.88232e-10	1.02364e-09	1.11784e-10	2.16343e-11	5.91645e-11	1.4668e-10	2.94e-10
B. subtilis	MMR-PY79	TTT	lagging	TTT.lagging	T	160412	105020	0	18	1	0	19	18	1	0.0526	0.00133	0.26	1.13e-09	6.79e-10	1.76e-09	1.07e-09	6.33e-10	1.69e-09	5.94e-11	1.5e-12	3.31e-10	1.21285e-09	7.50371e-10	1.02859e-09	1.37794e-09	1.77769e-09	1.14582e-09	6.97812e-10	9.60497e-10	1.30991e-09	1.7033e-09	9.68812e-11	1.70917e-11	5.11905e-11	1.27705e-10	2.52165e-10
B. subtilis	C*	ACA	leading	ACA.leading	C	62758	1895.14	1	0	0	6	7	6	1	0.143	0.00361	0.579	5.89e-08	2.37e-08	1.21e-07	5.04e-08	1.85e-08	1.1e-07	8.41e-09	2.13e-10	4.68e-08	5.62959e-08	2.77585e-08	4.30646e-08	6.67751e-08	9.73864e-08	4.8445e-08	2.13145e-08	3.59442e-08	5.8475e-08	8.88661e-08	6.73069e-09	1.12769e-09	3.36656e-09	8.57961e-09	1.93574e-08
B. subtilis	C*	ACA	lagging	ACA.lagging	C	61290	1895.14	0	0	0	5	5	5	0	0	0	0.522	4.3e-08	1.4e-08	1e-07	4.3e-08	1.4e-08	1e-07	0	0	3.18e-08	4.61005e-08	2.0425e-08	3.49522e-08	5.54179e-08	8.16625e-08	4.33775e-08	1.8575e-08	3.17037e-08	5.29315e-08	8.09058e-08	4.19345e-09	4.52785e-10	1.85288e-09	5.59368e-09	1.28677e-08
B. subtilis	C*	ACC	leading	ACC.leading	C	31502	1895.14	1	0	0	1	2	1	1	0.5	0.0126	0.987	3.35e-08	4.06e-09	1.21e-07	1.68e-08	4.24e-10	9.33e-08	1.68e-08	4.24e-10	9.33e-08	4.36527e-08	1.55978e-08	2.96118e-08	5.36796e-08	9.11493e-08	3.12861e-08	9.30434e-09	1.99898e-08	3.94593e-08	7.09159e-08	8.68355e-09	1.28858e-09	4.0548e-09	1.10411e-08	2.69678e-08
B. subtilis	C*	ACC	lagging	ACC.lagging	C	39448	1895.14	5	0	0	3	8	3	5	0.625	0.245	0.915	1.07e-07	4.62e-08	2.11e-07	4.01e-08	8.28e-09	1.17e-07	6.69e-08	2.17e-08	1.56e-07	8.63502e-08	4.13e-08	6.57972e-08	1.03097e-07	1.53095e-07	4.20831e-08	1.54519e-08	2.90893e-08	5.20748e-08	8.59815e-08	3.41118e-08	8.11117e-09	1.94941e-08	4.4302e-08	8.38473e-08
B. subtilis	C*	ACG	leading	ACG.leading	C	44607	1895.14	0	0	0	6	6	6	0	0	0	0.459	7.1e-08	2.6e-08	1.54e-07	7.1e-08	2.6e-08	1.54e-07	0	0	4.36e-08	6.39194e-08	2.98423e-08	4.77494e-08	7.69994e-08	1.15434e-07	6.25644e-08	2.61944e-08	4.57301e-08	7.58592e-08	1.1648e-07	4.64996e-09	4.67021e-10	1.98614e-09	6.1059e-09	1.47737e-08
B. subtilis	C*	ACG	lagging	ACG.lagging	C	39287	1895.14	0	0	0	4	4	4	0	0	0	0.602	5.37e-08	1.46e-08	1.38e-07	5.37e-08	1.46e-08	1.38e-07	0	0	4.95e-08	5.30868e-08	2.23442e-08	3.86327e-08	6.42131e-08	1.01136e-07	4.98064e-08	1.93057e-08	3.51207e-08	6.11401e-08	9.91312e-08	4.70602e-09	5.01657e-10	2.01997e-09	6.11824e-09	1.52462e-08
B. subtilis	C*	ACT	leading	ACT.leading	C	32817	1895.14	0	0	0	3	3	3	0	0	0	0.708	4.82e-08	9.95e-09	1.41e-07	4.82e-08	9.95e-09	1.41e-07	0	0	5.93e-08	5.0022e-08	1.97803e-08	3.51207e-08	6.13826e-08	9.92442e-08	4.66797e-08	1.61462e-08	3.19556e-08	5.80255e-08	9.57446e-08	4.96049e-09	5.12354e-10	2.05475e-09	6.40863e-09	1.62793e-08
B. subtilis	C*	ACT	lagging	ACT.lagging	C	36724	1895.14	0	0	1	1	2	1	1	0.5	0.0126	0.987	2.87e-08	3.48e-09	1.04e-07	1.44e-08	3.63e-10	8.01e-08	1.44e-08	3.63e-10	8.01e-08	3.99636e-08	1.51617e-08	2.74938e-08	4.92373e-08	7.94816e-08	2.9192e-08	8.56827e-09	1.87916e-08	3.66743e-08	6.54433e-08	8.42206e-09	1.27423e-09	3.95777e-09	1.07442e-08	2.63797e-08
B. subtilis	C*	ATA	leading	ATA.leading	T	65831	1895.14	0	3	0	0	3	3	0	0	0	0.708	2.4e-08	4.96e-09	7.03e-08	2.4e-08	4.96e-09	7.03e-08	0	0	2.96e-08	3.4248e-08	1.44358e-08	2.48379e-08	4.17961e-08	6.47095e-08	3.07811e-08	1.16235e-08	2.15596e-08	3.80858e-08	6.09328e-08	4.06737e-09	4.53582e-10	1.81441e-09	5.36571e-09	1.24979e-08
B. subtilis	C*	ATA	lagging	ATA.lagging	T	72301	1895.14	1	4	1	0	6	4	2	0.333	0.0433	0.777	4.38e-08	1.61e-08	9.53e-08	2.92e-08	7.95e-09	7.47e-08	1.46e-08	1.77e-09	5.27e-08	4.63576e-08	2.1906e-08	3.55383e-08	5.52649e-08	8.14035e-08	3.35845e-08	1.37367e-08	2.40488e-08	4.10263e-08	6.40257e-08	9.62091e-09	2.07191e-09	5.29708e-09	1.23024e-08	2.58495e-08
B. subtilis	C*	ATC	leading	ATC.leading	T	70313	1895.14	1	2	1	0	4	2	2	0.5	0.0676	0.932	3e-08	8.18e-09	7.69e-08	1.5e-08	1.82e-09	5.42e-08	1.5e-08	1.82e-09	5.42e-08	3.73675e-08	1.65888e-08	2.74493e-08	4.52478e-08	6.86902e-08	2.47085e-08	8.89671e-09	1.70229e-08	3.06399e-08	4.99217e-08	9.73632e-09	2.03439e-09	5.31562e-09	1.25308e-08	2.60975e-08
B. subtilis	C*	ATC	lagging	ATC.lagging	T	79426	1895.14	0	7	2	0	9	7	2	0.222	0.0281	0.6	5.98e-08	2.73e-08	1.14e-07	4.65e-08	1.87e-08	9.58e-08	1.33e-08	1.61e-09	4.8e-08	5.75064e-08	3.00268e-08	4.55573e-08	6.74206e-08	9.63223e-08	4.5988e-08	2.14887e-08	3.4854e-08	5.50105e-08	8.06009e-08	8.90692e-09	1.81325e-09	4.95874e-09	1.14156e-08	2.35437e-08
B. subtilis	C*	ATG	leading	ATG.leading	T	80119	1895.14	0	3	0	0	3	3	0	0	0	0.708	1.98e-08	4.07e-09	5.77e-08	1.98e-08	4.07e-09	5.77e-08	0	0	2.43e-08	3.03227e-08	1.28722e-08	2.22183e-08	3.67603e-08	5.69671e-08	2.70334e-08	1.012e-08	1.91483e-08	3.31155e-08	5.32161e-08	3.81798e-09	4.11113e-10	1.71198e-09	5.02432e-09	1.15437e-08
B. subtilis	C*	ATG	lagging	ATG.lagging	T	67914	1895.14	0	5	1	0	6	5	1	0.167	0.00421	0.641	4.66e-08	1.71e-08	1.01e-07	3.88e-08	1.26e-08	9.07e-08	7.77e-09	1.96e-10	4.33e-08	4.8046e-08	2.27633e-08	3.657e-08	5.74059e-08	8.42726e-08	4.01106e-08	1.69679e-08	2.90935e-08	4.88658e-08	7.49908e-08	6.55118e-09	1.04772e-09	3.29284e-09	8.44465e-09	1.88464e-08
B. subtilis	C*	ATT	leading	ATT.leading	T	91919	1895.14	5	0	1	0	6	0	6	1	0.541	1	3.44e-08	1.26e-08	7.5e-08	0	0	2.12e-08	3.44e-08	1.26e-08	7.5e-08	3.91503e-08	1.86825e-08	2.99972e-08	4.66126e-08	6.80364e-08	1.46227e-08	4.34667e-09	9.38906e-09	1.85462e-08	3.17615e-08	2.26537e-08	7.49144e-09	1.47637e-08	2.86988e-08	4.78268e-08
B. subtilis	C*	ATT	lagging	ATT.lagging	T	88540	1895.14	1	1	0	0	2	1	1	0.5	0.0126	0.987	1.19e-08	1.44e-09	4.31e-08	5.96e-09	1.51e-10	3.32e-08	5.96e-09	1.51e-10	3.32e-08	2.52555e-08	1.01186e-08	1.81608e-08	3.08829e-08	4.82453e-08	1.81414e-08	5.87252e-09	1.20261e-08	2.28059e-08	3.82e-08	5.79262e-09	9.85356e-10	2.99401e-09	7.49071e-09	1.5972e-08
B. subtilis	C*	CCA	leading	CCA.leading	C	37931	1895.14	1	0	0	13	14	13	1	0.0714	0.00181	0.339	1.95e-07	1.06e-07	3.27e-07	1.81e-07	9.63e-08	3.09e-07	1.39e-08	3.52e-10	7.75e-08	1.48768e-07	8.08594e-08	1.18534e-07	1.73993e-07	2.41163e-07	1.43835e-07	7.63999e-08	1.1446e-07	1.69373e-07	2.34199e-07	8.23286e-09	1.21986e-09	3.94968e-09	1.05445e-08	2.48823e-08
B. subtilis	C*	CCA	lagging	CCA.lagging	C	51515	1895.14	2	0	0	7	9	7	2	0.222	0.0281	0.6	9.22e-08	4.22e-08	1.75e-07	7.17e-08	2.88e-08	1.48e-07	2.05e-08	2.48e-09	7.4e-08	7.87078e-08	3.93856e-08	6.11616e-08	9.33171e-08	1.35651e-07	6.34494e-08	2.90464e-08	4.78927e-08	7.59994e-08	1.13169e-07	1.14315e-08	2.39621e-09	6.03065e-09	1.46685e-08	3.13856e-08
B. subtilis	C*	CCC	leading	CCC.leading	C	21836	1895.14	2	0	0	0	2	0	2	1	0.158	1	4.83e-08	5.85e-09	1.75e-07	0	0	8.91e-08	4.83e-08	5.85e-09	1.75e-07	5.1611e-08	1.84578e-08	3.48666e-08	6.37424e-08	1.06751e-07	2.77884e-08	6.60045e-09	1.63873e-08	3.56461e-08	6.76074e-08	1.69787e-08	2.85158e-09	7.62197e-09	2.16498e-08	5.44261e-08
B. subtilis	C*	CCC	lagging	CCC.lagging	C	38623	1895.14	0	0	0	5	5	5	0	0	0	0.522	6.83e-08	2.22e-08	1.59e-07	6.83e-08	2.22e-08	1.59e-07	0	0	5.04e-08	6.15406e-08	2.67085e-08	4.521e-08	7.44639e-08	1.16131e-07	5.9318e-08	2.38354e-08	4.24443e-08	7.26194e-08	1.15186e-07	4.73745e-09	4.87009e-10	2.03358e-09	6.16151e-09	1.53449e-08
B. subtilis	C*	CCG	leading	CCG.leading	C	49451	1895.14	1	0	0	5	6	5	1	0.167	0.00421	0.641	6.4e-08	2.35e-08	1.39e-07	5.34e-08	1.73e-08	1.25e-07	1.07e-08	2.7e-10	5.95e-08	5.97371e-08	2.79079e-08	4.50765e-08	7.16372e-08	1.06873e-07	5.016e-08	2.09057e-08	3.63835e-08	6.09164e-08	9.39097e-08	7.47974e-09	1.22743e-09	3.69225e-09	9.58505e-09	2.24356e-08
B. subtilis	C*	CCG	lagging	CCG.lagging	C	59629	1895.14	0	0	0	17	17	17	0	0	0	0.195	1.5e-07	8.76e-08	2.41e-07	1.5e-07	8.76e-08	2.41e-07	0	0	3.26e-08	1.25474e-07	7.30575e-08	1.03853e-07	1.43987e-07	1.91405e-07	1.2814e-07	7.49672e-08	1.05614e-07	1.47571e-07	1.96799e-07	4.16074e-09	4.3202e-10	1.81633e-09	5.52246e-09	1.30692e-08
B. subtilis	C*	CCT	leading	CCT.leading	C	36423	1895.14	0	0	0	5	5	5	0	0	0	0.522	7.24e-08	2.35e-08	1.69e-07	7.24e-08	2.35e-08	1.69e-07	0	0	5.34e-08	6.38839e-08	2.76777e-08	4.66552e-08	7.68682e-08	1.18315e-07	6.20605e-08	2.55636e-08	4.39035e-08	7.60486e-08	1.19332e-07	4.8156e-09	4.73367e-10	2.03579e-09	6.23747e-09	1.57879e-08
B. subtilis	C*	CCT	lagging	CCT.lagging	C	53285	1895.14	0	0	0	1	1	1	0	0	0	0.975	9.9e-09	2.5e-10	5.52e-08	9.9e-09	2.5e-10	5.52e-08	0	0	3.65e-08	2.82301e-08	1.02771e-08	1.94228e-08	3.49772e-08	5.67132e-08	2.40248e-08	7.8311e-09	1.57647e-08	3.00246e-08	5.20665e-08	4.39789e-09	4.73828e-10	1.88054e-09	5.75985e-09	1.4051e-08
B. subtilis	C*	CTA	leading	CTA.leading	T	23915	1895.14	0	0	0	0	0	0	0	NA	NA	NA	0	0	8.14e-08	0	0	8.14e-08	0	0	8.14e-08	3.26085e-08	1.01994e-08	2.09694e-08	4.10572e-08	7.35049e-08	2.7048e-08	6.56332e-09	1.6039e-08	3.441e-08	6.59002e-08	5.31086e-09	5.28121e-10	2.17365e-09	6.90752e-09	1.78758e-08
B. subtilis	C*	CTA	lagging	CTA.lagging	T	24439	1895.14	0	4	0	0	4	4	0	0	0	0.602	8.64e-08	2.35e-08	2.21e-07	8.64e-08	2.35e-08	2.21e-07	0	0	7.96e-08	6.91164e-08	2.81321e-08	4.88881e-08	8.38088e-08	1.36954e-07	6.75634e-08	2.41829e-08	4.59402e-08	8.31717e-08	1.39225e-07	5.2621e-09	5.04254e-10	2.14134e-09	6.75109e-09	1.82694e-08
B. subtilis	C*	CTC	leading	CTC.leading	T	34405	1895.14	0	0	0	0	0	0	0	NA	NA	NA	0	0	5.66e-08	0	0	5.66e-08	0	0	5.66e-08	2.86916e-08	9.22797e-09	1.89826e-08	3.57436e-08	6.13484e-08	2.35517e-08	6.31801e-09	1.44892e-08	2.99994e-08	5.5155e-08	4.86583e-09	5.27984e-10	2.06301e-09	6.35828e-09	1.59228e-08
B. subtilis	C*	CTC	lagging	CTC.lagging	T	51031	1895.14	1	3	0	0	4	3	1	0.25	0.00631	0.806	4.14e-08	1.13e-08	1.06e-07	3.1e-08	6.4e-09	9.07e-08	1.03e-08	2.61e-10	5.76e-08	4.53658e-08	1.90357e-08	3.33752e-08	5.49122e-08	8.50581e-08	3.59635e-08	1.2894e-08	2.47194e-08	4.47705e-08	7.17514e-08	7.40978e-09	1.16178e-09	3.67007e-09	9.45267e-09	2.19473e-08
B. subtilis	C*	CTG	leading	CTG.leading	T	65134	1895.14	1	8	0	0	9	8	1	0.111	0.00281	0.482	7.29e-08	3.33e-08	1.38e-07	6.48e-08	2.8e-08	1.28e-07	8.1e-09	2.05e-10	4.51e-08	6.67148e-08	3.34978e-08	5.19537e-08	7.88211e-08	1.122e-07	5.89634e-08	2.85544e-08	4.51091e-08	7.03545e-08	1.03506e-07	6.7091e-09	1.14654e-09	3.41574e-09	8.67021e-09	1.94525e-08
B. subtilis	C*	CTG	lagging	CTG.lagging	T	65953	1895.14	1	3	0	0	4	3	1	0.25	0.00631	0.806	3.2e-08	8.72e-09	8.19e-08	2.4e-08	4.95e-09	7.01e-08	8e-09	2.02e-10	4.46e-08	3.92388e-08	1.70695e-08	2.90117e-08	4.75769e-08	7.15678e-08	3.06724e-08	1.14617e-08	2.16402e-08	3.7804e-08	6.05665e-08	6.72547e-09	1.1434e-09	3.41281e-09	8.62152e-09	1.93486e-08
B. subtilis	C*	CTT	leading	CTT.leading	T	68223	1895.14	0	2	0	0	2	2	0	0	0	0.842	1.55e-08	1.87e-09	5.59e-08	1.55e-08	1.87e-09	5.59e-08	0	0	2.85e-08	2.91762e-08	1.1517e-08	2.07502e-08	3.57025e-08	5.59224e-08	2.51635e-08	8.82573e-09	1.72972e-08	3.13426e-08	5.12574e-08	4.05832e-09	4.51853e-10	1.79618e-09	5.36913e-09	1.26112e-08
B. subtilis	C*	CTT	lagging	CTT.lagging	T	90388	1895.14	0	1	0	0	1	1	0	0	0	0.975	5.84e-09	1.48e-10	3.25e-08	5.84e-09	1.48e-10	3.25e-08	0	0	2.15e-08	2.1767e-08	8.16587e-09	1.53096e-08	2.66523e-08	4.28036e-08	1.78626e-08	5.61693e-09	1.19752e-08	2.23044e-08	3.73224e-08	3.68585e-09	4.11143e-10	1.67345e-09	4.90843e-09	1.11852e-08
B. subtilis	C*	GCA	leading	GCA.leading	C	63220	1895.14	0	0	0	10	10	10	0	0	0	0.308	8.35e-08	4e-08	1.53e-07	8.35e-08	4e-08	1.53e-07	0	0	3.08e-08	7.41448e-08	3.95294e-08	5.88694e-08	8.68736e-08	1.22359e-07	7.36965e-08	3.72812e-08	5.72371e-08	8.71816e-08	1.25459e-07	4.12297e-09	4.49501e-10	1.82745e-09	5.47587e-09	1.28282e-08
B. subtilis	C*	GCA	lagging	GCA.lagging	C	61708	1895.14	1	0	0	10	11	10	1	0.0909	0.0023	0.413	9.41e-08	4.7e-08	1.68e-07	8.55e-08	4.1e-08	1.57e-07	8.55e-09	2.16e-10	4.76e-08	8.22381e-08	4.35152e-08	6.54567e-08	9.63029e-08	1.33624e-07	7.45595e-08	3.76444e-08	5.81128e-08	8.82097e-08	1.25135e-07	6.80458e-09	1.13482e-09	3.39109e-09	8.7918e-09	1.98809e-08
B. subtilis	C*	GCC	leading	GCC.leading	C	47636	1895.14	0	0	0	4	4	4	0	0	0	0.602	4.43e-08	1.21e-08	1.13e-07	4.43e-08	1.21e-08	1.13e-07	0	0	4.09e-08	4.77208e-08	2.04304e-08	3.49085e-08	5.78675e-08	8.7819e-08	4.44695e-08	1.77603e-08	3.12923e-08	5.43856e-08	8.61561e-08	4.54412e-09	4.72315e-10	1.92703e-09	6.00285e-09	1.46302e-08
B. subtilis	C*	GCC	lagging	GCC.lagging	C	57574	1895.14	0	0	1	7	8	7	1	0.125	0.00316	0.527	7.33e-08	3.17e-08	1.44e-07	6.42e-08	2.58e-08	1.32e-07	9.16e-09	2.32e-10	5.11e-08	6.63554e-08	3.29043e-08	5.13576e-08	7.84374e-08	1.1305e-07	5.81189e-08	2.63686e-08	4.36692e-08	6.95351e-08	1.04325e-07	7.00875e-09	1.12764e-09	3.45048e-09	9.08687e-09	2.07997e-08
B. subtilis	C*	GCG	leading	GCG.leading	C	52588	1895.14	1	0	0	7	8	7	1	0.125	0.00316	0.527	8.03e-08	3.47e-08	1.58e-07	7.02e-08	2.82e-08	1.45e-07	1e-08	2.54e-10	5.59e-08	7.11308e-08	3.49594e-08	5.4493e-08	8.47791e-08	1.21307e-07	6.2324e-08	2.88346e-08	4.67664e-08	7.49076e-08	1.11212e-07	7.3669e-09	1.17532e-09	3.6588e-09	9.45681e-09	2.14873e-08
B. subtilis	C*	GCG	lagging	GCG.lagging	C	43798	1895.14	1	0	0	7	8	7	1	0.125	0.00316	0.527	9.64e-08	4.16e-08	1.9e-07	8.43e-08	3.39e-08	1.74e-07	1.2e-08	3.05e-10	6.71e-08	7.98829e-08	3.84205e-08	6.10647e-08	9.53278e-08	1.39217e-07	7.15518e-08	3.22021e-08	5.30144e-08	8.61403e-08	1.3136e-07	7.80418e-09	1.19216e-09	3.74223e-09	1.0002e-08	2.41148e-08
B. subtilis	C*	GCT	leading	GCT.leading	C	70005	1895.14	0	0	0	18	18	18	0	0	0	0.185	1.36e-07	8.04e-08	2.14e-07	1.36e-07	8.04e-08	2.14e-07	0	0	2.78e-08	1.16021e-07	6.91786e-08	9.68234e-08	1.32708e-07	1.76287e-07	1.18062e-07	7.00059e-08	9.77894e-08	1.35742e-07	1.8041e-07	4.00724e-09	4.34512e-10	1.79398e-09	5.25642e-09	1.22587e-08
B. subtilis	C*	GCT	lagging	GCT.lagging	C	70362	1895.14	1	0	0	17	18	17	1	0.0556	0.00141	0.273	1.35e-07	8e-08	2.13e-07	1.27e-07	7.43e-08	2.04e-07	7.5e-09	1.9e-10	4.18e-08	1.1603e-07	6.91039e-08	9.6627e-08	1.33132e-07	1.75404e-07	1.11455e-07	6.58441e-08	9.22359e-08	1.28009e-07	1.70001e-07	6.48206e-09	1.0932e-09	3.28281e-09	8.39093e-09	1.87796e-08
B. subtilis	C*	GTA	leading	GTA.leading	T	37481	1895.14	1	3	0	0	4	3	1	0.25	0.00631	0.806	5.63e-08	1.53e-08	1.44e-07	4.22e-08	8.71e-09	1.23e-07	1.41e-08	3.56e-10	7.84e-08	5.46226e-08	2.31377e-08	3.91136e-08	6.64153e-08	1.04988e-07	4.3228e-08	1.56053e-08	2.97001e-08	5.3929e-08	8.67967e-08	8.25671e-09	1.31444e-09	3.92497e-09	1.06264e-08	2.59563e-08
B. subtilis	C*	GTA	lagging	GTA.lagging	T	36120	1895.14	0	6	0	0	6	6	0	0	0	0.459	8.77e-08	3.22e-08	1.91e-07	8.77e-08	3.22e-08	1.91e-07	0	0	5.39e-08	7.29065e-08	3.31697e-08	5.44855e-08	8.78245e-08	1.31076e-07	7.21871e-08	3.08639e-08	5.23698e-08	8.7523e-08	1.35926e-07	4.81165e-09	4.70325e-10	2.04634e-09	6.2638e-09	1.58857e-08
B. subtilis	C*	GTC	leading	GTC.leading	T	38768	1895.14	0	2	1	0	3	2	1	0.333	0.0084	0.906	4.08e-08	8.42e-09	1.19e-07	2.72e-08	3.3e-09	9.83e-08	1.36e-08	3.44e-10	7.58e-08	4.62677e-08	1.82521e-08	3.29891e-08	5.64716e-08	9.11872e-08	3.52352e-08	1.13428e-08	2.31974e-08	4.41262e-08	7.40676e-08	8.26595e-09	1.23111e-09	3.92299e-09	1.05279e-08	2.58474e-08
B. subtilis	C*	GTC	lagging	GTC.lagging	T	43485	1895.14	0	4	1	0	5	4	1	0.2	0.00505	0.716	6.07e-08	1.97e-08	1.42e-07	4.85e-08	1.32e-08	1.24e-07	1.21e-08	3.07e-10	6.76e-08	5.68893e-08	2.46835e-08	4.24419e-08	6.80259e-08	1.05191e-07	4.69336e-08	1.78601e-08	3.30407e-08	5.7812e-08	9.11757e-08	7.94278e-09	1.2266e-09	3.8097e-09	1.01644e-08	2.40176e-08
B. subtilis	C*	GTG	leading	GTG.leading	T	42958	1895.14	0	8	0	0	8	8	0	0	0	0.369	9.83e-08	4.24e-08	1.94e-07	9.83e-08	4.24e-08	1.94e-07	0	0	4.53e-08	8.17977e-08	4.03237e-08	6.23847e-08	9.75387e-08	1.43327e-07	8.10859e-08	3.72107e-08	6.08391e-08	9.69381e-08	1.45421e-07	4.63257e-09	4.67204e-10	1.95557e-09	6.06601e-09	1.52896e-08
B. subtilis	C*	GTG	lagging	GTG.lagging	T	32414	1895.14	0	5	0	0	5	5	0	0	0	0.522	8.14e-08	2.64e-08	1.9e-07	8.14e-08	2.64e-08	1.9e-07	0	0	6.01e-08	6.87197e-08	2.92396e-08	4.98457e-08	8.36855e-08	1.2987e-07	6.66489e-08	2.65549e-08	4.71077e-08	8.14632e-08	1.29163e-07	5.02889e-09	4.98279e-10	2.09234e-09	6.56574e-09	1.69562e-08
B. subtilis	C*	GTT	leading	GTT.leading	T	57536	1895.14	0	2	0	0	2	2	0	0	0	0.842	1.83e-08	2.22e-09	6.63e-08	1.83e-08	2.22e-09	6.63e-08	0	0	3.38e-08	3.1938e-08	1.25109e-08	2.25857e-08	3.92509e-08	6.27572e-08	2.81346e-08	9.87555e-09	1.91356e-08	3.47552e-08	5.8907e-08	4.24124e-09	4.57079e-10	1.84763e-09	5.60429e-09	1.3518e-08
B. subtilis	C*	GTT	lagging	GTT.lagging	T	59660	1895.14	0	1	1	0	2	1	1	0.5	0.0126	0.987	1.77e-08	2.14e-09	6.39e-08	8.84e-09	2.24e-10	4.93e-08	8.84e-09	2.24e-10	4.93e-08	3.14505e-08	1.22407e-08	2.22086e-08	3.88943e-08	6.08075e-08	2.25128e-08	7.06993e-09	1.46868e-08	2.84844e-08	4.83993e-08	6.86782e-09	1.15361e-09	3.40985e-09	8.89377e-09	1.99518e-08
B. subtilis	C*	TCA	leading	TCA.leading	C	76448	1895.14	0	0	0	11	11	11	0	0	0	0.285	7.59e-08	3.79e-08	1.36e-07	7.59e-08	3.79e-08	1.36e-07	0	0	2.55e-08	6.95601e-08	3.69142e-08	5.58216e-08	8.11938e-08	1.12726e-07	6.87695e-08	3.63772e-08	5.47521e-08	8.06234e-08	1.12616e-07	3.91767e-09	4.29729e-10	1.74551e-09	5.12187e-09	1.20355e-08
B. subtilis	C*	TCA	lagging	TCA.lagging	C	93314	1895.14	0	0	0	8	8	8	0	0	0	0.369	4.52e-08	1.95e-08	8.91e-08	4.52e-08	1.95e-08	8.91e-08	0	0	2.09e-08	4.68105e-08	2.40893e-08	3.68221e-08	5.4953e-08	7.81897e-08	4.50194e-08	2.24222e-08	3.46765e-08	5.35772e-08	7.74139e-08	3.6426e-09	4.33262e-10	1.64215e-09	4.90289e-09	1.06997e-08
B. subtilis	C*	TCC	leading	TCC.leading	C	44655	1895.14	1	0	0	4	5	4	1	0.2	0.00505	0.716	5.91e-08	1.92e-08	1.38e-07	4.73e-08	1.29e-08	1.21e-07	1.18e-08	2.99e-10	6.58e-08	5.63109e-08	2.55603e-08	4.14566e-08	6.79182e-08	1.04251e-07	4.64651e-08	1.76059e-08	3.25271e-08	5.7122e-08	9.16021e-08	7.86346e-09	1.22419e-09	3.71834e-09	1.01022e-08	2.39141e-08
B. subtilis	C*	TCC	lagging	TCC.lagging	C	67390	1895.14	1	0	0	7	8	7	1	0.125	0.00316	0.527	6.26e-08	2.7e-08	1.23e-07	5.48e-08	2.2e-08	1.13e-07	7.83e-09	1.98e-10	4.36e-08	5.93687e-08	3.00078e-08	4.5994e-08	7.0022e-08	1.01089e-07	5.18948e-08	2.43863e-08	3.94387e-08	6.22316e-08	9.13848e-08	6.63058e-09	1.09619e-09	3.40301e-09	8.51748e-09	1.89597e-08
B. subtilis	C*	TCG	leading	TCG.leading	C	43794	1895.14	0	0	0	8	8	8	0	0	0	0.369	9.64e-08	4.16e-08	1.9e-07	9.64e-08	4.16e-08	1.9e-07	0	0	4.44e-08	8.04444e-08	3.90216e-08	6.16129e-08	9.55344e-08	1.43134e-07	8.00765e-08	3.74362e-08	6.04103e-08	9.61307e-08	1.41266e-07	4.68502e-09	4.94956e-10	1.98393e-09	6.09986e-09	1.52296e-08
B. subtilis	C*	TCG	lagging	TCG.lagging	C	47733	1895.14	0	0	0	6	6	6	0	0	0	0.459	6.63e-08	2.43e-08	1.44e-07	6.63e-08	2.43e-08	1.44e-07	0	0	4.08e-08	6.11354e-08	2.78693e-08	4.59719e-08	7.33474e-08	1.09785e-07	5.88993e-08	2.56285e-08	4.33681e-08	7.11717e-08	1.10497e-07	4.51329e-09	4.56583e-10	1.97415e-09	5.85835e-09	1.45691e-08
B. subtilis	C*	TCT	leading	TCT.leading	C	52418	1895.14	0	0	0	2	2	2	0	0	0	0.842	2.01e-08	2.44e-09	7.27e-08	2.01e-08	2.44e-09	7.27e-08	0	0	3.71e-08	3.39556e-08	1.27298e-08	2.38439e-08	4.17884e-08	6.63598e-08	2.93349e-08	1.01567e-08	1.96558e-08	3.64796e-08	6.10722e-08	4.35753e-09	4.72906e-10	1.90606e-09	5.74277e-09	1.36147e-08
B. subtilis	C*	TCT	lagging	TCT.lagging	C	71407	1895.14	0	0	0	2	2	2	0	0	0	0.842	1.48e-08	1.79e-09	5.34e-08	1.48e-08	1.79e-09	5.34e-08	0	0	2.73e-08	2.8586e-08	1.1512e-08	2.04296e-08	3.4879e-08	5.49526e-08	2.45821e-08	8.68501e-09	1.69088e-08	3.04798e-08	4.99285e-08	4.0151e-09	4.37332e-10	1.77381e-09	5.35176e-09	1.2817e-08
B. subtilis	C*	TTA	leading	TTA.leading	T	64208	1895.14	0	3	0	0	3	3	0	0	0	0.708	2.47e-08	5.08e-09	7.21e-08	2.47e-08	5.08e-09	7.21e-08	0	0	3.03e-08	3.46058e-08	1.43244e-08	2.51734e-08	4.2081e-08	6.47072e-08	3.1097e-08	1.17364e-08	2.16424e-08	3.80268e-08	6.2108e-08	4.12278e-09	4.46186e-10	1.80776e-09	5.44428e-09	1.29365e-08
B. subtilis	C*	TTA	lagging	TTA.lagging	T	58586	1895.14	0	6	0	0	6	6	0	0	0	0.459	5.4e-08	1.98e-08	1.18e-07	5.4e-08	1.98e-08	1.18e-07	0	0	3.32e-08	5.35526e-08	2.52697e-08	4.07208e-08	6.40799e-08	9.47116e-08	5.10025e-08	2.26118e-08	3.76273e-08	6.14552e-08	9.3582e-08	4.23651e-09	4.41155e-10	1.83997e-09	5.61588e-09	1.31094e-08
B. subtilis	C*	TTC	leading	TTC.leading	T	73879	1895.14	0	5	0	0	5	5	0	0	0	0.522	3.57e-08	1.16e-08	8.33e-08	3.57e-08	1.16e-08	8.33e-08	0	0	2.63e-08	4.08799e-08	1.8674e-08	3.07588e-08	4.93916e-08	7.24142e-08	3.81827e-08	1.65428e-08	2.7965e-08	4.65865e-08	7.07173e-08	3.92295e-09	4.20496e-10	1.74315e-09	5.1887e-09	1.22907e-08
B. subtilis	C*	TTC	lagging	TTC.lagging	T	105951	1895.14	0	19	0	0	19	19	0	0	0	0.176	9.46e-08	5.7e-08	1.48e-07	9.46e-08	5.7e-08	1.48e-07	0	0	1.84e-08	8.63097e-08	5.36207e-08	7.27956e-08	9.77846e-08	1.28442e-07	8.61055e-08	5.28143e-08	7.22322e-08	9.82535e-08	1.28631e-07	3.50813e-09	4.15288e-10	1.59923e-09	4.72354e-09	1.03248e-08
B. subtilis	C*	TTG	leading	TTG.leading	T	79632	1895.14	0	7	1	0	8	7	1	0.125	0.00316	0.527	5.3e-08	2.29e-08	1.04e-07	4.64e-08	1.86e-08	9.56e-08	6.63e-09	1.68e-10	3.69e-08	5.26349e-08	2.75683e-08	4.11288e-08	6.19178e-08	8.95938e-08	4.57848e-08	2.15404e-08	3.4656e-08	5.48061e-08	8.11083e-08	6.08019e-09	1.0375e-09	3.07542e-09	7.7867e-09	1.71759e-08
B. subtilis	C*	TTG	lagging	TTG.lagging	T	74098	1895.14	1	14	3	0	18	14	4	0.222	0.0641	0.476	1.28e-07	7.6e-08	2.03e-07	9.97e-08	5.45e-08	1.67e-07	2.85e-08	7.76e-09	7.29e-08	1.11193e-07	6.68828e-08	9.24233e-08	1.27604e-07	1.68733e-07	8.80216e-08	4.84435e-08	7.12055e-08	1.02546e-07	1.39536e-07	1.7225e-08	4.79859e-09	1.04183e-08	2.18488e-08	4.13443e-08
B. subtilis	C*	TTT	leading	TTT.leading	T	128811	1895.14	0	1	0	0	1	1	0	0	0	0.975	4.1e-09	1.04e-10	2.28e-08	4.1e-09	1.04e-10	2.28e-08	0	0	1.51e-08	1.76445e-08	6.65934e-09	1.25937e-08	2.16816e-08	3.37546e-08	1.42678e-08	4.67368e-09	9.72577e-09	1.78771e-08	2.87955e-08	3.29427e-09	3.94446e-10	1.526e-09	4.41921e-09	9.66259e-09
B. subtilis	C*	TTT	lagging	TTT.lagging	T	160412	1895.14	0	6	0	0	6	6	0	0	0	0.459	1.97e-08	7.24e-09	4.3e-08	1.97e-08	7.24e-09	4.3e-08	0	0	1.21e-08	2.62941e-08	1.33317e-08	2.05214e-08	3.11516e-08	4.37985e-08	2.39805e-08	1.14829e-08	1.84189e-08	2.8532e-08	4.20162e-08	2.96842e-09	3.71046e-10	1.36866e-09	3.9987e-09	8.42201e-09
B. subtilis	LC*	ACA	leading	ACA.leading	C	62758	230.49	0	0	0	6	6	6	0	0	0	0.459	4.15e-07	1.52e-07	9.03e-07	4.15e-07	1.52e-07	9.03e-07	0	0	2.55e-07	4.48041e-07	2.13331e-07	3.40844e-07	5.35266e-07	7.88362e-07	4.40895e-07	2.0394e-07	3.33664e-07	5.27028e-07	7.84955e-07	1.64939e-08	1.33907e-09	8.02511e-09	2.13302e-08	4.76258e-08
B. subtilis	LC*	ACA	lagging	ACA.lagging	C	61290	230.49	0	0	0	3	3	3	0	0	0	0.708	2.12e-07	4.38e-08	6.21e-07	2.12e-07	4.38e-08	6.21e-07	0	0	2.61e-07	3.17012e-07	1.28691e-07	2.2908e-07	3.87311e-07	6.02343e-07	3.05164e-07	1.19857e-07	2.1774e-07	3.73667e-07	5.88238e-07	1.62018e-08	1.13481e-09	7.7532e-09	2.11706e-08	4.66457e-08
B. subtilis	LC*	ACC	leading	ACC.leading	C	31502	230.49	0	0	0	4	4	4	0	0	0	0.602	5.51e-07	1.5e-07	1.41e-06	5.51e-07	1.5e-07	1.41e-06	0	0	5.08e-07	5.521e-07	2.24216e-07	3.97276e-07	6.73244e-07	1.05819e-06	5.44619e-07	2.18569e-07	3.83389e-07	6.68245e-07	1.07745e-06	1.77093e-08	1.28008e-09	8.24022e-09	2.21812e-08	5.46183e-08
B. subtilis	LC*	ACC	lagging	ACC.lagging	C	39448	230.49	0	0	0	3	3	3	0	0	0	0.708	3.3e-07	6.8e-08	9.64e-07	3.3e-07	6.8e-08	9.64e-07	0	0	4.06e-07	4.13653e-07	1.63476e-07	2.95019e-07	5.08442e-07	8.03893e-07	4.03398e-07	1.54182e-07	2.81732e-07	4.96483e-07	7.96195e-07	1.72082e-08	1.23444e-09	8.01213e-09	2.19245e-08	5.2987e-08
B. subtilis	LC*	ACG	leading	ACG.leading	C	44607	230.49	1	0	0	7	8	7	1	0.125	0.00316	0.527	7.78e-07	3.36e-07	1.53e-06	6.81e-07	2.74e-07	1.4e-06	9.73e-08	2.46e-09	5.42e-07	7.09612e-07	3.46752e-07	5.47287e-07	8.41135e-07	1.23703e-06	6.35656e-07	3.02191e-07	4.81575e-07	7.62453e-07	1.12636e-06	2.93531e-08	4.88997e-09	1.4791e-08	3.38994e-08	1.07241e-07
B. subtilis	LC*	ACG	lagging	ACG.lagging	C	39287	230.49	0	0	0	6	6	6	0	0	0	0.459	6.63e-07	2.43e-07	1.44e-06	6.63e-07	2.43e-07	1.44e-06	0	0	4.07e-07	6.2278e-07	2.80324e-07	4.60381e-07	7.53691e-07	1.12648e-06	6.15271e-07	2.77146e-07	4.58112e-07	7.42764e-07	1.12854e-06	1.77287e-08	1.28367e-09	8.32791e-09	2.26379e-08	5.4667e-08
B. subtilis	LC*	ACT	leading	ACT.leading	C	32817	230.49	0	0	0	3	3	3	0	0	0	0.708	3.97e-07	8.18e-08	1.16e-06	3.97e-07	8.18e-08	1.16e-06	0	0	4.88e-07	4.64922e-07	1.82637e-07	3.2793e-07	5.72287e-07	9.13957e-07	4.48273e-07	1.69464e-07	3.09167e-07	5.53046e-07	9.09243e-07	1.80618e-08	1.45229e-09	8.61358e-09	2.2463e-08	5.58072e-08
B. subtilis	LC*	ACT	lagging	ACT.lagging	C	36724	230.49	0	0	0	5	5	5	0	0	0	0.522	5.91e-07	1.92e-07	1.38e-06	5.91e-07	1.92e-07	1.38e-06	0	0	4.36e-07	5.76699e-07	2.53572e-07	4.25415e-07	6.96333e-07	1.0659e-06	5.67246e-07	2.40204e-07	4.12793e-07	6.90965e-07	1.0486e-06	1.7454e-08	1.16281e-09	8.13686e-09	2.23452e-08	5.28832e-08
B. subtilis	LC*	ATA	leading	ATA.leading	T	65831	230.49	3	4	0	0	7	4	3	0.429	0.099	0.816	4.61e-07	1.85e-07	9.51e-07	2.64e-07	7.18e-08	6.75e-07	1.98e-07	4.08e-08	5.78e-07	4.81748e-07	2.33115e-07	3.71772e-07	5.70757e-07	8.39769e-07	3.33732e-07	1.41081e-07	2.44244e-07	4.05283e-07	6.19134e-07	6.14575e-08	1.3008e-08	2.34002e-08	7.96788e-08	2.24091e-07
B. subtilis	LC*	ATA	lagging	ATA.lagging	T	72301	230.49	0	6	0	0	6	6	0	0	0	0.459	3.6e-07	1.32e-07	7.84e-07	3.6e-07	1.32e-07	7.84e-07	0	0	2.21e-07	4.071e-07	1.92305e-07	3.11385e-07	4.85704e-07	7.12125e-07	3.98312e-07	1.85139e-07	3.01396e-07	4.76228e-07	7.05102e-07	1.58976e-08	1.09269e-09	7.69978e-09	2.06783e-08	4.55862e-08
B. subtilis	LC*	ATC	leading	ATC.leading	T	70313	230.49	1	3	0	0	4	3	1	0.25	0.00631	0.806	2.47e-07	6.73e-08	6.32e-07	1.85e-07	3.82e-08	5.41e-07	6.17e-08	1.56e-09	3.44e-07	3.30219e-07	1.45115e-07	2.45426e-07	3.98562e-07	6.02329e-07	2.78067e-07	1.11486e-07	2.00676e-07	3.40053e-07	5.37064e-07	2.66799e-08	4.12019e-09	1.41113e-08	3.10673e-08	8.78719e-08
B. subtilis	LC*	ATC	lagging	ATC.lagging	T	79426	230.49	2	12	0	0	14	12	2	0.143	0.0178	0.428	7.65e-07	4.18e-07	1.28e-06	6.55e-07	3.39e-07	1.15e-06	1.09e-07	1.32e-08	3.95e-07	7.24098e-07	4.17081e-07	5.94658e-07	8.35456e-07	1.12552e-06	6.27237e-07	3.49487e-07	5.09207e-07	7.30781e-07	9.86494e-07	3.87109e-08	9.34208e-09	1.81232e-08	4.65995e-08	1.3003e-07
B. subtilis	LC*	ATG	leading	ATG.leading	T	80119	230.49	0	7	0	0	7	7	0	0	0	0.41	3.79e-07	1.52e-07	7.81e-07	3.79e-07	1.52e-07	7.81e-07	0	0	2e-07	4.15877e-07	2.04828e-07	3.24065e-07	4.92737e-07	7.21154e-07	4.0994e-07	1.97297e-07	3.16534e-07	4.86013e-07	7.07299e-07	1.581e-08	1.20302e-09	7.41018e-09	2.08448e-08	4.51853e-08
B. subtilis	LC*	ATG	lagging	ATG.lagging	T	67914	230.49	0	17	1	0	18	17	1	0.0556	0.00141	0.273	1.15e-06	6.82e-07	1.82e-06	1.09e-06	6.33e-07	1.74e-06	6.39e-08	1.62e-09	3.56e-07	1.03199e-06	6.20724e-07	8.63158e-07	1.1766e-06	1.54427e-06	9.85785e-07	5.84912e-07	8.18385e-07	1.13116e-06	1.50032e-06	2.6239e-08	4.58098e-09	1.40705e-08	3.09936e-08	8.35065e-08
B. subtilis	LC*	ATT	leading	ATT.leading	T	91919	230.49	2	2	0	0	4	2	2	0.5	0.0676	0.932	1.89e-07	5.14e-08	4.83e-07	9.44e-08	1.14e-08	3.41e-07	9.44e-08	1.14e-08	3.41e-07	2.74477e-07	1.21581e-07	2.05892e-07	3.30411e-07	4.88002e-07	2.02134e-07	7.91864e-08	1.42847e-07	2.48641e-07	3.91751e-07	3.60046e-08	8.4822e-09	1.78984e-08	4.41001e-08	1.17572e-07
B. subtilis	LC*	ATT	lagging	ATT.lagging	T	88540	230.49	1	2	0	0	3	2	1	0.333	0.0084	0.906	1.47e-07	3.03e-08	4.3e-07	9.8e-08	1.19e-08	3.54e-07	4.9e-08	1.24e-09	2.73e-07	2.5101e-07	1.05405e-07	1.8294e-07	3.04971e-07	4.6007e-07	2.05466e-07	7.98703e-08	1.45957e-07	2.51875e-07	4.01514e-07	2.44946e-08	4.14465e-09	1.37245e-08	2.9033e-08	7.77601e-08
B. subtilis	LC*	CCA	leading	CCA.leading	C	37931	230.49	0	0	0	11	11	11	0	0	0	0.285	1.26e-06	6.28e-07	2.25e-06	1.26e-06	6.28e-07	2.25e-06	0	0	4.22e-07	1.05241e-06	5.49555e-07	8.2977e-07	1.23163e-06	1.75925e-06	1.06302e-06	5.40275e-07	8.40502e-07	1.25059e-06	1.75863e-06	1.76777e-08	1.14008e-09	8.26652e-09	2.23101e-08	5.38597e-08
B. subtilis	LC*	CCA	lagging	CCA.lagging	C	51515	230.49	0	0	0	9	9	9	0	0	0	0.336	7.58e-07	3.47e-07	1.44e-06	7.58e-07	3.47e-07	1.44e-06	0	0	3.11e-07	6.97255e-07	3.47204e-07	5.42267e-07	8.25522e-07	1.17503e-06	6.94756e-07	3.48881e-07	5.4547e-07	8.23056e-07	1.16774e-06	1.67774e-08	1.24107e-09	7.66337e-09	2.16146e-08	4.97001e-08
B. subtilis	LC*	CCC	leading	CCC.leading	C	21836	230.49	0	0	0	4	4	4	0	0	0	0.602	7.95e-07	2.17e-07	2.03e-06	7.95e-07	2.17e-07	2.03e-06	0	0	7.33e-07	6.87332e-07	2.73091e-07	4.79388e-07	8.42669e-07	1.36846e-06	6.81498e-07	2.58972e-07	4.74011e-07	8.3882e-07	1.37024e-06	1.78863e-08	1.27949e-09	8.32194e-09	2.24264e-08	5.47933e-08
B. subtilis	LC*	CCC	lagging	CCC.lagging	C	38623	230.49	0	0	0	4	4	4	0	0	0	0.602	4.49e-07	1.22e-07	1.15e-06	4.49e-07	1.22e-07	1.15e-06	0	0	4.14e-07	4.8816e-07	2.06576e-07	3.53509e-07	5.9088e-07	9.17949e-07	4.74292e-07	1.96241e-07	3.3929e-07	5.8114e-07	8.93527e-07	1.7532e-08	1.29704e-09	8.27451e-09	2.21245e-08	5.35996e-08
B. subtilis	LC*	CCG	leading	CCG.leading	C	49451	230.49	0	0	0	10	10	10	0	0	0	0.308	8.77e-07	4.21e-07	1.61e-06	8.77e-07	4.21e-07	1.61e-06	0	0	3.24e-07	7.8841e-07	4.08421e-07	6.22159e-07	9.24307e-07	1.30964e-06	7.84933e-07	4.10153e-07	6.17803e-07	9.26245e-07	1.2978e-06	1.70404e-08	1.2859e-09	8.17455e-09	2.20403e-08	4.99856e-08
B. subtilis	LC*	CCG	lagging	CCG.lagging	C	59629	230.49	0	0	0	12	12	12	0	0	0	0.265	8.73e-07	4.51e-07	1.53e-06	8.73e-07	4.51e-07	1.53e-06	0	0	2.68e-07	7.94411e-07	4.33831e-07	6.40319e-07	9.23251e-07	1.26551e-06	7.90926e-07	4.29933e-07	6.32421e-07	9.23383e-07	1.2972e-06	1.61942e-08	1.06753e-09	7.44692e-09	2.10503e-08	4.61854e-08
B. subtilis	LC*	CCT	leading	CCT.leading	C	36423	230.49	0	0	0	5	5	5	0	0	0	0.522	5.96e-07	1.93e-07	1.39e-06	5.96e-07	1.93e-07	1.39e-06	0	0	4.39e-07	5.79918e-07	2.44661e-07	4.25593e-07	7.06669e-07	1.06588e-06	5.71842e-07	2.44947e-07	4.07996e-07	6.95413e-07	1.09452e-06	1.7982e-08	1.29804e-09	8.33198e-09	2.22941e-08	5.61835e-08
B. subtilis	LC*	CCT	lagging	CCT.lagging	C	53285	230.49	0	0	0	9	9	9	0	0	0	0.336	7.33e-07	3.35e-07	1.39e-06	7.33e-07	3.35e-07	1.39e-06	0	0	3e-07	6.83494e-07	3.48615e-07	5.36914e-07	8.07582e-07	1.14711e-06	6.81433e-07	3.42159e-07	5.31909e-07	8.0368e-07	1.16431e-06	1.66945e-08	1.12567e-09	7.84153e-09	2.1632e-08	4.9518e-08
B. subtilis	LC*	CTA	leading	CTA.leading	T	23915	230.49	0	0	0	0	0	0	0	NA	NA	NA	0	0	6.69e-07	0	0	6.69e-07	0	0	6.69e-07	3.05929e-07	9.14151e-08	1.95475e-07	3.87994e-07	6.69756e-07	2.85994e-07	7.84131e-08	1.77188e-07	3.62325e-07	6.56344e-07	1.82085e-08	1.34086e-09	8.65637e-09	2.29331e-08	5.70232e-08
B. subtilis	LC*	CTA	lagging	CTA.lagging	T	24439	230.49	0	5	0	0	5	5	0	0	0	0.522	8.88e-07	2.88e-07	2.07e-06	8.88e-07	2.88e-07	2.07e-06	0	0	6.55e-07	7.47046e-07	3.05412e-07	5.39912e-07	9.12316e-07	1.41388e-06	7.42623e-07	3.04211e-07	5.29416e-07	9.05859e-07	1.43774e-06	1.91776e-08	1.53037e-09	9.05204e-09	2.32394e-08	6.60825e-08
B. subtilis	LC*	CTC	leading	CTC.leading	T	34405	230.49	0	1	0	0	1	1	0	0	0	0.975	1.26e-07	3.19e-09	7.03e-07	1.26e-07	3.19e-09	7.03e-07	0	0	4.65e-07	3.17553e-07	1.11493e-07	2.12035e-07	3.97469e-07	6.61202e-07	2.99958e-07	9.71929e-08	1.98131e-07	3.75806e-07	6.46535e-07	1.82606e-08	1.53441e-09	8.52958e-09	2.28704e-08	5.60672e-08
B. subtilis	LC*	CTC	lagging	CTC.lagging	T	51031	230.49	0	2	0	0	2	2	0	0	0	0.842	1.7e-07	2.06e-08	6.14e-07	1.7e-07	2.06e-08	6.14e-07	0	0	3.14e-07	3.07777e-07	1.17163e-07	2.15471e-07	3.79611e-07	6.05181e-07	2.8984e-07	1.09374e-07	2.01855e-07	3.53616e-07	5.8566e-07	1.68841e-08	1.23871e-09	8.05138e-09	2.16866e-08	5.04474e-08
B. subtilis	LC*	CTG	leading	CTG.leading	T	65134	230.49	0	6	0	0	6	6	0	0	0	0.459	4e-07	1.47e-07	8.7e-07	4e-07	1.47e-07	8.7e-07	0	0	2.46e-07	4.38174e-07	2.07937e-07	3.365e-07	5.22845e-07	7.65316e-07	4.27925e-07	1.98991e-07	3.24491e-07	5.12588e-07	7.69991e-07	1.64461e-08	1.15799e-09	7.86264e-09	2.11599e-08	4.69529e-08
B. subtilis	LC*	CTG	lagging	CTG.lagging	T	65953	230.49	0	9	0	0	9	9	0	0	0	0.336	5.92e-07	2.71e-07	1.12e-06	5.92e-07	2.71e-07	1.12e-06	0	0	2.43e-07	5.79115e-07	2.94484e-07	4.55004e-07	6.81418e-07	9.71252e-07	5.72459e-07	2.86032e-07	4.46532e-07	6.78049e-07	9.54762e-07	1.639e-08	1.07875e-09	7.77548e-09	2.13161e-08	4.74293e-08
B. subtilis	LC*	CTT	leading	CTT.leading	T	68223	230.49	0	2	0	0	2	2	0	0	0	0.842	1.27e-07	1.54e-08	4.59e-07	1.27e-07	1.54e-08	4.59e-07	0	0	2.35e-07	2.57087e-07	1.02792e-07	1.84001e-07	3.14996e-07	4.90876e-07	2.43825e-07	9.06204e-08	1.71336e-07	3.03365e-07	4.76727e-07	1.70277e-08	1.23783e-09	8.03299e-09	2.16578e-08	5.07643e-08
B. subtilis	LC*	CTT	lagging	CTT.lagging	T	90388	230.49	0	3	0	0	3	3	0	0	0	0.708	1.44e-07	2.97e-08	4.21e-07	1.44e-07	2.97e-08	4.21e-07	0	0	1.77e-07	2.46324e-07	1.02187e-07	1.81018e-07	2.99627e-07	4.60701e-07	2.36348e-07	9.61833e-08	1.70741e-07	2.88414e-07	4.4802e-07	1.55529e-08	1.04118e-09	7.50618e-09	2.04008e-08	4.33563e-08
B. subtilis	LC*	GCA	leading	GCA.leading	C	63220	230.49	0	0	1	12	13	12	1	0.0769	0.00195	0.36	8.92e-07	4.75e-07	1.53e-06	8.24e-07	4.26e-07	1.44e-06	6.86e-08	1.74e-09	3.82e-07	8.13654e-07	4.52696e-07	6.61334e-07	9.40352e-07	1.29442e-06	7.59049e-07	4.18527e-07	6.06848e-07	8.87921e-07	1.22671e-06	2.69794e-08	4.24795e-09	1.44372e-08	3.17317e-08	8.76289e-08
B. subtilis	LC*	GCA	lagging	GCA.lagging	C	61708	230.49	0	0	0	8	8	8	0	0	0	0.369	5.62e-07	2.43e-07	1.11e-06	5.62e-07	2.43e-07	1.11e-06	0	0	2.59e-07	5.54325e-07	2.73581e-07	4.31739e-07	6.58452e-07	9.50238e-07	5.47507e-07	2.66525e-07	4.24016e-07	6.48195e-07	9.46736e-07	1.64187e-08	1.30127e-09	7.97884e-09	2.13029e-08	4.7219e-08
B. subtilis	LC*	GCC	leading	GCC.leading	C	47636	230.49	0	0	1	15	16	15	1	0.0625	0.00158	0.302	1.46e-06	8.33e-07	2.37e-06	1.37e-06	7.65e-07	2.25e-06	9.11e-08	2.3e-09	5.07e-07	1.24383e-06	7.21327e-07	1.02317e-06	1.43457e-06	1.93319e-06	1.17701e-06	6.70997e-07	9.56764e-07	1.35984e-06	1.85951e-06	2.811e-08	4.8428e-09	1.44279e-08	3.19061e-08	9.92822e-08
B. subtilis	LC*	GCC	lagging	GCC.lagging	C	57574	230.49	0	0	0	12	12	12	0	0	0	0.265	9.04e-07	4.67e-07	1.58e-06	9.04e-07	4.67e-07	1.58e-06	0	0	2.78e-07	8.16456e-07	4.38492e-07	6.59409e-07	9.49764e-07	1.30495e-06	8.19571e-07	4.42133e-07	6.55645e-07	9.62545e-07	1.32527e-06	1.64997e-08	1.1288e-09	7.9481e-09	2.12499e-08	4.75541e-08
B. subtilis	LC*	GCG	leading	GCG.leading	C	52588	230.49	0	0	0	22	22	22	0	0	0	0.154	1.82e-06	1.14e-06	2.75e-06	1.82e-06	1.14e-06	2.75e-06	0	0	3.04e-07	1.57234e-06	9.86327e-07	1.32756e-06	1.7824e-06	2.30037e-06	1.58416e-06	1.00427e-06	1.34341e-06	1.79453e-06	2.30894e-06	1.72169e-08	1.30932e-09	8.16931e-09	2.17359e-08	5.21106e-08
B. subtilis	LC*	GCG	lagging	GCG.lagging	C	43798	230.49	0	0	0	19	19	19	0	0	0	0.176	1.88e-06	1.13e-06	2.94e-06	1.88e-06	1.13e-06	2.94e-06	0	0	3.65e-07	1.58969e-06	9.50399e-07	1.32634e-06	1.82148e-06	2.42283e-06	1.60748e-06	9.7216e-07	1.33594e-06	1.83866e-06	2.44954e-06	1.70086e-08	1.24998e-09	8.02729e-09	2.19572e-08	5.1089e-08
B. subtilis	LC*	GCT	leading	GCT.leading	C	70005	230.49	0	0	0	16	16	16	0	0	0	0.206	9.92e-07	5.67e-07	1.61e-06	9.92e-07	5.67e-07	1.61e-06	0	0	2.29e-07	9.02807e-07	5.26825e-07	7.4926e-07	1.03828e-06	1.38156e-06	9.02009e-07	5.30419e-07	7.4633e-07	1.03455e-06	1.38433e-06	1.62769e-08	1.17829e-09	7.65322e-09	2.11828e-08	4.7405e-08
B. subtilis	LC*	GCT	lagging	GCT.lagging	C	70362	230.49	0	0	0	18	18	18	0	0	0	0.185	1.11e-06	6.58e-07	1.75e-06	1.11e-06	6.58e-07	1.75e-06	0	0	2.27e-07	1.00567e-06	6.04407e-07	8.40236e-07	1.14688e-06	1.50876e-06	1.00773e-06	6.11437e-07	8.42124e-07	1.15292e-06	1.51326e-06	1.60888e-08	1.11979e-09	7.58174e-09	2.09388e-08	4.6413e-08
B. subtilis	LC*	GTA	leading	GTA.leading	T	37481	230.49	0	10	0	0	10	10	0	0	0	0.308	1.16e-06	5.55e-07	2.13e-06	1.16e-06	5.55e-07	2.13e-06	0	0	4.27e-07	9.74586e-07	4.98868e-07	7.65911e-07	1.15003e-06	1.62472e-06	9.79372e-07	4.98597e-07	7.61612e-07	1.15972e-06	1.64722e-06	1.74827e-08	1.1311e-09	8.23144e-09	2.19846e-08	5.22966e-08
B. subtilis	LC*	GTA	lagging	GTA.lagging	T	36120	230.49	0	7	0	0	7	7	0	0	0	0.41	8.41e-07	3.38e-07	1.73e-06	8.41e-07	3.38e-07	1.73e-06	0	0	4.43e-07	7.42875e-07	3.43546e-07	5.59041e-07	8.91974e-07	1.31926e-06	7.38444e-07	3.44015e-07	5.56633e-07	8.83196e-07	1.32841e-06	1.8013e-08	1.27972e-09	8.55415e-09	2.23804e-08	5.73249e-08
B. subtilis	LC*	GTC	leading	GTC.leading	T	38768	230.49	0	2	0	0	2	2	0	0	0	0.842	2.24e-07	2.71e-08	8.09e-07	2.24e-07	2.71e-08	8.09e-07	0	0	4.13e-07	3.54501e-07	1.31267e-07	2.46319e-07	4.35688e-07	7.16438e-07	3.40438e-07	1.22602e-07	2.31786e-07	4.23952e-07	6.91877e-07	1.80234e-08	1.38163e-09	8.79492e-09	2.24188e-08	5.75875e-08
B. subtilis	LC*	GTC	lagging	GTC.lagging	T	43485	230.49	1	8	0	0	9	8	1	0.111	0.00281	0.482	8.98e-07	4.11e-07	1.7e-06	7.98e-07	3.45e-07	1.57e-06	9.98e-08	2.52e-09	5.56e-07	7.94537e-07	4.01713e-07	6.1704e-07	9.40351e-07	1.34028e-06	7.1897e-07	3.48817e-07	5.54731e-07	8.55311e-07	1.24426e-06	2.92752e-08	4.72736e-09	1.44982e-08	3.27321e-08	1.0936e-07
B. subtilis	LC*	GTG	leading	GTG.leading	T	42958	230.49	0	4	1	0	5	4	1	0.2	0.00505	0.716	5.05e-07	1.64e-07	1.18e-06	4.04e-07	1.1e-07	1.03e-06	1.01e-07	2.55e-09	5.63e-07	5.17794e-07	2.27996e-07	3.84598e-07	6.24319e-07	9.48683e-07	4.44499e-07	1.83519e-07	3.17682e-07	5.44521e-07	8.48689e-07	2.99869e-08	4.7326e-09	1.47074e-08	3.35981e-08	1.11065e-07
B. subtilis	LC*	GTG	lagging	GTG.lagging	T	32414	230.49	0	17	0	0	17	17	0	0	0	0.195	2.28e-06	1.33e-06	3.64e-06	2.28e-06	1.33e-06	3.64e-06	0	0	4.94e-07	1.82721e-06	1.0583e-06	1.50239e-06	2.10347e-06	2.85476e-06	1.85982e-06	1.06188e-06	1.52184e-06	2.14885e-06	2.89611e-06	1.77578e-08	1.2374e-09	8.21505e-09	2.2329e-08	5.56625e-08
B. subtilis	LC*	GTT	leading	GTT.leading	T	57536	230.49	1	3	0	0	4	3	1	0.25	0.00631	0.806	3.02e-07	8.22e-08	7.72e-07	2.26e-07	4.67e-08	6.61e-07	7.54e-08	1.91e-09	4.2e-07	3.77926e-07	1.65891e-07	2.79206e-07	4.5726e-07	7.00142e-07	3.15507e-07	1.22415e-07	2.25269e-07	3.87303e-07	6.06332e-07	2.76285e-08	4.52169e-09	1.43372e-08	3.21232e-08	9.31577e-08
B. subtilis	LC*	GTT	lagging	GTT.lagging	T	59660	230.49	0	6	0	0	6	6	0	0	0	0.459	4.36e-07	1.6e-07	9.5e-07	4.36e-07	1.6e-07	9.5e-07	0	0	2.68e-07	4.65369e-07	2.19224e-07	3.53853e-07	5.54579e-07	8.24693e-07	4.53282e-07	2.11126e-07	3.43984e-07	5.41894e-07	8.07784e-07	1.61453e-08	1.20336e-09	7.88076e-09	2.10994e-08	4.54194e-08
B. subtilis	LC*	TCA	leading	TCA.leading	C	76448	230.49	0	0	0	10	10	10	0	0	0	0.308	5.68e-07	2.72e-07	1.04e-06	5.68e-07	2.72e-07	1.04e-06	0	0	2.09e-07	5.60497e-07	2.97113e-07	4.46981e-07	6.54903e-07	9.21679e-07	5.56514e-07	2.85687e-07	4.41309e-07	6.52014e-07	9.29138e-07	1.61194e-08	1.23419e-09	8.00282e-09	2.12582e-08	4.5123e-08
B. subtilis	LC*	TCA	lagging	TCA.lagging	C	93314	230.49	0	0	0	9	9	9	0	0	0	0.336	4.18e-07	1.91e-07	7.94e-07	4.18e-07	1.91e-07	7.94e-07	0	0	1.72e-07	4.42775e-07	2.33909e-07	3.54292e-07	5.20815e-07	7.25381e-07	4.36396e-07	2.22199e-07	3.4468e-07	5.15207e-07	7.16902e-07	1.55098e-08	1.3228e-09	7.47321e-09	2.02438e-08	4.30952e-08
B. subtilis	LC*	TCC	leading	TCC.leading	C	44655	230.49	0	0	0	7	7	7	0	0	0	0.41	6.8e-07	2.73e-07	1.4e-06	6.8e-07	2.73e-07	1.4e-06	0	0	3.58e-07	6.38864e-07	2.99811e-07	4.84605e-07	7.61103e-07	1.12797e-06	6.32091e-07	2.98537e-07	4.82127e-07	7.54196e-07	1.12043e-06	1.72786e-08	1.27466e-09	7.81183e-09	2.19993e-08	5.38362e-08
B. subtilis	LC*	TCC	lagging	TCC.lagging	C	67390	230.49	1	0	0	4	5	4	1	0.2	0.00505	0.716	3.22e-07	1.05e-07	7.51e-07	2.58e-07	7.02e-08	6.59e-07	6.44e-08	1.63e-09	3.59e-07	3.82557e-07	1.72289e-07	2.87034e-07	4.6055e-07	6.8612e-07	3.30457e-07	1.38309e-07	2.41222e-07	4.02301e-07	6.17656e-07	2.68501e-08	4.48639e-09	1.42549e-08	3.12676e-08	8.816e-08
B. subtilis	LC*	TCG	leading	TCG.leading	C	43794	230.49	0	0	0	5	5	5	0	0	0	0.522	4.95e-07	1.61e-07	1.16e-06	4.95e-07	1.61e-07	1.16e-06	0	0	3.65e-07	5.15204e-07	2.31303e-07	3.81694e-07	6.25155e-07	9.43488e-07	5.0243e-07	2.18484e-07	3.68174e-07	6.10831e-07	9.34971e-07	1.69702e-08	1.35676e-09	8.3828e-09	2.18667e-08	4.95268e-08
B. subtilis	LC*	TCG	lagging	TCG.lagging	C	47733	230.49	0	0	0	6	6	6	0	0	0	0.459	5.45e-07	2e-07	1.19e-06	5.45e-07	2e-07	1.19e-06	0	0	3.35e-07	5.44427e-07	2.50242e-07	4.10913e-07	6.54815e-07	9.7235e-07	5.35137e-07	2.41077e-07	4.032e-07	6.44291e-07	9.57522e-07	1.6628e-08	1.44949e-09	7.95271e-09	2.17257e-08	4.78955e-08
B. subtilis	LC*	TCT	leading	TCT.leading	C	52418	230.49	0	0	0	4	4	4	0	0	0	0.602	3.31e-07	9.02e-08	8.48e-07	3.31e-07	9.02e-08	8.48e-07	0	0	3.05e-07	4.01974e-07	1.75036e-07	2.95995e-07	4.88266e-07	7.45535e-07	3.89019e-07	1.61287e-07	2.8091e-07	4.72326e-07	7.38754e-07	1.69756e-08	1.3705e-09	7.95868e-09	2.18117e-08	5.15069e-08
B. subtilis	LC*	TCT	lagging	TCT.lagging	C	71407	230.49	0	0	0	6	6	6	0	0	0	0.459	3.65e-07	1.34e-07	7.93e-07	3.65e-07	1.34e-07	7.93e-07	0	0	2.24e-07	4.11488e-07	1.94698e-07	3.13179e-07	4.91942e-07	7.14379e-07	4.0228e-07	1.87797e-07	3.04143e-07	4.80408e-07	7.18743e-07	1.65549e-08	1.20235e-09	8.00814e-09	2.1403e-08	4.88338e-08
B. subtilis	LC*	TTA	leading	TTA.leading	T	64208	230.49	0	5	0	0	5	5	0	0	0	0.522	3.38e-07	1.1e-07	7.88e-07	3.38e-07	1.1e-07	7.88e-07	0	0	2.49e-07	3.97875e-07	1.79644e-07	2.97921e-07	4.78912e-07	7.15456e-07	3.84443e-07	1.70264e-07	2.88769e-07	4.60253e-07	6.93401e-07	1.64502e-08	1.16643e-09	7.70015e-09	2.12948e-08	4.84582e-08
B. subtilis	LC*	TTA	lagging	TTA.lagging	T	58586	230.49	0	4	0	0	4	4	0	0	0	0.602	2.96e-07	8.07e-08	7.58e-07	2.96e-07	8.07e-08	7.58e-07	0	0	2.73e-07	3.7435e-07	1.5954e-07	2.73733e-07	4.52133e-07	6.92546e-07	3.63156e-07	1.47619e-07	2.64403e-07	4.43753e-07	6.68106e-07	1.64756e-08	1.11593e-09	7.49879e-09	2.12399e-08	4.8425e-08
B. subtilis	LC*	TTC	leading	TTC.leading	T	73879	230.49	0	5	0	0	5	5	0	0	0	0.522	2.94e-07	9.53e-08	6.85e-07	2.94e-07	9.53e-08	6.85e-07	0	0	2.17e-07	3.5775e-07	1.65308e-07	2.68356e-07	4.30509e-07	6.32184e-07	3.49315e-07	1.57459e-07	2.61578e-07	4.20997e-07	6.24257e-07	1.58749e-08	1.23387e-09	7.51213e-09	2.09161e-08	4.45409e-08
B. subtilis	LC*	TTC	lagging	TTC.lagging	T	105951	230.49	0	17	0	0	17	17	0	0	0	0.195	6.96e-07	4.06e-07	1.11e-06	6.96e-07	4.06e-07	1.11e-06	0	0	1.51e-07	6.73217e-07	4.07846e-07	5.62969e-07	7.70436e-07	1.00167e-06	6.69982e-07	3.99696e-07	5.57986e-07	7.6885e-07	1.0082e-06	1.55821e-08	1.00312e-09	7.50935e-09	2.05969e-08	4.29239e-08
B. subtilis	LC*	TTG	leading	TTG.leading	T	79632	230.49	0	13	0	0	13	13	0	0	0	0.247	7.08e-07	3.77e-07	1.21e-06	7.08e-07	3.77e-07	1.21e-06	0	0	2.01e-07	6.72217e-07	3.79301e-07	5.48496e-07	7.80091e-07	1.05377e-06	6.72549e-07	3.76492e-07	5.48608e-07	7.81606e-07	1.05807e-06	1.60427e-08	1.1243e-09	7.69777e-09	2.08237e-08	4.47777e-08
B. subtilis	LC*	TTG	lagging	TTG.lagging	T	74098	230.49	0	22	0	0	22	22	0	0	0	0.154	1.29e-06	8.07e-07	1.95e-06	1.29e-06	8.07e-07	1.95e-06	0	0	2.16e-07	1.16426e-06	7.38593e-07	9.91602e-07	1.31481e-06	1.69101e-06	1.1732e-06	7.40869e-07	9.9876e-07	1.32723e-06	1.7275e-06	1.60724e-08	1.11446e-09	7.59873e-09	2.09167e-08	4.50988e-08
B. subtilis	LC*	TTT	leading	TTT.leading	T	128811	230.49	0	3	0	0	3	3	0	0	0	0.708	1.01e-07	2.08e-08	2.95e-07	1.01e-07	2.08e-08	2.95e-07	0	0	1.24e-07	1.94801e-07	8.58891e-08	1.45445e-07	2.35531e-07	3.55598e-07	1.84277e-07	7.64135e-08	1.35574e-07	2.23456e-07	3.42496e-07	1.5204e-08	1.06387e-09	7.59056e-09	1.99697e-08	4.09188e-08
B. subtilis	LC*	TTT	lagging	TTT.lagging	T	160412	230.49	1	3	0	0	4	3	1	0.25	0.00631	0.806	1.08e-07	2.95e-08	2.77e-07	8.11e-08	1.67e-08	2.37e-07	2.7e-08	6.84e-10	1.51e-07	1.8598e-07	8.70918e-08	1.40706e-07	2.22044e-07	3.28501e-07	1.574e-07	6.68328e-08	1.17105e-07	1.90778e-07	2.87155e-07	2.03896e-08	3.17644e-09	1.20122e-08	2.52388e-08	5.66164e-08

## Sheet: Table S7.2 Substitution rates b
organism	genotype	pyr.ref.triplet	pyr.replication.strand	pyr.stranded.triplet	pyr.ref	nposinref	ngeninMA	pyr.alt.A	pyr.alt.C	pyr.alt.G	pyr.alt.T	nbps.tot	nbps.ts	nbps.tv	prop.tv	prop.tv.clower	prop.tv.cupper	bps.tot.rate.emp	bps.tot.rate.emp.clower	bps.tot.rate.emp.cupper	bps.ts.rate.emp	bps.ts.rate.emp.clower	bps.ts.rate.emp.cupper	bps.tv.rate.emp	bps.tv.rate.emp.clower	bps.tv.rate.emp.cupper	bps.tot.rate.bayes	bps.tot.rate.bayes.clower95	bps.tot.rate.bayes.clower50	bps.tot.rate.bayes.cupper50	bps.tot.rate.bayes.cupper95	bps.ts.rate.bayes	bps.ts.rate.bayes.clower95	bps.ts.rate.bayes.clower50	bps.ts.rate.bayes.cupper50	bps.ts.rate.bayes.cupper95	bps.tv.rate.bayes	bps.tv.rate.bayes.clower95	bps.tv.rate.bayes.clower50	bps.tv.rate.bayes.cupper50	bps.tv.rate.bayes.cupper95
E. coli	R.LB	ACA	leading	ACA.leading	C	55865	2202	0	0	1	5	6	5	1	0.167	0.00421	0.641	4.88e-08	1.79e-08	1.06e-07	4.06e-08	1.32e-08	9.49e-08	8.13e-09	2.06e-10	4.53e-08	3.41839e-08	1.6159e-08	2.55487e-08	4.08342e-08	6.31654e-08	2.80951e-08	9.63615e-09	1.89737e-08	3.48536e-08	5.86639e-08	1.02476e-08	4.07177e-09	7.6878e-09	1.20395e-08	1.996e-08
E. coli	R.LB	ACA	lagging	ACA.lagging	C	61147	2202	3	0	0	1	4	1	3	0.75	0.194	0.994	2.97e-08	8.09e-09	7.61e-08	7.43e-09	1.88e-10	4.14e-08	2.23e-08	4.59e-09	6.51e-08	2.57919e-08	1.19315e-08	1.92759e-08	3.07237e-08	4.72775e-08	9.91638e-09	2.37521e-09	5.65776e-09	1.27799e-08	2.52249e-08	1.28909e-08	5.8211e-09	9.63781e-09	1.48573e-08	2.66657e-08
E. coli	R.LB	ACC	leading	ACC.leading	C	70546	2202	1	0	1	1	3	1	2	0.667	0.0943	0.992	1.93e-08	3.98e-09	5.64e-08	6.44e-09	1.63e-10	3.59e-08	1.29e-08	1.56e-09	4.65e-08	2.15524e-08	9.45128e-09	1.61295e-08	2.58803e-08	3.93806e-08	9.18612e-09	2.18833e-09	5.36739e-09	1.17999e-08	2.28957e-08	1.10944e-08	4.54296e-09	8.42436e-09	1.29646e-08	2.1558e-08
E. coli	R.LB	ACC	lagging	ACC.lagging	C	78652	2202	1	0	1	2	4	2	2	0.5	0.0676	0.932	2.31e-08	6.29e-09	5.91e-08	1.15e-08	1.4e-09	4.17e-08	1.15e-08	1.4e-09	4.17e-08	2.30722e-08	1.05711e-08	1.73453e-08	2.77455e-08	4.15e-08	1.17678e-08	3.11884e-09	7.24131e-09	1.4946e-08	2.78114e-08	1.08058e-08	4.62467e-09	8.29612e-09	1.26038e-08	2.03751e-08
E. coli	R.LB	ACG	leading	ACG.leading	C	71089	2202	0	0	1	0	1	0	1	1	0.025	1	6.39e-09	1.62e-10	3.56e-08	0	0	2.36e-08	6.39e-09	1.62e-10	3.56e-08	1.65877e-08	6.51737e-09	1.18862e-08	2.03203e-08	3.12289e-08	6.54856e-09	1.2225e-09	3.49584e-09	8.52308e-09	1.73131e-08	9.73067e-09	3.7559e-09	7.30237e-09	1.16884e-08	1.79521e-08
E. coli	R.LB	ACG	lagging	ACG.lagging	C	75334	2202	0	0	1	4	5	4	1	0.2	0.00505	0.716	3.01e-08	9.79e-09	7.03e-08	2.41e-08	6.57e-09	6.17e-08	6.03e-09	1.52e-10	3.36e-08	2.63718e-08	1.26342e-08	2.0206e-08	3.14514e-08	4.69911e-08	1.89366e-08	6.26001e-09	1.26115e-08	2.36516e-08	3.9976e-08	9.60615e-09	3.74766e-09	7.22067e-09	1.15045e-08	1.76364e-08
E. coli	R.LB	ACT	leading	ACT.leading	C	48587	2202	1	0	0	1	2	1	1	0.5	0.0126	0.987	1.87e-08	2.26e-09	6.75e-08	9.35e-09	2.36e-10	5.21e-08	9.35e-09	2.36e-10	5.21e-08	2.17644e-08	9.02662e-09	1.58037e-08	2.63811e-08	4.18466e-08	1.08603e-08	2.43098e-09	6.00682e-09	1.40636e-08	2.8063e-08	1.04054e-08	4.04762e-09	7.80304e-09	1.22107e-08	2.00905e-08
E. coli	R.LB	ACT	lagging	ACT.lagging	C	51050	2202	0	0	1	1	2	1	1	0.5	0.0126	0.987	1.78e-08	2.15e-09	6.43e-08	8.9e-09	2.25e-10	4.96e-08	8.9e-09	2.25e-10	4.96e-08	2.13283e-08	8.76639e-09	1.54549e-08	2.5816e-08	4.09569e-08	1.07003e-08	2.3461e-09	6.03806e-09	1.37981e-08	2.7437e-08	1.03817e-08	3.97012e-09	7.75237e-09	1.21839e-08	2.02526e-08
E. coli	R.LB	ATA	leading	ATA.leading	T	62514	2202	0	2	0	0	2	2	0	0	0	0.842	1.45e-08	1.76e-09	5.25e-08	1.45e-08	1.76e-09	5.25e-08	0	0	2.68e-08	2.00674e-08	8.31095e-09	1.46262e-08	2.42624e-08	3.82438e-08	1.31299e-08	3.44026e-09	7.97823e-09	1.67124e-08	3.09272e-08	8.81974e-09	2.96689e-09	6.33108e-09	1.08612e-08	1.65664e-08
E. coli	R.LB	ATA	lagging	ATA.lagging	T	64471	2202	0	1	0	0	1	1	0	0	0	0.975	7.04e-09	1.78e-10	3.92e-08	7.04e-09	1.78e-10	3.92e-08	0	0	2.6e-08	1.70112e-08	6.7712e-09	1.22961e-08	2.08603e-08	3.21781e-08	9.55041e-09	2.21816e-09	5.56171e-09	1.22046e-08	2.40318e-08	8.71962e-09	2.93148e-09	6.33181e-09	1.0761e-08	1.60763e-08
E. coli	R.LB	ATC	leading	ATC.leading	T	83873	2202	1	3	4	0	8	3	5	0.625	0.245	0.915	4.33e-08	1.87e-08	8.54e-08	1.62e-08	3.35e-09	4.75e-08	2.71e-08	8.79e-09	6.32e-08	3.33453e-08	1.6934e-08	2.58962e-08	3.92473e-08	5.79771e-08	1.4216e-08	4.53724e-09	9.24587e-09	1.77451e-08	3.16097e-08	1.48068e-08	7.284e-09	1.07512e-08	1.75612e-08	2.9281e-08
E. coli	R.LB	ATC	lagging	ATC.lagging	T	89164	2202	3	2	4	0	9	2	7	0.778	0.4	0.972	4.58e-08	2.1e-08	8.7e-08	1.02e-08	1.23e-09	3.68e-08	3.57e-08	1.43e-08	7.35e-08	3.52387e-08	1.83576e-08	2.75782e-08	4.13883e-08	6.0254e-08	1.06967e-08	3.00741e-09	6.71728e-09	1.35253e-08	2.44536e-08	1.78289e-08	8.86319e-09	1.23317e-08	2.13795e-08	3.67632e-08
E. coli	R.LB	ATG	leading	ATG.leading	T	79672	2202	0	0	0	0	0	0	0	NA	NA	NA	0	0	2.1e-08	0	0	2.1e-08	0	0	2.1e-08	1.38892e-08	5.11857e-09	9.77745e-09	1.71802e-08	2.67231e-08	6.21787e-09	1.22242e-09	3.35354e-09	8.10042e-09	1.61355e-08	8.38596e-09	2.80212e-09	6.01176e-09	1.04815e-08	1.50125e-08
E. coli	R.LB	ATG	lagging	ATG.lagging	T	73551	2202	1	0	1	0	2	0	2	1	0.158	1	1.23e-08	1.5e-09	4.46e-08	0	0	2.28e-08	1.23e-08	1.5e-09	4.46e-08	1.87544e-08	7.67682e-09	1.37709e-08	2.27118e-08	3.50793e-08	6.50853e-09	1.2375e-09	3.47866e-09	8.52969e-09	1.71535e-08	1.09825e-08	4.68927e-09	8.35291e-09	1.28598e-08	2.06744e-08
E. coli	R.LB	ATT	leading	ATT.leading	T	83760	2202	1	1	0	0	2	1	1	0.5	0.0126	0.987	1.08e-08	1.31e-09	3.92e-08	5.42e-09	1.37e-10	3.02e-08	5.42e-09	1.37e-10	3.02e-08	1.77708e-08	7.25644e-09	1.30757e-08	2.14359e-08	3.34233e-08	8.51063e-09	2.05171e-09	4.92388e-09	1.08191e-08	2.0985e-08	9.43397e-09	3.63145e-09	7.07996e-09	1.12962e-08	1.71532e-08
E. coli	R.LB	ATT	lagging	ATT.lagging	T	82633	2202	0	2	2	0	4	2	2	0.5	0.0676	0.932	2.2e-08	5.99e-09	5.63e-08	1.1e-08	1.33e-09	3.97e-08	1.1e-08	1.33e-09	3.97e-08	2.26758e-08	1.04342e-08	1.71238e-08	2.6935e-08	4.16624e-08	1.13127e-08	3.25425e-09	6.99238e-09	1.42763e-08	2.60605e-08	1.0693e-08	4.52601e-09	8.15335e-09	1.25187e-08	2.00135e-08
E. coli	R.LB	CCA	leading	CCA.leading	C	78795	2202	1	0	2	4	7	4	3	0.429	0.099	0.816	4.03e-08	1.62e-08	8.31e-08	2.31e-08	6.28e-09	5.9e-08	1.73e-08	3.57e-09	5.05e-08	3.14205e-08	1.60739e-08	2.40915e-08	3.7111e-08	5.49459e-08	1.84353e-08	6.39485e-09	1.2334e-08	2.28952e-08	3.89958e-08	1.20879e-08	5.56592e-09	9.2834e-09	1.40719e-08	2.31086e-08
E. coli	R.LB	CCA	lagging	CCA.lagging	C	92782	2202	0	0	0	5	5	5	0	0	0	0.522	2.45e-08	7.95e-09	5.71e-08	2.45e-08	7.95e-09	5.71e-08	0	0	1.81e-08	2.36638e-08	1.14311e-08	1.81573e-08	2.81782e-08	4.13678e-08	1.96559e-08	7.38092e-09	1.3594e-08	2.42178e-08	3.98905e-08	8.17038e-09	2.64323e-09	5.87006e-09	1.02894e-08	1.46907e-08
E. coli	R.LB	CCC	leading	CCC.leading	C	41307	2202	0	0	1	0	1	0	1	1	0.025	1	1.1e-08	2.78e-10	6.13e-08	0	0	4.06e-08	1.1e-08	2.78e-10	6.13e-08	1.98061e-08	7.54707e-09	1.41424e-08	2.42449e-08	3.88927e-08	7.94196e-09	1.37665e-09	4.05801e-09	1.03647e-08	2.19306e-08	1.06468e-08	4.00418e-09	7.84761e-09	1.25078e-08	2.13931e-08
E. coli	R.LB	CCC	lagging	CCC.lagging	C	53963	2202	2	0	1	1	4	1	3	0.75	0.194	0.994	3.37e-08	9.17e-09	8.62e-08	8.42e-09	2.13e-10	4.69e-08	2.52e-08	5.21e-09	7.38e-08	2.7173e-08	1.20652e-08	2.00828e-08	3.25472e-08	5.09298e-08	1.04246e-08	2.26044e-09	5.88042e-09	1.34293e-08	2.63169e-08	1.33496e-08	6.09224e-09	9.81061e-09	1.54921e-08	2.78395e-08
E. coli	R.LB	CCG	leading	CCG.leading	C	84992	2202	0	0	0	5	5	5	0	0	0	0.522	2.67e-08	8.67e-09	6.23e-08	2.67e-08	8.67e-09	6.23e-08	0	0	1.97e-08	2.47925e-08	1.16665e-08	1.91105e-08	2.95267e-08	4.34164e-08	2.11683e-08	7.98197e-09	1.45794e-08	2.62011e-08	4.25815e-08	8.37758e-09	2.75911e-09	5.99783e-09	1.04635e-08	1.52421e-08
E. coli	R.LB	CCG	lagging	CCG.lagging	C	88921	2202	0	0	0	2	2	2	0	0	0	0.842	1.02e-08	1.24e-09	3.69e-08	1.02e-08	1.24e-09	3.69e-08	0	0	1.88e-08	1.71924e-08	7.49548e-09	1.27422e-08	2.08278e-08	3.11568e-08	1.07248e-08	3.04864e-09	6.7651e-09	1.35499e-08	2.43679e-08	8.26152e-09	2.74526e-09	5.8977e-09	1.03957e-08	1.49657e-08
E. coli	R.LB	CCT	leading	CCT.leading	C	47396	2202	1	0	0	5	6	5	1	0.167	0.00421	0.641	5.75e-08	2.11e-08	1.25e-07	4.79e-08	1.56e-08	1.12e-07	9.58e-09	2.42e-10	5.34e-08	3.68875e-08	1.67957e-08	2.7247e-08	4.43409e-08	6.8888e-08	3.13277e-08	1.06933e-08	2.07508e-08	3.90775e-08	6.77642e-08	1.04916e-08	4.0316e-09	7.82756e-09	1.23527e-08	2.01974e-08
E. coli	R.LB	CCT	lagging	CCT.lagging	C	53654	2202	0	0	0	3	3	3	0	0	0	0.708	2.54e-08	5.24e-09	7.42e-08	2.54e-08	5.24e-09	7.42e-08	0	0	3.12e-08	2.39093e-08	1.04511e-08	1.7554e-08	2.85971e-08	4.47611e-08	1.88745e-08	5.60122e-09	1.18949e-08	2.37639e-08	4.37509e-08	9.01022e-09	3.06401e-09	6.52004e-09	1.09807e-08	1.72066e-08
E. coli	R.LB	CTA	leading	CTA.leading	T	26574	2202	0	0	1	0	1	0	1	1	0.025	1	1.71e-08	4.32e-10	9.52e-08	0	0	6.3e-08	1.71e-08	4.32e-10	9.52e-08	2.20837e-08	8.38281e-09	1.54333e-08	2.68674e-08	4.51315e-08	9.23426e-09	1.51994e-09	4.55827e-09	1.18683e-08	2.74716e-08	1.12185e-08	4.30522e-09	8.28058e-09	1.30069e-08	2.30603e-08
E. coli	R.LB	CTA	lagging	CTA.lagging	T	27433	2202	0	1	1	0	2	1	1	0.5	0.0126	0.987	3.31e-08	4.01e-09	1.2e-07	1.66e-08	4.19e-10	9.22e-08	1.66e-08	4.19e-10	9.22e-08	2.59738e-08	1.01372e-08	1.82919e-08	3.13838e-08	5.29727e-08	1.37971e-08	3.01275e-09	7.4773e-09	1.78187e-08	3.76989e-08	1.1238e-08	4.37436e-09	8.29627e-09	1.31018e-08	2.30594e-08
E. coli	R.LB	CTC	leading	CTC.leading	T	40079	2202	0	1	0	0	1	1	0	0	0	0.975	1.13e-08	2.87e-10	6.31e-08	1.13e-08	2.87e-10	6.31e-08	0	0	4.18e-08	1.99682e-08	7.61382e-09	1.41736e-08	2.4343e-08	3.96159e-08	1.17358e-08	2.62013e-09	6.51969e-09	1.50095e-08	3.10489e-08	9.28877e-09	3.09375e-09	6.7674e-09	1.12686e-08	1.77695e-08
E. coli	R.LB	CTC	lagging	CTC.lagging	T	45119	2202	0	1	0	0	1	1	0	0	0	0.975	1.01e-08	2.55e-10	5.61e-08	1.01e-08	2.55e-10	5.61e-08	0	0	3.71e-08	1.92134e-08	7.58141e-09	1.36346e-08	2.3561e-08	3.72893e-08	1.13317e-08	2.435e-09	6.24805e-09	1.44739e-08	2.97648e-08	9.17615e-09	3.05396e-09	6.68319e-09	1.12094e-08	1.73758e-08
E. coli	R.LB	CTG	leading	CTG.leading	T	105665	2202	2	1	2	0	5	1	4	0.8	0.284	0.995	2.15e-08	6.98e-09	5.01e-08	4.3e-09	1.09e-10	2.39e-08	1.72e-08	4.68e-09	4.4e-08	2.20511e-08	1.06007e-08	1.70009e-08	2.61958e-08	3.82283e-08	7.46486e-09	1.87178e-09	4.46907e-09	9.54758e-09	1.77797e-08	1.23469e-08	6.00675e-09	9.56616e-09	1.42132e-08	2.35026e-08
E. coli	R.LB	CTG	lagging	CTG.lagging	T	102044	2202	4	1	3	0	8	1	7	0.875	0.473	0.997	3.56e-08	1.54e-08	7.02e-08	4.45e-09	1.13e-10	2.48e-08	3.12e-08	1.25e-08	6.42e-08	2.99082e-08	1.56402e-08	2.34356e-08	3.5269e-08	5.08464e-08	7.56381e-09	1.82939e-09	4.51452e-09	9.77853e-09	1.77782e-08	1.6989e-08	8.69862e-09	1.19997e-08	2.03369e-08	3.38542e-08
E. coli	R.LB	CTT	leading	CTT.leading	T	60745	2202	0	0	1	0	1	0	1	1	0.025	1	7.48e-09	1.89e-10	4.17e-08	0	0	2.76e-08	7.48e-09	1.89e-10	4.17e-08	1.74025e-08	6.89875e-09	1.2559e-08	2.12278e-08	3.28704e-08	6.95009e-09	1.3184e-09	3.71869e-09	9.06659e-09	1.8705e-08	1.00451e-08	3.7988e-09	7.52189e-09	1.18973e-08	1.90644e-08
E. coli	R.LB	CTT	lagging	CTT.lagging	T	66279	2202	0	0	1	0	1	0	1	1	0.025	1	6.85e-09	1.73e-10	3.82e-08	0	0	2.53e-08	6.85e-09	1.73e-10	3.82e-08	1.70292e-08	6.66072e-09	1.22635e-08	2.08245e-08	3.21746e-08	6.66911e-09	1.27817e-09	3.62498e-09	8.66367e-09	1.76454e-08	9.83052e-09	3.68142e-09	7.41789e-09	1.17039e-08	1.83986e-08
E. coli	R.LB	GCA	leading	GCA.leading	C	94789	2202	3	0	0	10	13	10	3	0.231	0.0504	0.538	6.23e-08	3.32e-08	1.07e-07	4.79e-08	2.3e-08	8.81e-08	1.44e-08	2.96e-09	4.2e-08	4.60126e-08	2.49351e-08	3.6349e-08	5.3887e-08	7.6348e-08	3.74949e-08	1.76354e-08	2.84545e-08	4.4788e-08	6.54162e-08	1.1474e-08	5.21302e-09	8.87071e-09	1.33151e-08	2.1442e-08
E. coli	R.LB	GCA	lagging	GCA.lagging	C	96471	2202	2	0	0	0	2	0	2	1	0.158	1	9.41e-09	1.14e-09	3.4e-08	0	0	1.74e-08	9.41e-09	1.14e-09	3.4e-08	1.65793e-08	7.12246e-09	1.2271e-08	2.01155e-08	3.02771e-08	5.77096e-09	1.19066e-09	3.15757e-09	7.49965e-09	1.47604e-08	1.01874e-08	4.30421e-09	7.86239e-09	1.19557e-08	1.87272e-08
E. coli	R.LB	GCC	leading	GCC.leading	C	87383	2202	0	0	4	6	10	6	4	0.4	0.122	0.738	5.2e-08	2.49e-08	9.56e-08	3.12e-08	1.14e-08	6.79e-08	2.08e-08	5.66e-09	5.32e-08	3.85711e-08	2.04041e-08	3.00679e-08	4.52476e-08	6.56213e-08	2.42604e-08	9.31541e-09	1.71489e-08	2.96695e-08	4.71418e-08	1.32204e-08	6.18003e-09	9.99261e-09	1.5403e-08	2.56856e-08
E. coli	R.LB	GCC	lagging	GCC.lagging	C	97734	2202	0	0	1	0	1	0	1	1	0.025	1	4.65e-09	1.18e-10	2.59e-08	0	0	1.71e-08	4.65e-09	1.18e-10	2.59e-08	1.47662e-08	5.67191e-09	1.07496e-08	1.81084e-08	2.75752e-08	5.69127e-09	1.11725e-09	3.10779e-09	7.36952e-09	1.50411e-08	9.08889e-09	3.44539e-09	6.81026e-09	1.09795e-08	1.62855e-08
E. coli	R.LB	GCG	leading	GCG.leading	C	120413	2202	2	0	0	8	10	8	2	0.2	0.0252	0.556	3.77e-08	1.81e-08	6.94e-08	3.02e-08	1.3e-08	5.95e-08	7.54e-09	9.13e-10	2.72e-08	3.16218e-08	1.72349e-08	2.52469e-08	3.68988e-08	5.16789e-08	2.47302e-08	1.10899e-08	1.84966e-08	2.96639e-08	4.48724e-08	9.67741e-09	4.03176e-09	7.44615e-09	1.14749e-08	1.71931e-08
E. coli	R.LB	GCG	lagging	GCG.lagging	C	109914	2202	2	0	1	3	6	3	3	0.5	0.118	0.882	2.48e-08	9.1e-09	5.4e-08	1.24e-08	2.56e-09	3.62e-08	1.24e-08	2.56e-09	3.62e-08	2.40146e-08	1.21504e-08	1.87205e-08	2.82055e-08	4.12994e-08	1.19961e-08	3.84275e-09	7.88605e-09	1.49423e-08	2.57287e-08	1.10435e-08	4.94802e-09	8.54519e-09	1.27776e-08	2.04069e-08
E. coli	R.LB	GCT	leading	GCT.leading	C	81346	2202	0	0	1	8	9	8	1	0.111	0.00281	0.482	5.02e-08	2.3e-08	9.54e-08	4.47e-08	1.93e-08	8.8e-08	5.58e-09	1.41e-10	3.11e-08	3.73072e-08	1.92525e-08	2.89731e-08	4.41069e-08	6.37464e-08	3.37622e-08	1.50081e-08	2.46817e-08	4.09461e-08	6.22435e-08	9.4444e-09	3.58078e-09	7.08693e-09	1.14243e-08	1.70873e-08
E. coli	R.LB	GCT	lagging	GCT.lagging	C	79812	2202	0	0	0	1	1	1	0	0	0	0.975	5.69e-09	1.44e-10	3.17e-08	5.69e-09	1.44e-10	3.17e-08	0	0	2.1e-08	1.59036e-08	6.29329e-09	1.14506e-08	1.94238e-08	3.03844e-08	8.78576e-09	2.05731e-09	5.1523e-09	1.11939e-08	2.14114e-08	8.46449e-09	2.82554e-09	6.02986e-09	1.05646e-08	1.55725e-08
E. coli	R.LB	GTA	leading	GTA.leading	T	54106	2202	0	4	0	0	4	4	0	0	0	0.602	3.36e-08	9.15e-09	8.6e-08	3.36e-08	9.15e-09	8.6e-08	0	0	3.1e-08	2.73302e-08	1.21699e-08	2.01555e-08	3.26073e-08	5.1312e-08	2.352e-08	7.44904e-09	1.534e-08	2.94973e-08	5.2413e-08	8.95574e-09	2.93645e-09	6.40226e-09	1.09593e-08	1.69485e-08
E. coli	R.LB	GTA	lagging	GTA.lagging	T	51158	2202	0	5	0	0	5	5	0	0	0	0.522	4.44e-08	1.44e-08	1.04e-07	4.44e-08	1.44e-08	1.04e-07	0	0	3.27e-08	3.14481e-08	1.48374e-08	2.34253e-08	3.73789e-08	5.95359e-08	3.01882e-08	1.02937e-08	2.00951e-08	3.7325e-08	6.44965e-08	9.04368e-09	3.01526e-09	6.59138e-09	1.10191e-08	1.69119e-08
E. coli	R.LB	GTC	leading	GTC.leading	T	54392	2202	0	4	5	0	9	4	5	0.556	0.212	0.863	7.51e-08	3.44e-08	1.43e-07	3.34e-08	9.1e-09	8.55e-08	4.17e-08	1.36e-08	9.74e-08	4.72377e-08	2.30336e-08	3.5422e-08	5.63207e-08	8.65599e-08	2.32981e-08	7.60862e-09	1.51511e-08	2.90608e-08	5.06314e-08	1.70094e-08	7.99762e-09	1.15002e-08	2.03373e-08	3.78874e-08
E. coli	R.LB	GTC	lagging	GTC.lagging	T	54566	2202	0	5	1	0	6	5	1	0.167	0.00421	0.641	4.99e-08	1.83e-08	1.09e-07	4.16e-08	1.35e-08	9.71e-08	8.32e-09	2.1e-10	4.64e-08	3.48089e-08	1.65037e-08	2.60153e-08	4.16298e-08	6.50259e-08	2.86459e-08	1.0076e-08	1.92301e-08	3.59415e-08	6.03798e-08	1.02062e-08	3.99456e-09	7.61231e-09	1.20353e-08	1.99648e-08
E. coli	R.LB	GTG	leading	GTG.leading	T	73134	2202	2	1	0	0	3	1	2	0.667	0.0943	0.992	1.86e-08	3.84e-09	5.44e-08	6.21e-09	1.57e-10	3.46e-08	1.24e-08	1.5e-09	4.49e-08	2.12912e-08	9.59017e-09	1.59716e-08	2.55022e-08	3.88234e-08	8.9858e-09	2.13774e-09	5.16539e-09	1.15922e-08	2.20904e-08	1.10088e-08	4.79461e-09	8.36396e-09	1.2758e-08	2.10146e-08
E. coli	R.LB	GTG	lagging	GTG.lagging	T	59734	2202	2	3	1	0	6	3	3	0.5	0.118	0.882	4.56e-08	1.67e-08	9.93e-08	2.28e-08	4.7e-09	6.67e-08	2.28e-08	4.7e-09	6.67e-08	3.27992e-08	1.58493e-08	2.46146e-08	3.91042e-08	6.09663e-08	1.74462e-08	5.34133e-09	1.08224e-08	2.20144e-08	3.99475e-08	1.29999e-08	5.87882e-09	9.65898e-09	1.51854e-08	2.65346e-08
E. coli	R.LB	GTT	leading	GTT.leading	T	84551	2202	0	2	3	0	5	2	3	0.6	0.147	0.947	2.69e-08	8.72e-09	6.27e-08	1.07e-08	1.3e-09	3.88e-08	1.61e-08	3.32e-09	4.71e-08	2.48145e-08	1.18566e-08	1.89154e-08	2.95108e-08	4.46492e-08	1.11058e-08	3.02997e-09	6.90719e-09	1.40668e-08	2.59984e-08	1.19127e-08	5.43597e-09	9.16342e-09	1.3841e-08	2.31188e-08
E. coli	R.LB	GTT	lagging	GTT.lagging	T	80629	2202	0	2	0	0	2	2	0	0	0	0.842	1.13e-08	1.36e-09	4.07e-08	1.13e-08	1.36e-09	4.07e-08	0	0	2.08e-08	1.79462e-08	7.49185e-09	1.32304e-08	2.17895e-08	3.30245e-08	1.1512e-08	3.08953e-09	7.09274e-09	1.46886e-08	2.63983e-08	8.37656e-09	2.84376e-09	6.07694e-09	1.03992e-08	1.52062e-08
E. coli	R.LB	TCA	leading	TCA.leading	C	79213	2202	0	0	0	1	1	1	0	0	0	0.975	5.73e-09	1.45e-10	3.19e-08	5.73e-09	1.45e-10	3.19e-08	0	0	2.11e-08	1.58763e-08	6.33313e-09	1.15408e-08	1.93968e-08	2.9556e-08	8.62386e-09	1.99631e-09	5.02086e-09	1.11168e-08	2.08903e-08	8.41734e-09	2.82427e-09	6.03246e-09	1.04811e-08	1.54134e-08
E. coli	R.LB	TCA	lagging	TCA.lagging	C	88327	2202	1	0	0	0	1	0	1	1	0.025	1	5.14e-09	1.3e-10	2.86e-08	0	0	1.9e-08	5.14e-09	1.3e-10	2.86e-08	1.529e-08	5.99375e-09	1.10213e-08	1.87649e-08	2.85786e-08	5.90325e-09	1.17921e-09	3.20832e-09	7.70084e-09	1.53095e-08	9.27912e-09	3.52608e-09	6.89648e-09	1.12011e-08	1.68069e-08
E. coli	R.LB	TCC	leading	TCC.leading	C	53254	2202	0	0	0	2	2	2	0	0	0	0.842	1.71e-08	2.07e-09	6.16e-08	1.71e-08	2.07e-09	6.16e-08	0	0	3.15e-08	2.10172e-08	8.48305e-09	1.51839e-08	2.54292e-08	4.08802e-08	1.43293e-08	3.80978e-09	8.50384e-09	1.8317e-08	3.46934e-08	9.02846e-09	3.02031e-09	6.61085e-09	1.1043e-08	1.67322e-08
E. coli	R.LB	TCC	lagging	TCC.lagging	C	58971	2202	1	0	0	1	2	1	1	0.5	0.0126	0.987	1.54e-08	1.87e-09	5.56e-08	7.7e-09	1.95e-10	4.29e-08	7.7e-09	1.95e-10	4.29e-08	2.02342e-08	8.33216e-09	1.47312e-08	2.44335e-08	3.83759e-08	1.00744e-08	2.31885e-09	5.79331e-09	1.28078e-08	2.53622e-08	1.00485e-08	3.96617e-09	7.46388e-09	1.19303e-08	1.89108e-08
E. coli	R.LB	TCG	leading	TCG.leading	C	70176	2202	3	0	0	5	8	5	3	0.375	0.0852	0.755	5.18e-08	2.24e-08	1.02e-07	3.24e-08	1.05e-08	7.55e-08	1.94e-08	4e-09	5.67e-08	3.71303e-08	1.87545e-08	2.86316e-08	4.41234e-08	6.52075e-08	2.41137e-08	8.61339e-09	1.64353e-08	2.97243e-08	4.99216e-08	1.24164e-08	5.89118e-09	9.42925e-09	1.44323e-08	2.43636e-08
E. coli	R.LB	TCG	lagging	TCG.lagging	C	72501	2202	2	0	0	1	3	1	2	0.667	0.0943	0.992	1.88e-08	3.88e-09	5.49e-08	6.26e-09	1.58e-10	3.49e-08	1.25e-08	1.52e-09	4.53e-08	2.14128e-08	9.18753e-09	1.58909e-08	2.57584e-08	3.90421e-08	9.01086e-09	2.1081e-09	5.28027e-09	1.14932e-08	2.19233e-08	1.09752e-08	4.70556e-09	8.37359e-09	1.28635e-08	2.05539e-08
E. coli	R.LB	TCT	leading	TCT.leading	C	55734	2202	2	0	0	0	2	0	2	1	0.158	1	1.63e-08	1.97e-09	5.89e-08	0	0	3.01e-08	1.63e-08	1.97e-09	5.89e-08	2.07073e-08	8.39609e-09	1.50471e-08	2.49971e-08	3.95912e-08	7.32539e-09	1.40715e-09	3.87226e-09	9.60771e-09	1.9714e-08	1.15512e-08	5.0406e-09	8.71448e-09	1.3371e-08	2.29752e-08
E. coli	R.LB	TCT	lagging	TCT.lagging	C	56359	2202	3	0	0	0	3	0	3	1	0.292	1	2.42e-08	4.99e-09	7.06e-08	0	0	2.97e-08	2.42e-08	4.99e-09	7.06e-08	2.36232e-08	1.02426e-08	1.7449e-08	2.83779e-08	4.41811e-08	7.08806e-09	1.29331e-09	3.67792e-09	9.18733e-09	1.95056e-08	1.32049e-08	5.95467e-09	9.75093e-09	1.53499e-08	2.75345e-08
E. coli	R.LB	TTA	leading	TTA.leading	T	68767	2202	0	0	3	0	3	0	3	1	0.292	1	1.98e-08	4.09e-09	5.79e-08	0	0	2.44e-08	1.98e-08	4.09e-09	5.79e-08	2.16328e-08	9.60435e-09	1.60896e-08	2.5994e-08	4.04684e-08	6.65308e-09	1.22896e-09	3.53802e-09	8.63927e-09	1.76926e-08	1.25878e-08	5.8055e-09	9.51478e-09	1.46137e-08	2.51495e-08
E. coli	R.LB	TTA	lagging	TTA.lagging	T	68899	2202	1	3	1	0	5	3	2	0.4	0.0527	0.853	3.3e-08	1.07e-08	7.69e-08	1.98e-08	4.08e-09	5.78e-08	1.32e-08	1.6e-09	4.76e-08	2.74761e-08	1.28967e-08	2.09123e-08	3.28558e-08	4.92609e-08	1.61096e-08	4.93611e-09	1.01936e-08	2.02644e-08	3.58408e-08	1.10847e-08	4.55593e-09	8.44832e-09	1.28893e-08	2.17045e-08
E. coli	R.LB	TTC	leading	TTC.leading	T	80032	2202	1	1	2	0	4	1	3	0.75	0.194	0.994	2.27e-08	6.18e-09	5.81e-08	5.67e-09	1.44e-10	3.16e-08	1.7e-08	3.51e-09	4.97e-08	2.29515e-08	1.05222e-08	1.72931e-08	2.74644e-08	4.15632e-08	8.65426e-09	2.11424e-09	5.13031e-09	1.10376e-08	2.14722e-08	1.19935e-08	5.5711e-09	9.23352e-09	1.38659e-08	2.32674e-08
E. coli	R.LB	TTC	lagging	TTC.lagging	T	87310	2202	0	3	2	0	5	3	2	0.4	0.0527	0.853	2.6e-08	8.44e-09	6.07e-08	1.56e-08	3.22e-09	4.56e-08	1.04e-08	1.26e-09	3.76e-08	2.44038e-08	1.15257e-08	1.86008e-08	2.89065e-08	4.36062e-08	1.37916e-08	4.40619e-09	8.92295e-09	1.74388e-08	3.00997e-08	1.05187e-08	4.36115e-09	8.06412e-09	1.23303e-08	1.95908e-08
E. coli	R.LB	TTG	leading	TTG.leading	T	80256	2202	0	0	0	0	0	0	0	NA	NA	NA	0	0	2.09e-08	0	0	2.09e-08	0	0	2.09e-08	1.38377e-08	5.07355e-09	9.80601e-09	1.70427e-08	2.65985e-08	6.24704e-09	1.21637e-09	3.36215e-09	8.15237e-09	1.63068e-08	8.39357e-09	2.79913e-09	6.0287e-09	1.05403e-08	1.50373e-08
E. coli	R.LB	TTG	lagging	TTG.lagging	T	73333	2202	0	0	1	0	1	0	1	1	0.025	1	6.19e-09	1.57e-10	3.45e-08	0	0	2.28e-08	6.19e-09	1.57e-10	3.45e-08	1.64934e-08	6.42485e-09	1.18451e-08	2.01805e-08	3.14798e-08	6.46653e-09	1.27015e-09	3.51477e-09	8.41474e-09	1.6744e-08	9.66992e-09	3.8215e-09	7.28389e-09	1.14866e-08	1.77782e-08
E. coli	R.LB	TTT	leading	TTT.leading	T	108183	2202	1	0	2	0	3	0	3	1	0.292	1	1.26e-08	2.6e-09	3.68e-08	0	0	1.55e-08	1.26e-08	2.6e-09	3.68e-08	1.78345e-08	8.01305e-09	1.34271e-08	2.14277e-08	3.18854e-08	5.4393e-09	1.08586e-09	2.97895e-09	7.09965e-09	1.39508e-08	1.10744e-08	5.13541e-09	8.69988e-09	1.28241e-08	1.98936e-08
E. coli	R.LB	TTT	lagging	TTT.lagging	T	110572	2202	0	1	2	0	3	1	2	0.667	0.0943	0.992	1.23e-08	2.54e-09	3.6e-08	4.11e-09	1.04e-10	2.29e-08	8.21e-09	9.95e-10	2.97e-08	1.7593e-08	7.949e-09	1.33649e-08	2.11508e-08	3.0817e-08	7.31421e-09	1.79537e-09	4.3917e-09	9.39941e-09	1.70178e-08	9.89186e-09	4.14596e-09	7.60133e-09	1.16801e-08	1.77806e-08
E. coli	RMIX.LB	ACA	leading	ACA.leading	C	55865	2202	7	0	2	22	31	22	9	0.29	0.142	0.48	2.52e-07	1.71e-07	3.58e-07	1.79e-07	1.12e-07	2.71e-07	7.32e-08	3.35e-08	1.39e-07	2.40228e-07	1.65698e-07	2.11259e-07	2.66149e-07	3.29546e-07	1.68568e-07	1.0725e-07	1.43167e-07	1.91331e-07	2.43738e-07	7.39741e-08	3.97137e-08	5.92055e-08	8.65124e-08	1.21269e-07
E. coli	RMIX.LB	ACA	lagging	ACA.lagging	C	61147	2202	7	0	0	16	23	16	7	0.304	0.132	0.529	1.71e-07	1.08e-07	2.56e-07	1.19e-07	6.79e-08	1.93e-07	5.2e-08	2.09e-08	1.07e-07	1.70781e-07	1.12043e-07	1.47592e-07	1.911e-07	2.42316e-07	1.1441e-07	6.59874e-08	9.45672e-08	1.31513e-07	1.7497e-07	5.81913e-08	3.01863e-08	4.57859e-08	6.85883e-08	9.57799e-08
E. coli	RMIX.LB	ACC	leading	ACC.leading	C	70546	2202	12	0	16	13	41	13	28	0.683	0.519	0.819	2.64e-07	1.89e-07	3.58e-07	8.37e-08	4.46e-08	1.43e-07	1.8e-07	1.2e-07	2.61e-07	2.53525e-07	1.84781e-07	2.26381e-07	2.78065e-07	3.32056e-07	8.40775e-08	4.73769e-08	6.8531e-08	9.75303e-08	1.32082e-07	1.62954e-07	1.09371e-07	1.4138e-07	1.82478e-07	2.27466e-07
E. coli	RMIX.LB	ACC	lagging	ACC.lagging	C	78652	2202	8	0	10	9	27	9	18	0.667	0.46	0.835	1.56e-07	1.03e-07	2.27e-07	5.2e-08	2.38e-08	9.86e-08	1.04e-07	6.16e-08	1.64e-07	1.56939e-07	1.07578e-07	1.37452e-07	1.74872e-07	2.16582e-07	5.65224e-08	2.88284e-08	4.4376e-08	6.66932e-08	9.43472e-08	9.83341e-08	6.11014e-08	8.31386e-08	1.11713e-07	1.44557e-07
E. coli	RMIX.LB	ACG	leading	ACG.leading	C	71089	2202	4	0	3	21	28	21	7	0.25	0.107	0.449	1.79e-07	1.19e-07	2.59e-07	1.34e-07	8.3e-08	2.05e-07	4.47e-08	1.8e-08	9.21e-08	1.77932e-07	1.21611e-07	1.55971e-07	1.97464e-07	2.44267e-07	1.28799e-07	8.07362e-08	1.09017e-07	1.4574e-07	1.90364e-07	5.2761e-08	2.696e-08	4.14276e-08	6.23603e-08	8.78338e-08
E. coli	RMIX.LB	ACG	lagging	ACG.lagging	C	75334	2202	2	0	5	14	21	14	7	0.333	0.146	0.57	1.27e-07	7.84e-08	1.94e-07	8.44e-08	4.61e-08	1.42e-07	4.22e-08	1.7e-08	8.69e-08	1.32462e-07	8.59591e-08	1.14301e-07	1.48889e-07	1.89043e-07	8.41152e-08	4.80155e-08	6.93776e-08	9.6929e-08	1.3088e-07	5.07115e-08	2.64123e-08	4.00784e-08	5.92564e-08	8.452e-08
E. coli	RMIX.LB	ACT	leading	ACT.leading	C	48587	2202	5	0	5	7	17	7	10	0.588	0.329	0.816	1.59e-07	9.26e-08	2.54e-07	6.54e-08	2.63e-08	1.35e-07	9.35e-08	4.48e-08	1.72e-07	1.60394e-07	1.00507e-07	1.35329e-07	1.82661e-07	2.35755e-07	6.88847e-08	3.29528e-08	5.28151e-08	8.24634e-08	1.19689e-07	8.85971e-08	4.77386e-08	7.11254e-08	1.03263e-07	1.44348e-07
E. coli	RMIX.LB	ACT	lagging	ACT.lagging	C	51050	2202	1	0	4	3	8	3	5	0.625	0.245	0.915	7.12e-08	3.07e-08	1.4e-07	2.67e-08	5.5e-09	7.8e-08	4.45e-08	1.44e-08	1.04e-07	9.23326e-08	5.09872e-08	7.42128e-08	1.07558e-07	1.48776e-07	3.94753e-08	1.49024e-08	2.80393e-08	4.84458e-08	7.66441e-08	5.45471e-08	2.62073e-08	4.1494e-08	6.5131e-08	9.56471e-08
E. coli	RMIX.LB	ATA	leading	ATA.leading	T	62514	2202	1	7	7	0	15	7	8	0.533	0.266	0.787	1.09e-07	6.1e-08	1.8e-07	5.09e-08	2.04e-08	1.05e-07	5.81e-08	2.51e-08	1.15e-07	1.18965e-07	7.34542e-08	1.00205e-07	1.35562e-07	1.76121e-07	5.6332e-08	2.69266e-08	4.31352e-08	6.67813e-08	9.83808e-08	6.27862e-08	3.27155e-08	4.9818e-08	7.33399e-08	1.03457e-07
E. coli	RMIX.LB	ATA	lagging	ATA.lagging	T	64471	2202	0	11	4	0	15	11	4	0.267	0.0779	0.551	1.06e-07	5.91e-08	1.74e-07	7.75e-08	3.87e-08	1.39e-07	2.82e-08	7.68e-09	7.21e-08	1.16318e-07	7.13874e-08	9.79322e-08	1.32364e-07	1.73339e-07	7.83813e-08	4.13224e-08	6.28687e-08	9.15475e-08	1.26323e-07	4.21276e-08	1.97873e-08	3.22949e-08	5.02116e-08	7.30002e-08
E. coli	RMIX.LB	ATC	leading	ATC.leading	T	83873	2202	38	18	32	0	88	18	70	0.795	0.696	0.874	4.76e-07	3.82e-07	5.87e-07	9.75e-08	5.78e-08	1.54e-07	3.79e-07	2.95e-07	4.79e-07	4.5396e-07	3.60802e-07	4.19706e-07	4.85891e-07	5.57519e-07	9.60944e-08	5.93483e-08	8.10338e-08	1.09116e-07	1.43259e-07	3.49422e-07	2.72475e-07	3.1999e-07	3.76751e-07	4.37154e-07
E. coli	RMIX.LB	ATC	lagging	ATC.lagging	T	89164	2202	18	23	20	0	61	23	38	0.623	0.49	0.744	3.11e-07	2.38e-07	3.99e-07	1.17e-07	7.43e-08	1.76e-07	1.94e-07	1.37e-07	2.66e-07	2.99089e-07	2.29072e-07	2.72487e-07	3.24098e-07	3.78405e-07	1.14127e-07	7.45181e-08	9.73695e-08	1.28797e-07	1.64725e-07	1.78035e-07	1.26183e-07	1.57562e-07	1.96154e-07	2.39762e-07
E. coli	RMIX.LB	ATG	leading	ATG.leading	T	79672	2202	0	3	4	0	7	3	4	0.571	0.184	0.901	3.99e-08	1.6e-08	8.22e-08	1.71e-08	3.53e-09	5e-08	2.28e-08	6.21e-09	5.84e-08	6.23474e-08	3.44285e-08	5.01973e-08	7.25238e-08	9.9412e-08	2.85824e-08	1.13397e-08	2.05042e-08	3.50103e-08	5.50627e-08	3.69366e-08	1.78115e-08	2.82704e-08	4.40791e-08	6.49248e-08
E. coli	RMIX.LB	ATG	lagging	ATG.lagging	T	73551	2202	1	2	3	0	6	2	4	0.667	0.223	0.957	3.7e-08	1.36e-08	8.06e-08	1.23e-08	1.5e-09	4.46e-08	2.47e-08	6.73e-09	6.32e-08	6.15581e-08	3.28185e-08	4.94196e-08	7.18985e-08	9.862e-08	2.61021e-08	9.60649e-09	1.81765e-08	3.24028e-08	5.10202e-08	3.8813e-08	1.85109e-08	2.97693e-08	4.6289e-08	6.76668e-08
E. coli	RMIX.LB	ATT	leading	ATT.leading	T	83760	2202	2	15	1	0	18	15	3	0.167	0.0358	0.414	9.76e-08	5.78e-08	1.54e-07	8.13e-08	4.55e-08	1.34e-07	1.63e-08	3.35e-09	4.75e-08	1.07361e-07	6.78885e-08	9.14888e-08	1.21335e-07	1.55889e-07	8.14872e-08	4.8681e-08	6.76101e-08	9.3837e-08	1.2445e-07	3.2187e-08	1.45813e-08	2.42991e-08	3.86393e-08	5.73858e-08
E. coli	RMIX.LB	ATT	lagging	ATT.lagging	T	82633	2202	1	12	9	0	22	12	10	0.455	0.244	0.678	1.21e-07	7.58e-08	1.83e-07	6.59e-08	3.41e-08	1.15e-07	5.5e-08	2.64e-08	1.01e-07	1.27227e-07	8.39412e-08	1.09746e-07	1.42553e-07	1.81587e-07	6.77931e-08	3.80152e-08	5.50428e-08	7.86207e-08	1.07039e-07	5.92505e-08	3.28922e-08	4.81527e-08	6.86069e-08	9.39731e-08
E. coli	RMIX.LB	CCA	leading	CCA.leading	C	78795	2202	2	0	6	32	40	32	8	0.2	0.0905	0.356	2.31e-07	1.65e-07	3.14e-07	1.84e-07	1.26e-07	2.6e-07	4.61e-08	1.99e-08	9.09e-08	2.22765e-07	1.61141e-07	1.98963e-07	2.44655e-07	2.95511e-07	1.77188e-07	1.21622e-07	1.55164e-07	1.97009e-07	2.4529e-07	5.31423e-08	2.79212e-08	4.21531e-08	6.20611e-08	8.78986e-08
E. coli	RMIX.LB	CCA	lagging	CCA.lagging	C	92782	2202	5	0	0	35	40	35	5	0.125	0.0419	0.268	1.96e-07	1.4e-07	2.67e-07	1.71e-07	1.19e-07	2.38e-07	2.45e-08	7.95e-09	5.71e-08	1.9299e-07	1.40845e-07	1.7193e-07	2.12203e-07	2.54835e-07	1.64826e-07	1.16108e-07	1.45288e-07	1.8271e-07	2.23112e-07	3.67484e-08	1.81812e-08	2.85516e-08	4.35551e-08	6.23863e-08
E. coli	RMIX.LB	CCC	leading	CCC.leading	C	41307	2202	2	0	5	11	18	11	7	0.389	0.173	0.643	1.98e-07	1.17e-07	3.13e-07	1.21e-07	6.04e-08	2.16e-07	7.7e-08	3.09e-08	1.59e-07	1.92474e-07	1.21629e-07	1.63897e-07	2.17757e-07	2.80351e-07	1.14736e-07	5.9539e-08	9.04227e-08	1.34718e-07	1.90213e-07	7.6253e-08	3.82306e-08	5.94764e-08	9.01611e-08	1.31296e-07
E. coli	RMIX.LB	CCC	lagging	CCC.lagging	C	53963	2202	7	0	1	9	17	9	8	0.471	0.23	0.722	1.43e-07	8.33e-08	2.29e-07	7.57e-08	3.46e-08	1.44e-07	6.73e-08	2.91e-08	1.33e-07	1.47645e-07	9.2206e-08	1.25158e-07	1.67476e-07	2.17797e-07	7.74045e-08	3.9521e-08	6.04954e-08	9.17352e-08	1.30117e-07	6.96051e-08	3.63792e-08	5.49783e-08	8.18284e-08	1.14979e-07
E. coli	RMIX.LB	CCG	leading	CCG.leading	C	84992	2202	11	0	4	39	54	39	15	0.278	0.165	0.416	2.89e-07	2.17e-07	3.76e-07	2.08e-07	1.48e-07	2.85e-07	8.01e-08	4.49e-08	1.32e-07	2.77636e-07	2.10309e-07	2.51569e-07	3.01826e-07	3.53519e-07	1.9902e-07	1.4137e-07	1.76267e-07	2.19334e-07	2.65558e-07	7.91991e-08	4.79806e-08	6.59834e-08	9.05828e-08	1.19604e-07
E. coli	RMIX.LB	CCG	lagging	CCG.lagging	C	88921	2202	9	0	0	14	23	14	9	0.391	0.197	0.615	1.17e-07	7.45e-08	1.76e-07	7.15e-08	3.91e-08	1.2e-07	4.6e-08	2.1e-08	8.73e-08	1.23258e-07	8.28183e-08	1.06782e-07	1.37779e-07	1.7267e-07	7.27679e-08	4.22311e-08	5.96876e-08	8.39715e-08	1.12449e-07	5.24775e-08	2.92677e-08	4.22608e-08	6.11626e-08	8.32933e-08
E. coli	RMIX.LB	CCT	leading	CCT.leading	C	47396	2202	3	0	0	24	27	24	3	0.111	0.0235	0.292	2.59e-07	1.7e-07	3.76e-07	2.3e-07	1.47e-07	3.42e-07	2.87e-08	5.93e-09	8.4e-08	2.43847e-07	1.65158e-07	2.12139e-07	2.72435e-07	3.41027e-07	2.13472e-07	1.36422e-07	1.82935e-07	2.4022e-07	3.07451e-07	4.54151e-08	2.01328e-08	3.36741e-08	5.47866e-08	8.3735e-08
E. coli	RMIX.LB	CCT	lagging	CCT.lagging	C	53654	2202	2	0	0	9	11	9	2	0.182	0.0228	0.518	9.31e-08	4.65e-08	1.67e-07	7.62e-08	3.48e-08	1.45e-07	1.69e-08	2.05e-09	6.12e-08	1.07774e-07	6.23482e-08	8.84897e-08	1.24331e-07	1.65267e-07	7.77661e-08	3.88316e-08	6.03748e-08	9.23199e-08	1.30779e-07	3.78504e-08	1.6271e-08	2.77247e-08	4.60521e-08	7.01879e-08
E. coli	RMIX.LB	CTA	leading	CTA.leading	T	26574	2202	0	2	4	0	6	2	4	0.667	0.223	0.957	1.03e-07	3.76e-08	2.23e-07	3.42e-08	4.14e-09	1.23e-07	6.84e-08	1.86e-08	1.75e-07	1.23692e-07	6.29702e-08	9.67696e-08	1.45475e-07	2.0738e-07	5.11591e-08	1.71216e-08	3.39133e-08	6.42345e-08	1.07097e-07	7.23111e-08	3.21843e-08	5.3188e-08	8.70674e-08	1.34504e-07
E. coli	RMIX.LB	CTA	lagging	CTA.lagging	T	27433	2202	1	3	3	0	7	3	4	0.571	0.184	0.901	1.16e-07	4.66e-08	2.39e-07	4.97e-08	1.02e-08	1.45e-07	6.62e-08	1.8e-08	1.7e-07	1.32369e-07	6.90587e-08	1.04263e-07	1.55835e-07	2.21181e-07	6.04512e-08	2.17095e-08	4.1477e-08	7.56195e-08	1.21093e-07	7.09882e-08	3.09239e-08	5.21778e-08	8.61026e-08	1.2939e-07
E. coli	RMIX.LB	CTC	leading	CTC.leading	T	40079	2202	0	9	1	0	10	9	1	0.1	0.00253	0.445	1.13e-07	5.43e-08	2.08e-07	1.02e-07	4.66e-08	1.94e-07	1.13e-08	2.87e-10	6.31e-08	1.26462e-07	7.05846e-08	1.0287e-07	1.46637e-07	1.99428e-07	9.8966e-08	4.87787e-08	7.64967e-08	1.17798e-07	1.70682e-07	3.82684e-08	1.51126e-08	2.72645e-08	4.68492e-08	7.42846e-08
E. coli	RMIX.LB	CTC	lagging	CTC.lagging	T	45119	2202	4	8	1	0	13	8	5	0.385	0.139	0.684	1.31e-07	6.97e-08	2.24e-07	8.05e-08	3.48e-08	1.59e-07	5.03e-08	1.63e-08	1.17e-07	1.38214e-07	8.1418e-08	1.14932e-07	1.58563e-07	2.08939e-07	8.09613e-08	3.93812e-08	6.23342e-08	9.62372e-08	1.39818e-07	5.9171e-08	2.79079e-08	4.48986e-08	7.05783e-08	1.0353e-07
E. coli	RMIX.LB	CTG	leading	CTG.leading	T	105665	2202	12	7	10	0	29	7	22	0.759	0.565	0.897	1.25e-07	8.35e-08	1.79e-07	3.01e-08	1.21e-08	6.2e-08	9.46e-08	5.93e-08	1.43e-07	1.29279e-07	8.9884e-08	1.1373e-07	1.43278e-07	1.75133e-07	3.65945e-08	1.78917e-08	2.83762e-08	4.3543e-08	6.22429e-08	9.12376e-08	5.85849e-08	7.82312e-08	1.02577e-07	1.31392e-07
E. coli	RMIX.LB	CTG	lagging	CTG.lagging	T	102044	2202	20	5	14	0	39	5	34	0.872	0.726	0.957	1.74e-07	1.23e-07	2.37e-07	2.23e-08	7.23e-09	5.19e-08	1.51e-07	1.05e-07	2.11e-07	1.72825e-07	1.24363e-07	1.53724e-07	1.90103e-07	2.29829e-07	3.05657e-08	1.36754e-08	2.29419e-08	3.68955e-08	5.36721e-08	1.41004e-07	9.96922e-08	1.239e-07	1.5636e-07	1.90242e-07
E. coli	RMIX.LB	CTT	leading	CTT.leading	T	60745	2202	0	2	8	0	10	2	8	0.8	0.444	0.975	7.48e-08	3.59e-08	1.37e-07	1.5e-08	1.81e-09	5.4e-08	5.98e-08	2.58e-08	1.18e-07	9.19203e-08	5.30132e-08	7.55987e-08	1.05949e-07	1.43046e-07	2.95693e-08	1.07098e-08	2.06478e-08	3.65462e-08	5.93177e-08	6.404e-08	3.34522e-08	5.08359e-08	7.49435e-08	1.06386e-07
E. coli	RMIX.LB	CTT	lagging	CTT.lagging	T	66279	2202	1	6	13	0	20	6	14	0.7	0.457	0.881	1.37e-07	8.37e-08	2.12e-07	4.11e-08	1.51e-08	8.95e-08	9.59e-08	5.24e-08	1.61e-07	1.41519e-07	9.12353e-08	1.20988e-07	1.59782e-07	2.03391e-07	4.82856e-08	2.25937e-08	3.65795e-08	5.78591e-08	8.49535e-08	9.13206e-08	5.34758e-08	7.54744e-08	1.04959e-07	1.41369e-07
E. coli	RMIX.LB	GCA	leading	GCA.leading	C	94789	2202	23	1	6	59	89	60	29	0.326	0.23	0.433	4.26e-07	3.42e-07	5.25e-07	2.87e-07	2.19e-07	3.7e-07	1.39e-07	9.3e-08	2e-07	4.08911e-07	3.27435e-07	3.78081e-07	4.3769e-07	4.97626e-07	2.75928e-07	2.10694e-07	2.50635e-07	2.99605e-07	3.50837e-07	1.2993e-07	8.70659e-08	1.13023e-07	1.45021e-07	1.81617e-07
E. coli	RMIX.LB	GCA	lagging	GCA.lagging	C	96471	2202	18	0	0	24	42	24	18	0.429	0.277	0.59	1.98e-07	1.42e-07	2.67e-07	1.13e-07	7.24e-08	1.68e-07	8.47e-08	5.02e-08	1.34e-07	1.94983e-07	1.41456e-07	1.74737e-07	2.1364e-07	2.57714e-07	1.10301e-07	7.06595e-08	9.46132e-08	1.24554e-07	1.57552e-07	8.2206e-08	5.11878e-08	6.9605e-08	9.34193e-08	1.20572e-07
E. coli	RMIX.LB	GCC	leading	GCC.leading	C	87383	2202	4	0	18	41	63	41	22	0.349	0.233	0.48	3.27e-07	2.52e-07	4.19e-07	2.13e-07	1.53e-07	2.89e-07	1.14e-07	7.17e-08	1.73e-07	3.14302e-07	2.4112e-07	2.8672e-07	3.39196e-07	3.99005e-07	2.0428e-07	1.45208e-07	1.81884e-07	2.2504e-07	2.72973e-07	1.07419e-07	6.96341e-08	9.20749e-08	1.2098e-07	1.53716e-07
E. coli	RMIX.LB	GCC	lagging	GCC.lagging	C	97734	2202	8	1	6	16	31	17	14	0.452	0.273	0.64	1.44e-07	9.79e-08	2.04e-07	7.9e-08	4.6e-08	1.26e-07	6.51e-08	3.56e-08	1.09e-07	1.46547e-07	1.03051e-07	1.29464e-07	1.62038e-07	1.97739e-07	7.93615e-08	4.71493e-08	6.62008e-08	9.07775e-08	1.2114e-07	6.6647e-08	3.99454e-08	5.5366e-08	7.64479e-08	1.01348e-07
E. coli	RMIX.LB	GCG	leading	GCG.leading	C	120413	2202	40	0	5	77	122	77	45	0.369	0.283	0.461	4.6e-07	3.82e-07	5.49e-07	2.9e-07	2.29e-07	3.63e-07	1.7e-07	1.24e-07	2.27e-07	4.45155e-07	3.68246e-07	4.17088e-07	4.71893e-07	5.28374e-07	2.81592e-07	2.22412e-07	2.59225e-07	3.03188e-07	3.45712e-07	1.59445e-07	1.17356e-07	1.42816e-07	1.74697e-07	2.10675e-07
E. coli	RMIX.LB	GCG	lagging	GCG.lagging	C	109914	2202	22	0	5	26	53	26	27	0.509	0.368	0.649	2.19e-07	1.64e-07	2.86e-07	1.07e-07	7.02e-08	1.57e-07	1.12e-07	7.35e-08	1.62e-07	2.14926e-07	1.61538e-07	1.94921e-07	2.33798e-07	2.7609e-07	1.05254e-07	6.9274e-08	9.10391e-08	1.18022e-07	1.48466e-07	1.06272e-07	7.14554e-08	9.25789e-08	1.18559e-07	1.48472e-07
E. coli	RMIX.LB	GCT	leading	GCT.leading	C	81346	2202	12	0	2	37	51	37	14	0.275	0.159	0.417	2.85e-07	2.12e-07	3.74e-07	2.07e-07	1.45e-07	2.85e-07	7.82e-08	4.27e-08	1.31e-07	2.74391e-07	2.07553e-07	2.48199e-07	2.98933e-07	3.53563e-07	1.97732e-07	1.40174e-07	1.7492e-07	2.18289e-07	2.65951e-07	7.7463e-08	4.62978e-08	6.4368e-08	8.87893e-08	1.19327e-07
E. coli	RMIX.LB	GCT	lagging	GCT.lagging	C	79812	2202	9	0	1	12	22	12	10	0.455	0.244	0.678	1.25e-07	7.84e-08	1.9e-07	6.83e-08	3.53e-08	1.19e-07	5.69e-08	2.73e-08	1.05e-07	1.30383e-07	8.54224e-08	1.12458e-07	1.46168e-07	1.85244e-07	7.03679e-08	3.91648e-08	5.69702e-08	8.18158e-08	1.12017e-07	6.10805e-08	3.33086e-08	4.97514e-08	7.07845e-08	9.70865e-08
E. coli	RMIX.LB	GTA	leading	GTA.leading	T	54106	2202	4	14	4	0	22	14	8	0.364	0.172	0.593	1.85e-07	1.16e-07	2.8e-07	1.18e-07	6.42e-08	1.97e-07	6.71e-08	2.9e-08	1.32e-07	1.81749e-07	1.19643e-07	1.56275e-07	2.04678e-07	2.5774e-07	1.12411e-07	6.31444e-08	9.20368e-08	1.30037e-07	1.76015e-07	6.97826e-08	3.60437e-08	5.49777e-08	8.19839e-08	1.16303e-07
E. coli	RMIX.LB	GTA	lagging	GTA.lagging	T	51158	2202	8	35	2	0	45	35	10	0.222	0.112	0.371	3.99e-07	2.91e-07	5.35e-07	3.11e-07	2.16e-07	4.32e-07	8.88e-08	4.26e-08	1.63e-07	3.70882e-07	2.70723e-07	3.32502e-07	4.06165e-07	4.87391e-07	2.90404e-07	2.00623e-07	2.557e-07	3.2222e-07	3.98714e-07	8.4631e-08	4.61749e-08	6.77991e-08	9.88355e-08	1.3891e-07
E. coli	RMIX.LB	GTC	leading	GTC.leading	T	54392	2202	1	27	26	0	54	27	27	0.5	0.361	0.639	4.51e-07	3.39e-07	5.88e-07	2.25e-07	1.49e-07	3.28e-07	2.25e-07	1.49e-07	3.28e-07	4.20923e-07	3.15652e-07	3.8085e-07	4.5798e-07	5.39913e-07	2.10701e-07	1.37835e-07	1.81598e-07	2.36302e-07	2.99937e-07	1.97327e-07	1.29523e-07	1.70363e-07	2.21723e-07	2.80352e-07
E. coli	RMIX.LB	GTC	lagging	GTC.lagging	T	54566	2202	1	37	9	0	47	37	10	0.213	0.107	0.357	3.91e-07	2.87e-07	5.2e-07	3.08e-07	2.17e-07	4.24e-07	8.32e-08	3.99e-08	1.53e-07	3.64636e-07	2.64759e-07	3.26858e-07	3.99597e-07	4.75932e-07	2.88906e-07	2.0351e-07	2.55557e-07	3.19845e-07	3.88601e-07	8.08385e-08	4.44704e-08	6.48676e-08	9.44815e-08	1.3075e-07
E. coli	RMIX.LB	GTG	leading	GTG.leading	T	73134	2202	8	19	11	0	38	19	19	0.5	0.334	0.666	2.36e-07	1.67e-07	3.24e-07	1.18e-07	7.1e-08	1.84e-07	1.18e-07	7.1e-08	1.84e-07	2.28045e-07	1.64513e-07	2.03378e-07	2.50826e-07	3.03445e-07	1.1427e-07	6.99774e-08	9.62437e-08	1.30082e-07	1.68448e-07	1.09582e-07	6.89508e-08	9.24854e-08	1.24244e-07	1.63028e-07
E. coli	RMIX.LB	GTG	lagging	GTG.lagging	T	59734	2202	17	19	9	0	45	19	26	0.578	0.422	0.723	3.42e-07	2.5e-07	4.58e-07	1.44e-07	8.7e-08	2.26e-07	1.98e-07	1.29e-07	2.9e-07	3.21155e-07	2.36751e-07	2.89197e-07	3.50059e-07	4.21041e-07	1.37389e-07	8.34914e-08	1.14711e-07	1.57174e-07	2.05054e-07	1.74391e-07	1.14635e-07	1.49761e-07	1.96244e-07	2.48105e-07
E. coli	RMIX.LB	GTT	leading	GTT.leading	T	84551	2202	0	20	17	0	37	20	17	0.459	0.295	0.631	1.99e-07	1.4e-07	2.74e-07	1.07e-07	6.56e-08	1.66e-07	9.13e-08	5.32e-08	1.46e-07	1.95134e-07	1.39244e-07	1.73383e-07	2.15282e-07	2.59098e-07	1.04746e-07	6.55501e-08	8.89227e-08	1.18304e-07	1.52866e-07	8.8476e-08	5.44707e-08	7.43507e-08	1.00985e-07	1.30523e-07
E. coli	RMIX.LB	GTT	lagging	GTT.lagging	T	80629	2202	0	20	7	0	27	20	7	0.259	0.111	0.463	1.52e-07	1e-07	2.21e-07	1.13e-07	6.88e-08	1.74e-07	3.94e-08	1.59e-08	8.12e-08	1.53649e-07	1.05399e-07	1.34401e-07	1.71023e-07	2.10584e-07	1.10201e-07	6.82799e-08	9.31928e-08	1.2525e-07	1.62948e-07	4.8232e-08	2.51293e-08	3.81251e-08	5.66874e-08	7.93109e-08
E. coli	RMIX.LB	TCA	leading	TCA.leading	C	79213	2202	13	0	2	10	25	10	15	0.6	0.387	0.789	1.43e-07	9.28e-08	2.12e-07	5.73e-08	2.75e-08	1.05e-07	8.6e-08	4.81e-08	1.42e-07	1.45433e-07	9.86249e-08	1.26738e-07	1.62458e-07	2.02637e-07	6.08612e-08	3.17791e-08	4.83727e-08	7.13787e-08	9.93799e-08	8.357e-08	4.98232e-08	6.98926e-08	9.56253e-08	1.25091e-07
E. coli	RMIX.LB	TCA	lagging	TCA.lagging	C	88327	2202	19	0	0	7	26	7	19	0.731	0.522	0.884	1.34e-07	8.73e-08	1.96e-07	3.6e-08	1.45e-08	7.42e-08	9.77e-08	5.88e-08	1.53e-07	1.37476e-07	9.40154e-08	1.19729e-07	1.535e-07	1.91233e-07	4.22965e-08	2.04362e-08	3.25871e-08	5.03914e-08	7.22196e-08	9.33435e-08	5.87117e-08	7.87237e-08	1.05751e-07	1.38501e-07
E. coli	RMIX.LB	TCC	leading	TCC.leading	C	53254	2202	5	0	0	15	20	15	5	0.25	0.0866	0.491	1.71e-07	1.04e-07	2.63e-07	1.28e-07	7.16e-08	2.11e-07	4.26e-08	1.38e-08	9.95e-08	1.70571e-07	1.105e-07	1.45852e-07	1.92482e-07	2.44448e-07	1.21633e-07	7.01921e-08	1.00147e-07	1.40689e-07	1.88476e-07	5.30508e-08	2.50595e-08	4.05908e-08	6.33208e-08	9.25421e-08
E. coli	RMIX.LB	TCC	lagging	TCC.lagging	C	58971	2202	5	0	1	6	12	6	6	0.5	0.211	0.789	9.24e-08	4.78e-08	1.61e-07	4.62e-08	1.7e-08	1.01e-07	4.62e-08	1.7e-08	1.01e-07	1.05874e-07	6.36886e-08	8.84617e-08	1.21678e-07	1.59072e-07	5.34517e-08	2.48939e-08	4.04269e-08	6.41488e-08	9.4734e-08	5.45873e-08	2.64706e-08	4.22349e-08	6.48173e-08	9.32577e-08
E. coli	RMIX.LB	TCG	leading	TCG.leading	C	70176	2202	11	0	1	31	43	31	12	0.279	0.153	0.437	2.78e-07	2.01e-07	3.75e-07	2.01e-07	1.36e-07	2.85e-07	7.77e-08	4.01e-08	1.36e-07	2.65264e-07	1.93001e-07	2.37217e-07	2.90564e-07	3.49636e-07	1.90648e-07	1.29258e-07	1.66616e-07	2.11883e-07	2.62482e-07	7.66874e-08	4.36933e-08	6.27293e-08	8.87839e-08	1.20891e-07
E. coli	RMIX.LB	TCG	lagging	TCG.lagging	C	72501	2202	7	0	0	10	17	10	7	0.412	0.184	0.671	1.06e-07	6.2e-08	1.7e-07	6.26e-08	3e-08	1.15e-07	4.38e-08	1.76e-08	9.03e-08	1.15694e-07	7.25895e-08	9.84626e-08	1.30694e-07	1.70154e-07	6.57711e-08	3.50955e-08	5.22946e-08	7.72092e-08	1.07437e-07	5.18524e-08	2.6844e-08	4.06942e-08	6.12014e-08	8.73902e-08
E. coli	RMIX.LB	TCT	leading	TCT.leading	C	55734	2202	11	0	1	10	22	10	12	0.545	0.322	0.756	1.79e-07	1.12e-07	2.71e-07	8.15e-08	3.91e-08	1.5e-07	9.78e-08	5.05e-08	1.71e-07	1.77396e-07	1.16606e-07	1.52705e-07	1.99569e-07	2.52547e-07	8.21809e-08	4.23115e-08	6.49348e-08	9.66029e-08	1.36004e-07	9.21046e-08	5.14953e-08	7.52393e-08	1.06721e-07	1.4499e-07
E. coli	RMIX.LB	TCT	lagging	TCT.lagging	C	56359	2202	8	0	0	5	13	5	8	0.615	0.316	0.861	1.05e-07	5.58e-08	1.79e-07	4.03e-08	1.31e-08	9.4e-08	6.45e-08	2.78e-08	1.27e-07	1.16629e-07	6.99674e-08	9.74939e-08	1.33372e-07	1.76003e-07	4.83938e-08	2.12329e-08	3.6057e-08	5.82837e-08	8.86475e-08	6.74588e-08	3.52671e-08	5.33776e-08	7.96228e-08	1.11336e-07
E. coli	RMIX.LB	TTA	leading	TTA.leading	T	68767	2202	2	7	13	0	22	7	15	0.682	0.451	0.861	1.45e-07	9.11e-08	2.2e-07	4.62e-08	1.86e-08	9.52e-08	9.91e-08	5.54e-08	1.63e-07	1.4844e-07	9.79387e-08	1.27846e-07	1.66744e-07	2.10113e-07	5.19497e-08	2.48261e-08	3.97872e-08	6.19506e-08	8.90921e-08	9.39334e-08	5.60031e-08	7.79297e-08	1.07538e-07	1.4091e-07
E. coli	RMIX.LB	TTA	lagging	TTA.lagging	T	68899	2202	4	9	7	0	20	9	11	0.55	0.315	0.769	1.32e-07	8.05e-08	2.04e-07	5.93e-08	2.71e-08	1.13e-07	7.25e-08	3.62e-08	1.3e-07	1.36702e-07	8.93361e-08	1.17384e-07	1.53515e-07	1.94798e-07	6.26853e-08	3.18282e-08	4.9187e-08	7.39449e-08	1.05162e-07	7.31088e-08	4.06132e-08	5.90741e-08	8.46901e-08	1.16332e-07
E. coli	RMIX.LB	TTC	leading	TTC.leading	T	80032	2202	3	9	11	0	23	9	14	0.609	0.385	0.803	1.31e-07	8.27e-08	1.96e-07	5.11e-08	2.34e-08	9.69e-08	7.94e-08	4.34e-08	1.33e-07	1.35284e-07	8.98673e-08	1.1725e-07	1.51919e-07	1.90479e-07	5.53241e-08	2.84935e-08	4.33339e-08	6.54983e-08	9.18042e-08	7.88279e-08	4.59557e-08	6.52849e-08	9.07485e-08	1.20918e-07
E. coli	RMIX.LB	TTC	lagging	TTC.lagging	T	87310	2202	0	21	10	0	31	21	10	0.323	0.167	0.514	1.61e-07	1.1e-07	2.29e-07	1.09e-07	6.76e-08	1.67e-07	5.2e-08	2.49e-08	9.57e-08	1.61382e-07	1.12559e-07	1.42322e-07	1.7865e-07	2.19018e-07	1.0667e-07	6.66322e-08	9.03343e-08	1.21399e-07	1.55428e-07	5.6865e-08	3.1224e-08	4.62683e-08	6.59115e-08	8.92367e-08
E. coli	RMIX.LB	TTG	leading	TTG.leading	T	80256	2202	7	2	8	0	17	2	15	0.882	0.636	0.985	9.62e-08	5.6e-08	1.54e-07	1.13e-08	1.37e-09	4.09e-08	8.49e-08	4.75e-08	1.4e-07	1.06328e-07	6.60918e-08	9.02116e-08	1.2079e-07	1.55423e-07	2.46339e-08	9.1026e-09	1.72734e-08	3.02698e-08	4.86886e-08	8.25569e-08	4.97069e-08	6.90426e-08	9.43097e-08	1.25092e-07
E. coli	RMIX.LB	TTG	lagging	TTG.lagging	T	73333	2202	3	1	8	0	12	1	11	0.917	0.615	0.998	7.43e-08	3.84e-08	1.3e-07	6.19e-09	1.57e-10	3.45e-08	6.81e-08	3.4e-08	1.22e-07	8.98353e-08	5.44551e-08	7.48826e-08	1.02739e-07	1.35625e-07	2.1758e-08	7.44718e-09	1.46862e-08	2.7245e-08	4.51733e-08	6.95252e-08	3.92738e-08	5.64785e-08	8.05315e-08	1.08238e-07
E. coli	RMIX.LB	TTT	leading	TTT.leading	T	108183	2202	2	3	20	0	25	3	22	0.88	0.688	0.975	1.05e-07	6.79e-08	1.55e-07	1.26e-08	2.6e-09	3.68e-08	9.24e-08	5.79e-08	1.4e-07	1.11511e-07	7.60013e-08	9.73055e-08	1.24031e-07	1.54297e-07	2.27572e-08	9.57284e-09	1.65883e-08	2.7711e-08	4.19574e-08	8.93256e-08	5.75327e-08	7.65495e-08	1.00703e-07	1.27402e-07
E. coli	RMIX.LB	TTT	lagging	TTT.lagging	T	110572	2202	3	12	10	0	25	12	13	0.52	0.313	0.722	1.03e-07	6.64e-08	1.52e-07	4.93e-08	2.55e-08	8.61e-08	5.34e-08	2.84e-08	9.13e-08	1.09478e-07	7.40919e-08	9.57182e-08	1.22211e-07	1.51429e-07	5.29987e-08	2.99346e-08	4.29844e-08	6.16027e-08	8.36768e-08	5.69312e-08	3.40718e-08	4.71225e-08	6.55409e-08	8.73019e-08
E. coli	MMR-.LB	ACA	leading	ACA.leading	C	55865	2202	3	0	1	133	137	133	4	0.0292	0.00801	0.0731	1.11e-06	9.35e-07	1.32e-06	1.08e-06	9.05e-07	1.28e-06	3.25e-08	8.86e-09	8.33e-08	1.11321e-06	9.3742e-07	1.04736e-06	1.17601e-06	1.30319e-06	1.08317e-06	9.09158e-07	1.0198e-06	1.14265e-06	1.2695e-06	3.57166e-08	1.30382e-08	2.46579e-08	4.44749e-08	7.2274e-08
E. coli	MMR-.LB	ACA	lagging	ACA.lagging	C	61147	2202	1	0	4	77	82	77	5	0.061	0.0201	0.137	6.09e-07	4.84e-07	7.56e-07	5.72e-07	4.51e-07	7.15e-07	3.71e-08	1.21e-08	8.67e-08	6.13336e-07	4.87682e-07	5.67021e-07	6.57373e-07	7.52197e-07	5.76088e-07	4.56055e-07	5.31107e-07	6.18761e-07	7.1128e-07	3.9212e-08	1.5171e-08	2.79543e-08	4.82034e-08	7.55376e-08
E. coli	MMR-.LB	ACC	leading	ACC.leading	C	70546	2202	3	0	7	310	320	310	10	0.0312	0.0151	0.0567	2.06e-06	1.84e-06	2.3e-06	2e-06	1.78e-06	2.23e-06	6.44e-08	3.09e-08	1.18e-07	2.05664e-06	1.83488e-06	1.97785e-06	2.13375e-06	2.29125e-06	1.99253e-06	1.7742e-06	1.91623e-06	2.06821e-06	2.21675e-06	6.2189e-08	3.11334e-08	4.86218e-08	7.36302e-08	1.05129e-07
E. coli	MMR-.LB	ACC	lagging	ACC.lagging	C	78652	2202	3	0	17	94	114	94	20	0.175	0.111	0.258	6.58e-07	5.43e-07	7.91e-07	5.43e-07	4.39e-07	6.64e-07	1.15e-07	7.05e-08	1.78e-07	6.61615e-07	5.45468e-07	6.18091e-07	7.03175e-07	7.88135e-07	5.46939e-07	4.43594e-07	5.08664e-07	5.82789e-07	6.61466e-07	1.10253e-07	6.77735e-08	9.23989e-08	1.25779e-07	1.63234e-07
E. coli	MMR-.LB	ACG	leading	ACG.leading	C	71089	2202	2	0	1	278	281	278	3	0.0107	0.00221	0.0309	1.8e-06	1.59e-06	2.02e-06	1.78e-06	1.57e-06	2e-06	1.92e-08	3.95e-09	5.6e-08	1.79416e-06	1.59312e-06	1.72069e-06	1.86562e-06	2.01198e-06	1.77501e-06	1.57133e-06	1.70225e-06	1.8459e-06	1.98913e-06	2.42669e-08	8.30901e-09	1.63053e-08	3.02754e-08	5.06419e-08
E. coli	MMR-.LB	ACG	lagging	ACG.lagging	C	75334	2202	2	0	1	92	95	92	3	0.0316	0.00656	0.0895	5.73e-07	4.63e-07	7e-07	5.55e-07	4.47e-07	6.8e-07	1.81e-08	3.73e-09	5.29e-08	5.76045e-07	4.66854e-07	5.35771e-07	6.14986e-07	6.94135e-07	5.57769e-07	4.50044e-07	5.17393e-07	5.9547e-07	6.77012e-07	2.35184e-08	7.87824e-09	1.59069e-08	2.93013e-08	4.88501e-08
E. coli	MMR-.LB	ACT	leading	ACT.leading	C	48587	2202	2	0	1	25	28	25	3	0.107	0.0227	0.282	2.62e-07	1.74e-07	3.78e-07	2.34e-07	1.51e-07	3.45e-07	2.8e-08	5.78e-09	8.19e-08	2.72983e-07	1.84136e-07	2.37765e-07	3.04838e-07	3.79779e-07	2.44781e-07	1.62113e-07	2.107e-07	2.74946e-07	3.45988e-07	3.27553e-08	1.05765e-08	2.15564e-08	4.11819e-08	6.96764e-08
E. coli	MMR-.LB	ACT	lagging	ACT.lagging	C	51050	2202	0	0	1	22	23	22	1	0.0435	0.0011	0.219	2.05e-07	1.3e-07	3.07e-07	1.96e-07	1.23e-07	2.96e-07	8.9e-09	2.25e-10	4.96e-08	2.15999e-07	1.39898e-07	1.85609e-07	2.43017e-07	3.07686e-07	2.07415e-07	1.30864e-07	1.77181e-07	2.34146e-07	2.99667e-07	1.89785e-08	4.72077e-09	1.12402e-08	2.43665e-08	4.54368e-08
E. coli	MMR-.LB	ATA	leading	ATA.leading	T	62514	2202	1	116	1	0	118	116	2	0.0169	0.00206	0.0599	8.57e-07	7.1e-07	1.03e-06	8.43e-07	6.96e-07	1.01e-06	1.45e-08	1.76e-09	5.25e-08	8.59916e-07	7.14881e-07	8.04716e-07	9.12071e-07	1.02305e-06	8.45432e-07	6.97192e-07	7.91163e-07	8.97006e-07	1.00804e-06	2.1621e-08	6.30775e-09	1.38784e-08	2.74044e-08	4.74982e-08
E. coli	MMR-.LB	ATA	lagging	ATA.lagging	T	64471	2202	1	214	1	0	216	214	2	0.00926	0.00112	0.033	1.52e-06	1.33e-06	1.74e-06	1.51e-06	1.31e-06	1.72e-06	1.41e-08	1.71e-09	5.09e-08	1.52012e-06	1.32679e-06	1.44918e-06	1.58813e-06	1.72768e-06	1.50738e-06	1.31216e-06	1.43673e-06	1.57643e-06	1.71189e-06	2.10815e-08	6.29804e-09	1.3426e-08	2.66e-08	4.68169e-08
E. coli	MMR-.LB	ATC	leading	ATC.leading	T	83873	2202	134	141	6	0	281	141	140	0.498	0.438	0.558	1.52e-06	1.35e-06	1.71e-06	7.63e-07	6.43e-07	9e-07	7.58e-07	6.38e-07	8.95e-07	1.52118e-06	1.34551e-06	1.45968e-06	1.58207e-06	1.70105e-06	7.65944e-07	6.47202e-07	7.21592e-07	8.08816e-07	8.97767e-07	7.40826e-07	6.2461e-07	6.973e-07	7.82916e-07	8.68463e-07
E. coli	MMR-.LB	ATC	lagging	ATC.lagging	T	89164	2202	69	341	9	0	419	341	78	0.186	0.15	0.227	2.13e-06	1.93e-06	2.35e-06	1.74e-06	1.56e-06	1.93e-06	3.97e-07	3.14e-07	4.96e-07	2.13238e-06	1.93374e-06	2.06246e-06	2.20236e-06	2.34305e-06	1.7342e-06	1.55624e-06	1.66976e-06	1.79721e-06	1.92179e-06	3.85924e-07	3.02577e-07	3.54804e-07	4.14685e-07	4.78925e-07
E. coli	MMR-.LB	ATG	leading	ATG.leading	T	79672	2202	9	97	4	0	110	97	13	0.118	0.0645	0.194	6.27e-07	5.15e-07	7.56e-07	5.53e-07	4.48e-07	6.74e-07	7.41e-08	3.95e-08	1.27e-07	6.30171e-07	5.1811e-07	5.90266e-07	6.69129e-07	7.51667e-07	5.56033e-07	4.52674e-07	5.17977e-07	5.92476e-07	6.70289e-07	7.15104e-08	3.85718e-08	5.76356e-08	8.34058e-08	1.14587e-07
E. coli	MMR-.LB	ATG	lagging	ATG.lagging	T	73551	2202	3	153	3	0	159	153	6	0.0377	0.014	0.0803	9.82e-07	8.35e-07	1.15e-06	9.45e-07	8.01e-07	1.11e-06	3.7e-08	1.36e-08	8.06e-08	9.82291e-07	8.34993e-07	9.28813e-07	1.0332e-06	1.14626e-06	9.45499e-07	8.02089e-07	8.9284e-07	9.95546e-07	1.09908e-06	3.87626e-08	1.70333e-08	2.84674e-08	4.72018e-08	7.07801e-08
E. coli	MMR-.LB	ATT	leading	ATT.leading	T	83760	2202	6	76	4	0	86	76	10	0.116	0.0572	0.203	4.66e-07	3.73e-07	5.76e-07	4.12e-07	3.25e-07	5.16e-07	5.42e-08	2.6e-08	9.97e-08	4.70496e-07	3.75827e-07	4.34853e-07	5.03752e-07	5.76474e-07	4.16385e-07	3.30398e-07	3.8267e-07	4.47222e-07	5.12286e-07	5.34663e-08	2.68747e-08	4.16582e-08	6.32672e-08	9.00099e-08
E. coli	MMR-.LB	ATT	lagging	ATT.lagging	T	82633	2202	7	136	1	0	144	136	8	0.0556	0.0243	0.107	7.91e-07	6.67e-07	9.32e-07	7.47e-07	6.27e-07	8.84e-07	4.4e-08	1.9e-08	8.66e-08	7.93162e-07	6.69985e-07	7.47946e-07	8.35961e-07	9.26598e-07	7.49531e-07	6.29351e-07	7.05472e-07	7.92108e-07	8.80698e-07	4.43195e-08	2.035e-08	3.41011e-08	5.28859e-08	7.59963e-08
E. coli	MMR-.LB	CCA	leading	CCA.leading	C	78795	2202	2	0	0	134	136	134	2	0.0147	0.00179	0.0521	7.84e-07	6.58e-07	9.27e-07	7.72e-07	6.47e-07	9.15e-07	1.15e-08	1.4e-09	4.16e-08	7.84931e-07	6.61055e-07	7.38695e-07	8.27557e-07	9.2268e-07	7.74688e-07	6.51026e-07	7.28525e-07	8.18999e-07	9.12546e-07	1.83483e-08	5.46963e-09	1.17141e-08	2.32723e-08	3.98287e-08
E. coli	MMR-.LB	CCA	lagging	CCA.lagging	C	92782	2202	3	0	1	79	83	79	4	0.0482	0.0133	0.119	4.06e-07	3.24e-07	5.04e-07	3.87e-07	3.06e-07	4.82e-07	1.96e-08	5.33e-09	5.01e-08	4.11152e-07	3.28923e-07	3.80597e-07	4.39368e-07	5.01737e-07	3.9151e-07	3.10606e-07	3.60315e-07	4.20392e-07	4.83675e-07	2.36063e-08	9.05308e-09	1.65901e-08	2.91284e-08	4.70887e-08
E. coli	MMR-.LB	CCC	leading	CCC.leading	C	41307	2202	1	0	3	239	243	239	4	0.0165	0.0045	0.0416	2.67e-06	2.35e-06	3.03e-06	2.63e-06	2.3e-06	2.98e-06	4.4e-08	1.2e-08	1.13e-07	2.66973e-06	2.34854e-06	2.55208e-06	2.78467e-06	3.01596e-06	2.62388e-06	2.29984e-06	2.51002e-06	2.73585e-06	2.95945e-06	4.47049e-08	1.58666e-08	3.0454e-08	5.58248e-08	8.94305e-08
E. coli	MMR-.LB	CCC	lagging	CCC.lagging	C	53963	2202	1	0	0	126	127	126	1	0.00787	0.000199	0.0431	1.07e-06	8.91e-07	1.27e-06	1.06e-06	8.83e-07	1.26e-06	8.42e-09	2.13e-10	4.69e-08	1.06994e-06	8.95968e-07	1.00537e-06	1.1326e-06	1.25697e-06	1.06124e-06	8.8385e-07	9.95738e-07	1.1246e-06	1.25755e-06	1.83672e-08	4.44838e-09	1.0784e-08	2.35472e-08	4.42858e-08
E. coli	MMR-.LB	CCG	leading	CCG.leading	C	84992	2202	5	0	3	418	426	418	8	0.0188	0.00814	0.0367	2.28e-06	2.07e-06	2.5e-06	2.23e-06	2.02e-06	2.46e-06	4.27e-08	1.85e-08	8.42e-08	2.27429e-06	2.06766e-06	2.19993e-06	2.34669e-06	2.49443e-06	2.23343e-06	2.02136e-06	2.15862e-06	2.30703e-06	2.4526e-06	4.35077e-08	2.04165e-08	3.32598e-08	5.20581e-08	7.59959e-08
E. coli	MMR-.LB	CCG	lagging	CCG.lagging	C	88921	2202	3	0	2	187	192	187	5	0.026	0.00851	0.0597	9.81e-07	8.47e-07	1.13e-06	9.55e-07	8.23e-07	1.1e-06	2.55e-08	8.29e-09	5.96e-08	9.81477e-07	8.51553e-07	9.32429e-07	1.02856e-06	1.12356e-06	9.56095e-07	8.22707e-07	9.0767e-07	1.00255e-06	1.09918e-06	2.86075e-08	1.13431e-08	2.0592e-08	3.50189e-08	5.40955e-08
E. coli	MMR-.LB	CCT	leading	CCT.leading	C	47396	2202	3	0	1	31	35	31	4	0.114	0.032	0.267	3.35e-07	2.34e-07	4.66e-07	2.97e-07	2.02e-07	4.22e-07	3.83e-08	1.04e-08	9.81e-08	3.45289e-07	2.44484e-07	3.06181e-07	3.816e-07	4.66573e-07	3.08098e-07	2.11663e-07	2.70501e-07	3.42231e-07	4.23846e-07	4.06194e-08	1.43647e-08	2.78312e-08	5.05107e-08	8.11135e-08
E. coli	MMR-.LB	CCT	lagging	CCT.lagging	C	53654	2202	3	0	0	48	51	48	3	0.0588	0.0123	0.162	4.32e-07	3.21e-07	5.68e-07	4.06e-07	3e-07	5.39e-07	2.54e-08	5.24e-09	7.42e-08	4.39928e-07	3.31718e-07	3.98788e-07	4.7882e-07	5.62846e-07	4.13867e-07	3.05064e-07	3.72764e-07	4.5292e-07	5.35645e-07	3.01716e-08	9.93934e-09	2.00251e-08	3.78818e-08	6.36141e-08
E. coli	MMR-.LB	CTA	leading	CTA.leading	T	26574	2202	0	101	2	0	103	101	2	0.0194	0.00236	0.0684	1.76e-06	1.44e-06	2.13e-06	1.73e-06	1.41e-06	2.1e-06	3.42e-08	4.14e-09	1.23e-07	1.7608e-06	1.43515e-06	1.64344e-06	1.87303e-06	2.11327e-06	1.72465e-06	1.41092e-06	1.60529e-06	1.83608e-06	2.07489e-06	3.99474e-08	1.04087e-08	2.4456e-08	5.05708e-08	9.44745e-08
E. coli	MMR-.LB	CTA	lagging	CTA.lagging	T	27433	2202	0	270	1	0	271	270	1	0.00369	9.34e-05	0.0204	4.49e-06	3.97e-06	5.05e-06	4.47e-06	3.95e-06	5.04e-06	1.66e-08	4.19e-10	9.22e-08	4.4726e-06	3.96389e-06	4.28553e-06	4.65297e-06	5.01251e-06	4.45304e-06	3.93694e-06	4.26875e-06	4.63213e-06	4.98757e-06	2.80483e-08	6.45751e-09	1.59034e-08	3.60951e-08	7.01512e-08
E. coli	MMR-.LB	CTC	leading	CTC.leading	T	40079	2202	1	135	3	0	139	135	4	0.0288	0.0079	0.072	1.58e-06	1.32e-06	1.86e-06	1.53e-06	1.28e-06	1.81e-06	4.53e-08	1.23e-08	1.16e-07	1.57387e-06	1.32132e-06	1.48399e-06	1.66285e-06	1.84189e-06	1.52797e-06	1.2825e-06	1.43842e-06	1.61322e-06	1.79531e-06	4.6642e-08	1.61566e-08	3.1902e-08	5.78413e-08	9.56969e-08
E. coli	MMR-.LB	CTC	lagging	CTC.lagging	T	45119	2202	2	361	3	0	366	361	5	0.0137	0.00445	0.0316	3.68e-06	3.32e-06	4.08e-06	3.63e-06	3.27e-06	4.03e-06	5.03e-08	1.63e-08	1.17e-07	3.67294e-06	3.31411e-06	3.54446e-06	3.80107e-06	4.04896e-06	3.62508e-06	3.26405e-06	3.49504e-06	3.75158e-06	4.0049e-06	5.01507e-08	1.89405e-08	3.55539e-08	6.13174e-08	9.82773e-08
E. coli	MMR-.LB	CTG	leading	CTG.leading	T	105665	2202	5	328	9	0	342	328	14	0.0409	0.0226	0.0677	1.47e-06	1.32e-06	1.63e-06	1.41e-06	1.26e-06	1.57e-06	6.02e-08	3.29e-08	1.01e-07	1.47252e-06	1.31983e-06	1.41923e-06	1.52472e-06	1.63172e-06	1.40959e-06	1.26164e-06	1.355e-06	1.46177e-06	1.56886e-06	5.91853e-08	3.3008e-08	4.8387e-08	6.86567e-08	9.2495e-08
E. coli	MMR-.LB	CTG	lagging	CTG.lagging	T	102044	2202	2	569	7	0	578	569	9	0.0156	0.00714	0.0294	2.57e-06	2.37e-06	2.79e-06	2.53e-06	2.33e-06	2.75e-06	4.01e-08	1.83e-08	7.6e-08	2.56991e-06	2.36503e-06	2.49641e-06	2.63836e-06	2.78733e-06	2.52757e-06	2.32959e-06	2.45532e-06	2.59858e-06	2.73613e-06	4.09014e-08	1.96018e-08	3.18313e-08	4.85259e-08	6.98085e-08
E. coli	MMR-.LB	CTT	leading	CTT.leading	T	60745	2202	1	125	3	0	129	125	4	0.031	0.00851	0.0775	9.64e-07	8.05e-07	1.15e-06	9.35e-07	7.78e-07	1.11e-06	2.99e-08	8.15e-09	7.66e-08	9.66683e-07	8.11447e-07	9.10328e-07	1.01994e-06	1.13559e-06	9.36257e-07	7.81463e-07	8.78825e-07	9.90388e-07	1.10503e-06	3.32448e-08	1.19831e-08	2.28233e-08	4.12986e-08	6.65642e-08
E. coli	MMR-.LB	CTT	lagging	CTT.lagging	T	66279	2202	1	320	3	0	324	320	4	0.0123	0.00337	0.0313	2.22e-06	1.98e-06	2.48e-06	2.19e-06	1.96e-06	2.45e-06	2.74e-08	7.47e-09	7.02e-08	2.21888e-06	1.98973e-06	2.13547e-06	2.29892e-06	2.46586e-06	2.19058e-06	1.95454e-06	2.10879e-06	2.27084e-06	2.43594e-06	3.09393e-08	1.12687e-08	2.12216e-08	3.8657e-08	6.12409e-08
E. coli	MMR-.LB	GCA	leading	GCA.leading	C	94789	2202	9	0	1	507	517	507	10	0.0193	0.00931	0.0353	2.48e-06	2.27e-06	2.7e-06	2.43e-06	2.22e-06	2.65e-06	4.79e-08	2.3e-08	8.81e-08	2.47606e-06	2.26523e-06	2.40109e-06	2.5505e-06	2.69479e-06	2.42911e-06	2.22536e-06	2.35709e-06	2.49935e-06	2.64253e-06	4.81846e-08	2.43443e-08	3.74076e-08	5.72684e-08	8.07765e-08
E. coli	MMR-.LB	GCA	lagging	GCA.lagging	C	96471	2202	4	0	1	202	207	202	5	0.0242	0.00789	0.0555	9.74e-07	8.46e-07	1.12e-06	9.51e-07	8.24e-07	1.09e-06	2.35e-08	7.64e-09	5.49e-08	9.75598e-07	8.48083e-07	9.2899e-07	1.02115e-06	1.11405e-06	9.50181e-07	8.23449e-07	9.04394e-07	9.93389e-07	1.0848e-06	2.68866e-08	1.08449e-08	1.92377e-08	3.31351e-08	5.10073e-08
E. coli	MMR-.LB	GCC	leading	GCC.leading	C	87383	2202	17	1	50	1087	1155	1088	67	0.058	0.0452	0.0731	6e-06	5.66e-06	6.36e-06	5.65e-06	5.32e-06	6e-06	3.48e-07	2.7e-07	4.42e-07	5.99727e-06	5.65662e-06	5.87803e-06	6.11475e-06	6.34438e-06	5.64927e-06	5.32188e-06	5.53483e-06	5.76568e-06	5.98487e-06	3.35463e-07	2.6036e-07	3.06275e-07	3.61687e-07	4.20369e-07
E. coli	MMR-.LB	GCC	lagging	GCC.lagging	C	97734	2202	14	0	16	410	440	410	30	0.0682	0.0465	0.0959	2.04e-06	1.86e-06	2.24e-06	1.91e-06	1.73e-06	2.1e-06	1.39e-07	9.41e-08	1.99e-07	2.04451e-06	1.86099e-06	1.97816e-06	2.10879e-06	2.23724e-06	1.9042e-06	1.72172e-06	1.83967e-06	1.9679e-06	2.08776e-06	1.33251e-07	9.09408e-08	1.16173e-07	1.48649e-07	1.82313e-07
E. coli	MMR-.LB	GCG	leading	GCG.leading	C	120413	2202	12	0	1	959	972	959	13	0.0134	0.00714	0.0228	3.67e-06	3.44e-06	3.9e-06	3.62e-06	3.39e-06	3.85e-06	4.9e-08	2.61e-08	8.38e-08	3.66374e-06	3.43651e-06	3.58344e-06	3.74421e-06	3.899e-06	3.61212e-06	3.39066e-06	3.53607e-06	3.6882e-06	3.84613e-06	4.9128e-08	2.69924e-08	3.9801e-08	5.67747e-08	7.94038e-08
E. coli	MMR-.LB	GCG	lagging	GCG.lagging	C	109914	2202	22	0	0	379	401	379	22	0.0549	0.0347	0.0819	1.66e-06	1.5e-06	1.83e-06	1.57e-06	1.41e-06	1.73e-06	9.09e-08	5.7e-08	1.38e-07	1.65613e-06	1.5016e-06	1.60061e-06	1.7106e-06	1.81876e-06	1.56576e-06	1.41238e-06	1.51103e-06	1.61838e-06	1.72672e-06	8.76791e-08	5.54522e-08	7.45989e-08	9.93107e-08	1.27083e-07
E. coli	MMR-.LB	GCT	leading	GCT.leading	C	81346	2202	11	0	2	167	180	167	13	0.0722	0.039	0.12	1e-06	8.63e-07	1.16e-06	9.32e-07	7.96e-07	1.08e-06	7.26e-08	3.86e-08	1.24e-07	1.00655e-06	8.63095e-07	9.55094e-07	1.05747e-06	1.15954e-06	9.33433e-07	7.95884e-07	8.84653e-07	9.80699e-07	1.07755e-06	6.98547e-08	3.80997e-08	5.61876e-08	8.16406e-08	1.12365e-07
E. coli	MMR-.LB	GCT	lagging	GCT.lagging	C	79812	2202	16	0	3	133	152	133	19	0.125	0.077	0.188	8.65e-07	7.33e-07	1.01e-06	7.57e-07	6.34e-07	8.97e-07	1.08e-07	6.51e-08	1.69e-07	8.66268e-07	7.35086e-07	8.17535e-07	9.13512e-07	1.00651e-06	7.60133e-07	6.37014e-07	7.1562e-07	8.02868e-07	8.94259e-07	1.02633e-07	6.23908e-08	8.64122e-08	1.17158e-07	1.51096e-07
E. coli	MMR-.LB	GTA	leading	GTA.leading	T	54106	2202	1	1272	7	0	1280	1272	8	0.00625	0.0027	0.0123	1.07e-05	1.02e-05	1.13e-05	1.07e-05	1.01e-05	1.13e-05	6.71e-08	2.9e-08	1.32e-07	1.07289e-05	1.01512e-05	1.05242e-05	1.09324e-05	1.13384e-05	1.06624e-05	1.00886e-05	1.0457e-05	1.08602e-05	1.12467e-05	6.39171e-08	2.95027e-08	4.83624e-08	7.68139e-08	1.1235e-07
E. coli	MMR-.LB	GTA	lagging	GTA.lagging	T	51158	2202	2	3504	3	0	3509	3504	5	0.00142	0.000463	0.00332	3.11e-05	3.01e-05	3.22e-05	3.11e-05	3.01e-05	3.22e-05	4.44e-08	1.44e-08	1.04e-07	3.11283e-05	3.01054e-05	3.07794e-05	3.14824e-05	3.21506e-05	3.1086e-05	3.00609e-05	3.07328e-05	3.14474e-05	3.20907e-05	4.53689e-08	1.72335e-08	3.20146e-08	5.5812e-08	8.89814e-08
E. coli	MMR-.LB	GTC	leading	GTC.leading	T	54392	2202	4	1075	36	0	1115	1075	40	0.0359	0.0258	0.0485	9.31e-06	8.77e-06	9.87e-06	8.98e-06	8.45e-06	9.53e-06	3.34e-07	2.39e-07	4.55e-07	9.30044e-06	8.76075e-06	9.11174e-06	9.48596e-06	9.86441e-06	8.96821e-06	8.44801e-06	8.78466e-06	9.15127e-06	9.49751e-06	3.14899e-07	2.24176e-07	2.7958e-07	3.47309e-07	4.21491e-07
E. coli	MMR-.LB	GTC	lagging	GTC.lagging	T	54566	2202	8	2948	13	0	2969	2948	21	0.00707	0.00438	0.0108	2.47e-05	2.38e-05	2.56e-05	2.45e-05	2.37e-05	2.54e-05	1.75e-07	1.08e-07	2.67e-07	2.46969e-05	2.38182e-05	2.43931e-05	2.50075e-05	2.5589e-05	2.4516e-05	2.36613e-05	2.42111e-05	2.48202e-05	2.53938e-05	1.63415e-07	1.00592e-07	1.38017e-07	1.85837e-07	2.42057e-07
E. coli	MMR-.LB	GTG	leading	GTG.leading	T	73134	2202	4	1423	22	0	1449	1423	26	0.0179	0.0118	0.0262	9e-06	8.54e-06	9.47e-06	8.84e-06	8.38e-06	9.31e-06	1.61e-07	1.05e-07	2.37e-07	8.99052e-06	8.53656e-06	8.83233e-06	9.1501e-06	9.45626e-06	8.82489e-06	8.37409e-06	8.66665e-06	8.98265e-06	9.27801e-06	1.53006e-07	1.01033e-07	1.32026e-07	1.72e-07	2.15507e-07
E. coli	MMR-.LB	GTG	lagging	GTG.lagging	T	59734	2202	8	2684	15	0	2707	2684	23	0.0085	0.00539	0.0127	2.06e-05	1.98e-05	2.14e-05	2.04e-05	1.96e-05	2.12e-05	1.75e-07	1.11e-07	2.62e-07	2.05595e-05	1.97982e-05	2.0289e-05	2.08271e-05	2.13245e-05	2.0393e-05	1.96317e-05	2.01274e-05	2.06578e-05	2.11488e-05	1.63806e-07	1.04283e-07	1.39575e-07	1.84767e-07	2.37179e-07
E. coli	MMR-.LB	GTT	leading	GTT.leading	T	84551	2202	4	1108	43	0	1155	1108	47	0.0407	0.03	0.0537	6.2e-06	5.85e-06	6.57e-06	5.95e-06	5.61e-06	6.31e-06	2.52e-07	1.85e-07	3.36e-07	6.19713e-06	5.84463e-06	6.07479e-06	6.31759e-06	6.55791e-06	5.94494e-06	5.59105e-06	5.82098e-06	6.06663e-06	6.30152e-06	2.42339e-07	1.76591e-07	2.17616e-07	2.65445e-07	3.17649e-07
E. coli	MMR-.LB	GTT	lagging	GTT.lagging	T	80629	2202	2	3506	17	0	3525	3506	19	0.00539	0.00325	0.0084	1.99e-05	1.92e-05	2.05e-05	1.97e-05	1.91e-05	2.04e-05	1.07e-07	6.44e-08	1.67e-07	1.98498e-05	1.92066e-05	1.96242e-05	2.00808e-05	2.04929e-05	1.97294e-05	1.9089e-05	1.95059e-05	1.99511e-05	2.03805e-05	1.01886e-07	6.1509e-08	8.59156e-08	1.16205e-07	1.51796e-07
E. coli	MMR-.LB	TCA	leading	TCA.leading	C	79213	2202	1	0	0	189	190	189	1	0.00526	0.000133	0.029	1.09e-06	9.4e-07	1.26e-06	1.08e-06	9.35e-07	1.25e-06	5.73e-09	1.45e-10	3.19e-08	1.09031e-06	9.39815e-07	1.03662e-06	1.14231e-06	1.24702e-06	1.0828e-06	9.3399e-07	1.02928e-06	1.13488e-06	1.24431e-06	1.42175e-08	3.71631e-09	8.67379e-09	1.82815e-08	3.25118e-08
E. coli	MMR-.LB	TCA	lagging	TCA.lagging	C	88327	2202	4	0	0	73	77	73	4	0.0519	0.0143	0.128	3.96e-07	3.12e-07	4.95e-07	3.75e-07	2.94e-07	4.72e-07	2.06e-08	5.6e-09	5.27e-08	4.00802e-07	3.17688e-07	3.68813e-07	4.30694e-07	4.94304e-07	3.79421e-07	2.96692e-07	3.48553e-07	4.08322e-07	4.72372e-07	2.44451e-08	9.1252e-09	1.68299e-08	3.0168e-08	4.91193e-08
E. coli	MMR-.LB	TCC	leading	TCC.leading	C	53254	2202	2	0	1	259	262	259	3	0.0115	0.00237	0.0331	2.23e-06	1.97e-06	2.52e-06	2.21e-06	1.95e-06	2.49e-06	2.56e-08	5.28e-09	7.48e-08	2.2329e-06	1.97407e-06	2.13543e-06	2.32684e-06	2.50947e-06	2.20529e-06	1.94271e-06	2.11268e-06	2.29711e-06	2.47377e-06	3.02794e-08	9.89307e-09	1.98193e-08	3.82453e-08	6.32313e-08
E. coli	MMR-.LB	TCC	lagging	TCC.lagging	C	58971	2202	4	0	3	101	108	101	7	0.0648	0.0265	0.129	8.32e-07	6.82e-07	1e-06	7.78e-07	6.34e-07	9.45e-07	5.39e-08	2.17e-08	1.11e-07	8.34992e-07	6.87466e-07	7.79255e-07	8.86113e-07	9.9856e-07	7.80731e-07	6.38719e-07	7.27806e-07	8.30259e-07	9.3972e-07	5.34509e-08	2.40385e-08	3.9787e-08	6.42725e-08	9.69553e-08
E. coli	MMR-.LB	TCG	leading	TCG.leading	C	70176	2202	5	0	0	250	255	250	5	0.0196	0.0064	0.0452	1.65e-06	1.45e-06	1.87e-06	1.62e-06	1.42e-06	1.83e-06	3.24e-08	1.05e-08	7.55e-08	1.64777e-06	1.4563e-06	1.57611e-06	1.71614e-06	1.85553e-06	1.61806e-06	1.42542e-06	1.54811e-06	1.68427e-06	1.82112e-06	3.47729e-08	1.37874e-08	2.49517e-08	4.24583e-08	6.63539e-08
E. coli	MMR-.LB	TCG	lagging	TCG.lagging	C	72501	2202	4	0	0	102	106	102	4	0.0377	0.0104	0.0938	6.64e-07	5.44e-07	8.03e-07	6.39e-07	5.21e-07	7.76e-07	2.51e-08	6.83e-09	6.42e-08	6.68656e-07	5.49046e-07	6.24324e-07	7.09779e-07	8.02738e-07	6.40989e-07	5.26734e-07	5.98651e-07	6.81778e-07	7.64971e-07	2.87111e-08	1.03555e-08	2.0085e-08	3.55562e-08	5.59546e-08
E. coli	MMR-.LB	TCT	leading	TCT.leading	C	55734	2202	2	0	2	35	39	35	4	0.103	0.0287	0.242	3.18e-07	2.26e-07	4.34e-07	2.85e-07	1.99e-07	3.97e-07	3.26e-08	8.88e-09	8.35e-08	3.26416e-07	2.33347e-07	2.90651e-07	3.5939e-07	4.34666e-07	2.93225e-07	2.05652e-07	2.59297e-07	3.24092e-07	3.95279e-07	3.57536e-08	1.28792e-08	2.44165e-08	4.42703e-08	7.15429e-08
E. coli	MMR-.LB	TCT	lagging	TCT.lagging	C	56359	2202	1	0	0	19	20	19	1	0.05	0.00127	0.249	1.61e-07	9.84e-08	2.49e-07	1.53e-07	9.22e-08	2.39e-07	8.06e-09	2.04e-10	4.49e-08	1.73238e-07	1.09177e-07	1.46961e-07	1.95776e-07	2.53291e-07	1.64737e-07	1.02734e-07	1.4002e-07	1.87124e-07	2.42561e-07	1.77089e-08	4.61267e-09	1.06501e-08	2.25391e-08	4.17625e-08
E. coli	MMR-.LB	TTA	leading	TTA.leading	T	68767	2202	1	89	4	0	94	89	5	0.0532	0.0175	0.12	6.21e-07	5.02e-07	7.6e-07	5.88e-07	4.72e-07	7.23e-07	3.3e-08	1.07e-08	7.71e-08	6.25155e-07	5.00749e-07	5.81116e-07	6.67367e-07	7.58454e-07	5.91403e-07	4.74411e-07	5.47787e-07	6.32204e-07	7.20374e-07	3.5511e-08	1.3831e-08	2.55476e-08	4.34729e-08	6.74966e-08
E. coli	MMR-.LB	TTA	lagging	TTA.lagging	T	68899	2202	3	153	2	0	158	153	5	0.0316	0.0104	0.0723	1.04e-06	8.85e-07	1.22e-06	1.01e-06	8.55e-07	1.18e-06	3.3e-08	1.07e-08	7.69e-08	1.0444e-06	8.88004e-07	9.88203e-07	1.09875e-06	1.20958e-06	1.00995e-06	8.57766e-07	9.53564e-07	1.06395e-06	1.17703e-06	3.54199e-08	1.37941e-08	2.53908e-08	4.30649e-08	6.75778e-08
E. coli	MMR-.LB	TTC	leading	TTC.leading	T	80032	2202	4	174	6	0	184	174	10	0.0543	0.0264	0.0977	1.04e-06	8.99e-07	1.21e-06	9.87e-07	8.46e-07	1.15e-06	5.67e-08	2.72e-08	1.04e-07	1.04574e-06	9.0164e-07	9.92768e-07	1.09651e-06	1.20583e-06	9.87263e-07	8.45536e-07	9.369e-07	1.03637e-06	1.13867e-06	5.57337e-08	2.82953e-08	4.33457e-08	6.60083e-08	9.27728e-08
E. coli	MMR-.LB	TTC	lagging	TTC.lagging	T	87310	2202	2	304	2	0	308	304	4	0.013	0.00355	0.0329	1.6e-06	1.43e-06	1.79e-06	1.58e-06	1.41e-06	1.77e-06	2.08e-08	5.67e-09	5.33e-08	1.60093e-06	1.43045e-06	1.53868e-06	1.65917e-06	1.79611e-06	1.57836e-06	1.40665e-06	1.5158e-06	1.63901e-06	1.7598e-06	2.49929e-08	9.50449e-09	1.75089e-08	3.05789e-08	4.92769e-08
E. coli	MMR-.LB	TTG	leading	TTG.leading	T	80256	2202	3	73	4	0	80	73	7	0.0875	0.0359	0.172	4.53e-07	3.59e-07	5.63e-07	4.13e-07	3.24e-07	5.19e-07	3.96e-08	1.59e-08	8.16e-08	4.57874e-07	3.62057e-07	4.22421e-07	4.90767e-07	5.63409e-07	4.19066e-07	3.2763e-07	3.84775e-07	4.50918e-07	5.20609e-07	4.08958e-08	1.79635e-08	3.06284e-08	4.94579e-08	7.25065e-08
E. coli	MMR-.LB	TTG	lagging	TTG.lagging	T	73333	2202	0	88	5	0	93	88	5	0.0538	0.0177	0.121	5.76e-07	4.65e-07	7.06e-07	5.45e-07	4.37e-07	6.71e-07	3.1e-08	1.01e-08	7.23e-08	5.79141e-07	4.67403e-07	5.37507e-07	6.19171e-07	7.02281e-07	5.48693e-07	4.43346e-07	5.08158e-07	5.86146e-07	6.65777e-07	3.36459e-08	1.32444e-08	2.43177e-08	4.10622e-08	6.39937e-08
E. coli	MMR-.LB	TTT	leading	TTT.leading	T	108183	2202	1	75	4	0	80	75	5	0.0625	0.0206	0.14	3.36e-07	2.66e-07	4.18e-07	3.15e-07	2.48e-07	3.95e-07	2.1e-08	6.82e-09	4.9e-08	3.40503e-07	2.70782e-07	3.14578e-07	3.65123e-07	4.18303e-07	3.19461e-07	2.51315e-07	2.94139e-07	3.4327e-07	3.97357e-07	2.41293e-08	9.80904e-09	1.74002e-08	2.95072e-08	4.50407e-08
E. coli	MMR-.LB	TTT	lagging	TTT.lagging	T	110572	2202	2	109	5	0	116	109	7	0.0603	0.0246	0.12	4.76e-07	3.94e-07	5.71e-07	4.48e-07	3.68e-07	5.4e-07	2.87e-08	1.16e-08	5.92e-08	4.8036e-07	3.97146e-07	4.49819e-07	5.08481e-07	5.7213e-07	4.51192e-07	3.71262e-07	4.21696e-07	4.79221e-07	5.39021e-07	3.08042e-08	1.36573e-08	2.31315e-08	3.71398e-08	5.46018e-08
E. coli	Proof-.LB	ACA	leading	ACA.leading	C	55865	2202	2	0	0	98	100	98	2	0.02	0.00243	0.0704	8.13e-07	6.61e-07	9.89e-07	7.97e-07	6.47e-07	9.71e-07	1.63e-08	1.97e-09	5.87e-08	8.26395e-07	6.76231e-07	7.72352e-07	8.79375e-07	9.88748e-07	8.10719e-07	6.6238e-07	7.56321e-07	8.62815e-07	9.70923e-07	2.41694e-08	6.26696e-09	1.46816e-08	3.09731e-08	5.50389e-08
E. coli	Proof-.LB	ACA	lagging	ACA.lagging	C	61147	2202	2	0	0	91	93	91	2	0.0215	0.00262	0.0755	6.91e-07	5.57e-07	8.46e-07	6.76e-07	5.44e-07	8.3e-07	1.49e-08	1.8e-09	5.37e-08	7.0942e-07	5.76878e-07	6.59592e-07	7.55352e-07	8.55211e-07	6.9449e-07	5.63848e-07	6.44923e-07	7.3973e-07	8.38175e-07	2.22956e-08	5.8759e-09	1.38387e-08	2.86091e-08	5.07734e-08
E. coli	Proof-.LB	ACC	leading	ACC.leading	C	70546	2202	1	0	3	91	95	91	4	0.0421	0.0116	0.104	6.12e-07	4.95e-07	7.48e-07	5.86e-07	4.72e-07	7.19e-07	2.57e-08	7.02e-09	6.59e-08	6.32752e-07	5.17073e-07	5.90112e-07	6.73416e-07	7.62296e-07	6.0788e-07	4.95895e-07	5.65507e-07	6.47752e-07	7.30962e-07	3.08641e-08	1.05759e-08	2.10378e-08	3.86683e-08	6.18148e-08
E. coli	Proof-.LB	ACC	lagging	ACC.lagging	C	78652	2202	3	0	2	86	91	86	5	0.0549	0.0181	0.124	5.25e-07	4.23e-07	6.45e-07	4.97e-07	3.97e-07	6.13e-07	2.89e-08	9.37e-09	6.74e-08	5.4712e-07	4.47695e-07	5.09184e-07	5.82597e-07	6.60282e-07	5.19466e-07	4.19549e-07	4.81532e-07	5.54077e-07	6.32046e-07	3.30893e-08	1.29308e-08	2.35782e-08	4.0973e-08	6.24456e-08
E. coli	Proof-.LB	ACG	leading	ACG.leading	C	71089	2202	3	0	0	113	116	113	3	0.0259	0.00537	0.0737	7.41e-07	6.12e-07	8.89e-07	7.22e-07	5.95e-07	8.68e-07	1.92e-08	3.95e-09	5.6e-08	7.5685e-07	6.29234e-07	7.09658e-07	8.01477e-07	8.95381e-07	7.35766e-07	6.11239e-07	6.9035e-07	7.79485e-07	8.76045e-07	2.49973e-08	7.62829e-09	1.62461e-08	3.15818e-08	5.3899e-08
E. coli	Proof-.LB	ACG	lagging	ACG.lagging	C	75334	2202	6	0	2	133	141	133	8	0.0567	0.0248	0.109	8.5e-07	7.15e-07	1e-06	8.02e-07	6.71e-07	9.5e-07	4.82e-08	2.08e-08	9.5e-08	8.61094e-07	7.26637e-07	8.11561e-07	9.0804e-07	1.00651e-06	8.10689e-07	6.82534e-07	7.61234e-07	8.57258e-07	9.51386e-07	5.0372e-08	2.32594e-08	3.80628e-08	6.05471e-08	8.81285e-08
E. coli	Proof-.LB	ACT	leading	ACT.leading	C	48587	2202	0	0	3	50	53	50	3	0.0566	0.0118	0.157	4.95e-07	3.71e-07	6.48e-07	4.67e-07	3.47e-07	6.16e-07	2.8e-08	5.78e-09	8.19e-08	5.34107e-07	4.09761e-07	4.85714e-07	5.79176e-07	6.74941e-07	5.06705e-07	3.83101e-07	4.59395e-07	5.50792e-07	6.45736e-07	3.46622e-08	1.01765e-08	2.25687e-08	4.38601e-08	7.45652e-08
E. coli	Proof-.LB	ACT	lagging	ACT.lagging	C	51050	2202	2	0	1	56	59	56	3	0.0508	0.0106	0.141	5.25e-07	4e-07	6.77e-07	4.98e-07	3.76e-07	6.47e-07	2.67e-08	5.5e-09	7.8e-08	5.57392e-07	4.33548e-07	5.10565e-07	6.01018e-07	6.98456e-07	5.34585e-07	4.15047e-07	4.88451e-07	5.7711e-07	6.73708e-07	3.28354e-08	9.57116e-09	2.11438e-08	4.16297e-08	7.15418e-08
E. coli	Proof-.LB	ATA	leading	ATA.leading	T	62514	2202	5	215	0	0	220	215	5	0.0227	0.00742	0.0522	1.6e-06	1.39e-06	1.82e-06	1.56e-06	1.36e-06	1.79e-06	3.63e-08	1.18e-08	8.48e-08	1.58914e-06	1.38781e-06	1.51824e-06	1.65947e-06	1.79704e-06	1.54579e-06	1.34505e-06	1.47369e-06	1.61524e-06	1.75791e-06	4.01024e-08	1.54019e-08	2.85859e-08	4.93119e-08	7.73447e-08
E. coli	Proof-.LB	ATA	lagging	ATA.lagging	T	64471	2202	7	230	1	0	238	230	8	0.0336	0.0146	0.0652	1.68e-06	1.47e-06	1.9e-06	1.62e-06	1.42e-06	1.84e-06	5.64e-08	2.43e-08	1.11e-07	1.66526e-06	1.45944e-06	1.59204e-06	1.73763e-06	1.8795e-06	1.60132e-06	1.4035e-06	1.52929e-06	1.66961e-06	1.81551e-06	5.86153e-08	2.61674e-08	4.44101e-08	7.05308e-08	1.04235e-07
E. coli	Proof-.LB	ATC	leading	ATC.leading	T	83873	2202	142	308	9	0	459	308	151	0.329	0.286	0.374	2.49e-06	2.26e-06	2.72e-06	1.67e-06	1.49e-06	1.86e-06	8.18e-07	6.92e-07	9.59e-07	2.46591e-06	2.24266e-06	2.38675e-06	2.54322e-06	2.69387e-06	1.65199e-06	1.47909e-06	1.58888e-06	1.71255e-06	1.8415e-06	8.1037e-07	6.86497e-07	7.65748e-07	8.53589e-07	9.42699e-07
E. coli	Proof-.LB	ATC	lagging	ATC.lagging	T	89164	2202	141	320	7	0	468	320	148	0.316	0.274	0.361	2.38e-06	2.17e-06	2.61e-06	1.63e-06	1.46e-06	1.82e-06	7.54e-07	6.37e-07	8.85e-07	2.36554e-06	2.15777e-06	2.29172e-06	2.438e-06	2.5848e-06	1.6149e-06	1.44089e-06	1.55389e-06	1.67451e-06	1.79706e-06	7.46431e-07	6.29962e-07	7.0319e-07	7.87016e-07	8.71269e-07
E. coli	Proof-.LB	ATG	leading	ATG.leading	T	79672	2202	18	140	8	0	166	140	26	0.157	0.105	0.221	9.46e-07	8.08e-07	1.1e-06	7.98e-07	6.71e-07	9.42e-07	1.48e-07	9.68e-08	2.17e-07	9.51823e-07	8.18238e-07	9.02264e-07	9.99429e-07	1.09831e-06	8.06881e-07	6.80046e-07	7.60471e-07	8.5192e-07	9.41047e-07	1.46452e-07	9.47711e-08	1.25607e-07	1.64943e-07	2.07712e-07
E. coli	Proof-.LB	ATG	lagging	ATG.lagging	T	73551	2202	19	163	11	0	193	163	30	0.155	0.107	0.214	1.19e-06	1.03e-06	1.37e-06	1.01e-06	8.58e-07	1.17e-06	1.85e-07	1.25e-07	2.64e-07	1.19191e-06	1.03311e-06	1.13357e-06	1.24742e-06	1.36251e-06	1.00647e-06	8.58419e-07	9.54128e-07	1.05642e-06	1.15976e-06	1.8182e-07	1.22993e-07	1.58464e-07	2.03182e-07	2.53328e-07
E. coli	Proof-.LB	ATT	leading	ATT.leading	T	83760	2202	6	213	8	0	227	213	14	0.0617	0.0341	0.101	1.23e-06	1.08e-06	1.4e-06	1.15e-06	1e-06	1.32e-06	7.59e-08	4.15e-08	1.27e-07	1.22904e-06	1.07654e-06	1.17371e-06	1.28254e-06	1.39409e-06	1.15198e-06	1.00737e-06	1.09722e-06	1.20401e-06	1.30693e-06	7.64431e-08	4.23196e-08	6.217e-08	8.90621e-08	1.19762e-07
E. coli	Proof-.LB	ATT	lagging	ATT.lagging	T	82633	2202	12	250	2	0	264	250	14	0.053	0.0293	0.0874	1.45e-06	1.28e-06	1.64e-06	1.37e-06	1.21e-06	1.56e-06	7.69e-08	4.21e-08	1.29e-07	1.44518e-06	1.27448e-06	1.38464e-06	1.504e-06	1.62219e-06	1.36532e-06	1.20218e-06	1.30712e-06	1.42103e-06	1.53631e-06	7.75232e-08	4.31886e-08	6.27757e-08	8.99489e-08	1.2185e-07
E. coli	Proof-.LB	CCA	leading	CCA.leading	C	78795	2202	7	0	0	170	177	170	7	0.0395	0.016	0.0798	1.02e-06	8.75e-07	1.18e-06	9.8e-07	8.38e-07	1.14e-06	4.03e-08	1.62e-08	8.31e-08	1.02436e-06	8.79524e-07	9.70985e-07	1.07645e-06	1.18061e-06	9.82333e-07	8.39926e-07	9.31083e-07	1.03237e-06	1.13718e-06	4.31131e-08	1.9041e-08	3.2367e-08	5.18689e-08	7.77488e-08
E. coli	Proof-.LB	CCA	lagging	CCA.lagging	C	92782	2202	13	0	0	147	160	147	13	0.0812	0.044	0.135	7.83e-07	6.66e-07	9.14e-07	7.2e-07	6.08e-07	8.46e-07	6.36e-08	3.39e-08	1.09e-07	7.92881e-07	6.802e-07	7.51755e-07	8.32585e-07	9.18482e-07	7.29741e-07	6.19502e-07	6.89453e-07	7.69252e-07	8.44119e-07	6.45584e-08	3.51801e-08	5.18656e-08	7.53511e-08	1.03544e-07
E. coli	Proof-.LB	CCC	leading	CCC.leading	C	41307	2202	4	0	0	68	72	68	4	0.0556	0.0153	0.136	7.92e-07	6.19e-07	9.97e-07	7.48e-07	5.81e-07	9.48e-07	4.4e-08	1.2e-08	1.13e-07	8.13131e-07	6.43904e-07	7.50086e-07	8.71791e-07	1.00252e-06	7.69931e-07	6.07622e-07	7.08909e-07	8.27555e-07	9.4675e-07	4.87628e-08	1.70211e-08	3.31196e-08	6.09556e-08	9.82554e-08
E. coli	Proof-.LB	CCC	lagging	CCC.lagging	C	53963	2202	2	0	0	80	82	80	2	0.0244	0.00297	0.0853	6.9e-07	5.49e-07	8.57e-07	6.73e-07	5.34e-07	8.38e-07	1.68e-08	2.04e-09	6.08e-08	7.11757e-07	5.73595e-07	6.6008e-07	7.60405e-07	8.66016e-07	6.95065e-07	5.57261e-07	6.42834e-07	7.43844e-07	8.53598e-07	2.45838e-08	6.43282e-09	1.49593e-08	3.15017e-08	5.64073e-08
E. coli	Proof-.LB	CCG	leading	CCG.leading	C	84992	2202	26	0	0	145	171	145	26	0.152	0.102	0.215	9.14e-07	7.82e-07	1.06e-06	7.75e-07	6.54e-07	9.12e-07	1.39e-07	9.07e-08	2.04e-07	9.20486e-07	7.89249e-07	8.72345e-07	9.66629e-07	1.05673e-06	7.84988e-07	6.61662e-07	7.41428e-07	8.27335e-07	9.13476e-07	1.36874e-07	9.08405e-08	1.18095e-07	1.53302e-07	1.93508e-07
E. coli	Proof-.LB	CCG	lagging	CCG.lagging	C	88921	2202	38	0	0	184	222	184	38	0.171	0.124	0.227	1.13e-06	9.9e-07	1.29e-06	9.4e-07	8.09e-07	1.09e-06	1.94e-07	1.37e-07	2.66e-07	1.13369e-06	9.89218e-07	1.08053e-06	1.18488e-06	1.28518e-06	9.43611e-07	8.15382e-07	8.96392e-07	9.89023e-07	1.08318e-06	1.91462e-07	1.34688e-07	1.69626e-07	2.11221e-07	2.57883e-07
E. coli	Proof-.LB	CCT	leading	CCT.leading	C	47396	2202	3	0	0	109	112	109	3	0.0268	0.00556	0.0763	1.07e-06	8.84e-07	1.29e-06	1.04e-06	8.58e-07	1.26e-06	2.87e-08	5.93e-09	8.4e-08	1.07778e-06	8.94203e-07	1.00996e-06	1.14098e-06	1.28238e-06	1.04276e-06	8.6282e-07	9.75109e-07	1.10671e-06	1.23839e-06	3.50357e-08	1.06455e-08	2.28175e-08	4.46783e-08	7.48044e-08
E. coli	Proof-.LB	CCT	lagging	CCT.lagging	C	53654	2202	7	0	0	112	119	112	7	0.0588	0.024	0.117	1.01e-06	8.34e-07	1.21e-06	9.48e-07	7.81e-07	1.14e-06	5.92e-08	2.38e-08	1.22e-07	1.013e-06	8.42554e-07	9.49509e-07	1.07299e-06	1.19897e-06	9.52841e-07	7.9046e-07	8.91175e-07	1.01055e-06	1.12652e-06	6.17566e-08	2.71676e-08	4.57853e-08	7.49476e-08	1.11053e-07
E. coli	Proof-.LB	CTA	leading	CTA.leading	T	26574	2202	6	64	1	0	71	64	7	0.0986	0.0406	0.193	1.21e-06	9.48e-07	1.53e-06	1.09e-06	8.42e-07	1.4e-06	1.2e-07	4.81e-08	2.46e-07	1.21041e-06	9.51818e-07	1.11345e-06	1.30323e-06	1.49166e-06	1.09118e-06	8.54856e-07	9.9839e-07	1.17605e-06	1.36869e-06	1.16229e-07	4.93915e-08	8.53314e-08	1.40915e-07	2.15146e-07
E. coli	Proof-.LB	CTA	lagging	CTA.lagging	T	27433	2202	3	90	2	0	95	90	5	0.0526	0.0173	0.119	1.57e-06	1.27e-06	1.92e-06	1.49e-06	1.2e-06	1.83e-06	8.28e-08	2.69e-08	1.93e-07	1.55356e-06	1.26507e-06	1.44357e-06	1.65326e-06	1.87992e-06	1.46036e-06	1.17808e-06	1.35808e-06	1.55733e-06	1.77136e-06	8.35461e-08	3.04062e-08	5.84661e-08	1.03468e-07	1.65441e-07
E. coli	Proof-.LB	CTC	leading	CTC.leading	T	40079	2202	8	84	6	0	98	84	14	0.143	0.0804	0.228	1.11e-06	9.02e-07	1.35e-06	9.52e-07	7.59e-07	1.18e-06	1.59e-07	8.67e-08	2.66e-07	1.11288e-06	9.10001e-07	1.0353e-06	1.18403e-06	1.33563e-06	9.59338e-07	7.73024e-07	8.88469e-07	1.02601e-06	1.16866e-06	1.54831e-07	8.51317e-08	1.26032e-07	1.80205e-07	2.46429e-07
E. coli	Proof-.LB	CTC	lagging	CTC.lagging	T	45119	2202	10	105	7	0	122	105	17	0.139	0.0833	0.214	1.23e-06	1.02e-06	1.47e-06	1.06e-06	8.64e-07	1.28e-06	1.71e-07	9.97e-08	2.74e-07	1.2254e-06	1.01842e-06	1.14963e-06	1.29879e-06	1.44396e-06	1.058e-06	8.66028e-07	9.88685e-07	1.12444e-06	1.25972e-06	1.65683e-07	9.76914e-08	1.37859e-07	1.89862e-07	2.51754e-07
E. coli	Proof-.LB	CTG	leading	CTG.leading	T	105665	2202	50	126	17	0	193	126	67	0.347	0.28	0.419	8.29e-07	7.17e-07	9.55e-07	5.42e-07	4.51e-07	6.45e-07	2.88e-07	2.23e-07	3.66e-07	8.37902e-07	7.26109e-07	7.97107e-07	8.77272e-07	9.57375e-07	5.59089e-07	4.67404e-07	5.26549e-07	5.90355e-07	6.59425e-07	2.84975e-07	2.20902e-07	2.61088e-07	3.07617e-07	3.56525e-07
E. coli	Proof-.LB	CTG	lagging	CTG.lagging	T	102044	2202	49	187	26	0	262	187	75	0.286	0.232	0.345	1.17e-06	1.03e-06	1.32e-06	8.32e-07	7.17e-07	9.6e-07	3.34e-07	2.63e-07	4.18e-07	1.16515e-06	1.03134e-06	1.11652e-06	1.21245e-06	1.3036e-06	8.3921e-07	7.26056e-07	7.97911e-07	8.78362e-07	9.63552e-07	3.29767e-07	2.60971e-07	3.0341e-07	3.54029e-07	4.07617e-07
E. coli	Proof-.LB	CTT	leading	CTT.leading	T	60745	2202	5	101	2	0	108	101	7	0.0648	0.0265	0.129	8.07e-07	6.62e-07	9.75e-07	7.55e-07	6.15e-07	9.17e-07	5.23e-08	2.1e-08	1.08e-07	8.21542e-07	6.80396e-07	7.69928e-07	8.71296e-07	9.77716e-07	7.69438e-07	6.3285e-07	7.18089e-07	8.17817e-07	9.21859e-07	5.45421e-08	2.40859e-08	4.08208e-08	6.59017e-08	9.74666e-08
E. coli	Proof-.LB	CTT	lagging	CTT.lagging	T	66279	2202	7	147	6	0	160	147	13	0.0812	0.044	0.135	1.1e-06	9.33e-07	1.28e-06	1.01e-06	8.51e-07	1.18e-06	8.91e-08	4.74e-08	1.52e-07	1.09737e-06	9.38856e-07	1.03861e-06	1.15344e-06	1.2739e-06	1.00865e-06	8.56822e-07	9.5312e-07	1.06408e-06	1.17271e-06	8.92063e-08	4.88906e-08	7.17363e-08	1.04015e-07	1.4338e-07
E. coli	Proof-.LB	GCA	leading	GCA.leading	C	94789	2202	22	0	0	236	258	236	22	0.0853	0.0542	0.126	1.24e-06	1.09e-06	1.4e-06	1.13e-06	9.91e-07	1.28e-06	1.05e-07	6.61e-08	1.6e-07	1.23475e-06	1.0903e-06	1.18307e-06	1.28494e-06	1.39324e-06	1.12871e-06	9.95156e-07	1.07791e-06	1.17684e-06	1.27384e-06	1.04358e-07	6.553e-08	8.89145e-08	1.1832e-07	1.50911e-07
E. coli	Proof-.LB	GCA	lagging	GCA.lagging	C	96471	2202	22	0	1	211	234	211	23	0.0983	0.0633	0.144	1.1e-06	9.65e-07	1.25e-06	9.93e-07	8.64e-07	1.14e-06	1.08e-07	6.86e-08	1.62e-07	1.10528e-06	9.6981e-07	1.05695e-06	1.15344e-06	1.25022e-06	9.94502e-07	8.64621e-07	9.48898e-07	1.03868e-06	1.13168e-06	1.07447e-07	6.837e-08	9.19869e-08	1.2149e-07	1.54561e-07
E. coli	Proof-.LB	GCC	leading	GCC.leading	C	87383	2202	25	0	6	194	225	194	31	0.138	0.0956	0.19	1.17e-06	1.02e-06	1.33e-06	1.01e-06	8.71e-07	1.16e-06	1.61e-07	1.09e-07	2.29e-07	1.17077e-06	1.0237e-06	1.1179e-06	1.22222e-06	1.32387e-06	1.00857e-06	8.74333e-07	9.59356e-07	1.05542e-06	1.15146e-06	1.57976e-07	1.08099e-07	1.37946e-07	1.76364e-07	2.18435e-07
E. coli	Proof-.LB	GCC	lagging	GCC.lagging	C	97734	2202	44	0	1	253	298	253	45	0.151	0.112	0.197	1.38e-06	1.23e-06	1.55e-06	1.18e-06	1.04e-06	1.33e-06	2.09e-07	1.53e-07	2.8e-07	1.38045e-06	1.22681e-06	1.32547e-06	1.43385e-06	1.54215e-06	1.17254e-06	1.03459e-06	1.12222e-06	1.2219e-06	1.31729e-06	2.06313e-07	1.50993e-07	1.85289e-07	2.26185e-07	2.68353e-07
E. coli	Proof-.LB	GCG	leading	GCG.leading	C	120413	2202	160	0	2	379	541	379	162	0.299	0.261	0.34	2.04e-06	1.87e-06	2.22e-06	1.43e-06	1.29e-06	1.58e-06	6.11e-07	5.21e-07	7.13e-07	2.03038e-06	1.86555e-06	1.97166e-06	2.09014e-06	2.20408e-06	1.42327e-06	1.28854e-06	1.37368e-06	1.47211e-06	1.56766e-06	6.05691e-07	5.15012e-07	5.72599e-07	6.37404e-07	7.04491e-07
E. coli	Proof-.LB	GCG	lagging	GCG.lagging	C	109914	2202	173	0	3	403	579	403	176	0.304	0.267	0.343	2.39e-06	2.2e-06	2.6e-06	1.67e-06	1.51e-06	1.84e-06	7.27e-07	6.24e-07	8.43e-07	2.37783e-06	2.1824e-06	2.31128e-06	2.44425e-06	2.57335e-06	1.65283e-06	1.49224e-06	1.59643e-06	1.70744e-06	1.81378e-06	7.20672e-07	6.19249e-07	6.83456e-07	7.56328e-07	8.34235e-07
E. coli	Proof-.LB	GCT	leading	GCT.leading	C	81346	2202	27	0	4	244	275	244	31	0.113	0.0779	0.156	1.54e-06	1.36e-06	1.73e-06	1.36e-06	1.2e-06	1.54e-06	1.73e-07	1.18e-07	2.46e-07	1.52869e-06	1.35804e-06	1.4647e-06	1.58978e-06	1.70981e-06	1.3535e-06	1.19424e-06	1.29525e-06	1.41039e-06	1.5232e-06	1.70964e-07	1.15137e-07	1.49273e-07	1.9077e-07	2.36183e-07
E. coli	Proof-.LB	GCT	lagging	GCT.lagging	C	79812	2202	29	0	4	263	296	263	33	0.111	0.078	0.153	1.68e-06	1.5e-06	1.89e-06	1.5e-06	1.32e-06	1.69e-06	1.88e-07	1.29e-07	2.64e-07	1.67477e-06	1.48765e-06	1.6091e-06	1.73815e-06	1.86946e-06	1.48638e-06	1.3108e-06	1.42422e-06	1.54639e-06	1.66807e-06	1.8485e-07	1.26997e-07	1.62389e-07	2.05349e-07	2.5383e-07
E. coli	Proof-.LB	GTA	leading	GTA.leading	T	54106	2202	14	277	15	0	306	277	29	0.0948	0.0644	0.133	2.57e-06	2.29e-06	2.87e-06	2.32e-06	2.06e-06	2.62e-06	2.43e-07	1.63e-07	3.5e-07	2.53861e-06	2.25848e-06	2.43884e-06	2.63418e-06	2.83244e-06	2.28713e-06	2.02336e-06	2.19325e-06	2.3778e-06	2.56511e-06	2.37947e-07	1.58178e-07	2.07331e-07	2.65761e-07	3.3264e-07
E. coli	Proof-.LB	GTA	lagging	GTA.lagging	T	51158	2202	14	309	18	0	341	309	32	0.0938	0.0651	0.13	3.03e-06	2.71e-06	3.37e-06	2.74e-06	2.45e-06	3.07e-06	2.84e-07	1.94e-07	4.01e-07	2.98715e-06	2.67237e-06	2.87424e-06	3.09772e-06	3.32164e-06	2.69556e-06	2.4132e-06	2.58925e-06	2.79597e-06	3.00293e-06	2.77087e-07	1.89292e-07	2.42462e-07	3.08694e-07	3.79292e-07
E. coli	Proof-.LB	GTC	leading	GTC.leading	T	54392	2202	16	261	34	0	311	261	50	0.161	0.122	0.206	2.6e-06	2.32e-06	2.9e-06	2.18e-06	1.92e-06	2.46e-06	4.17e-07	3.1e-07	5.5e-07	2.56154e-06	2.28125e-06	2.46189e-06	2.65878e-06	2.85235e-06	2.14495e-06	1.89463e-06	2.05361e-06	2.23212e-06	2.41114e-06	4.0888e-07	3.03702e-07	3.68257e-07	4.46043e-07	5.31332e-07
E. coli	Proof-.LB	GTC	lagging	GTC.lagging	T	54566	2202	10	289	40	0	339	289	50	0.147	0.111	0.19	2.82e-06	2.53e-06	3.14e-06	2.41e-06	2.14e-06	2.7e-06	4.16e-07	3.09e-07	5.49e-07	2.78534e-06	2.49573e-06	2.68011e-06	2.8877e-06	3.08974e-06	2.36897e-06	2.1036e-06	2.27314e-06	2.46067e-06	2.65409e-06	4.0683e-07	3.05821e-07	3.66898e-07	4.43361e-07	5.26375e-07
E. coli	Proof-.LB	GTG	leading	GTG.leading	T	73134	2202	80	163	65	0	308	163	145	0.471	0.414	0.528	1.91e-06	1.7e-06	2.14e-06	1.01e-06	8.63e-07	1.18e-06	9e-07	7.6e-07	1.06e-06	1.89783e-06	1.69044e-06	1.82431e-06	1.97003e-06	2.11473e-06	1.01327e-06	8.64518e-07	9.59079e-07	1.06354e-06	1.17432e-06	8.90243e-07	7.4994e-07	8.40335e-07	9.37833e-07	1.04061e-06
E. coli	Proof-.LB	GTG	lagging	GTG.lagging	T	59734	2202	87	163	61	0	311	163	148	0.476	0.419	0.533	2.36e-06	2.11e-06	2.64e-06	1.24e-06	1.06e-06	1.44e-06	1.13e-06	9.51e-07	1.32e-06	2.34009e-06	2.08689e-06	2.24742e-06	2.42917e-06	2.60746e-06	1.23587e-06	1.05763e-06	1.1714e-06	1.29875e-06	1.42938e-06	1.11178e-06	9.38981e-07	1.0489e-06	1.17231e-06	1.29269e-06
E. coli	Proof-.LB	GTT	leading	GTT.leading	T	84551	2202	9	375	27	0	411	375	36	0.0876	0.0621	0.119	2.21e-06	2e-06	2.43e-06	2.01e-06	1.82e-06	2.23e-06	1.93e-07	1.35e-07	2.68e-07	2.19111e-06	1.98209e-06	2.11751e-06	2.26393e-06	2.40829e-06	1.99298e-06	1.79731e-06	1.92395e-06	2.06075e-06	2.19325e-06	1.90542e-07	1.33195e-07	1.68425e-07	2.10475e-07	2.59502e-07
E. coli	Proof-.LB	GTT	lagging	GTT.lagging	T	80629	2202	5	447	24	0	476	447	29	0.0609	0.0412	0.0863	2.68e-06	2.45e-06	2.93e-06	2.52e-06	2.29e-06	2.76e-06	1.63e-07	1.09e-07	2.35e-07	2.65842e-06	2.42556e-06	2.57359e-06	2.74139e-06	2.90228e-06	2.49201e-06	2.26577e-06	2.40921e-06	2.57307e-06	2.7322e-06	1.61507e-07	1.08453e-07	1.40563e-07	1.80413e-07	2.26493e-07
E. coli	Proof-.LB	TCA	leading	TCA.leading	C	79213	2202	0	0	0	219	219	219	0	0	0	0.0167	1.26e-06	1.09e-06	1.43e-06	1.26e-06	1.09e-06	1.43e-06	0	0	2.11e-08	1.25525e-06	1.09322e-06	1.19717e-06	1.31307e-06	1.42111e-06	1.25037e-06	1.08918e-06	1.19163e-06	1.30664e-06	1.4219e-06	9.35035e-09	1.44022e-09	4.78474e-09	1.2279e-08	2.52617e-08
E. coli	Proof-.LB	TCA	lagging	TCA.lagging	C	88327	2202	1	0	0	199	200	199	1	0.005	0.000127	0.0275	1.03e-06	8.91e-07	1.18e-06	1.02e-06	8.86e-07	1.18e-06	5.14e-09	1.3e-10	2.86e-08	1.03307e-06	8.98614e-07	9.84841e-07	1.07859e-06	1.17969e-06	1.02155e-06	8.83382e-07	9.72842e-07	1.0698e-06	1.16266e-06	1.25879e-08	2.76241e-09	7.30226e-09	1.63216e-08	3.04405e-08
E. coli	Proof-.LB	TCC	leading	TCC.leading	C	53254	2202	1	0	0	125	126	125	1	0.00794	0.000201	0.0434	1.07e-06	8.95e-07	1.28e-06	1.07e-06	8.87e-07	1.27e-06	8.53e-09	2.16e-10	4.75e-08	1.0804e-06	9.00337e-07	1.01547e-06	1.14294e-06	1.27617e-06	1.06608e-06	8.88001e-07	1.00183e-06	1.12852e-06	1.25864e-06	1.85936e-08	3.84854e-09	1.05009e-08	2.41178e-08	4.71334e-08
E. coli	Proof-.LB	TCC	lagging	TCC.lagging	C	58971	2202	2	0	0	113	115	113	2	0.0174	0.00211	0.0614	8.86e-07	7.31e-07	1.06e-06	8.7e-07	7.17e-07	1.05e-06	1.54e-08	1.87e-09	5.56e-08	8.94969e-07	7.41327e-07	8.39962e-07	9.47924e-07	1.06071e-06	8.78867e-07	7.29572e-07	8.23962e-07	9.29939e-07	1.04659e-06	2.30083e-08	6.18268e-09	1.40481e-08	2.92488e-08	5.38747e-08
E. coli	Proof-.LB	TCG	leading	TCG.leading	C	70176	2202	5	0	0	110	115	110	5	0.0435	0.0143	0.0985	7.44e-07	6.14e-07	8.93e-07	7.12e-07	5.85e-07	8.58e-07	3.24e-08	1.05e-08	7.55e-08	7.59709e-07	6.27938e-07	7.1217e-07	8.05679e-07	9.04054e-07	7.2558e-07	6.04135e-07	6.7931e-07	7.69357e-07	8.62576e-07	3.61995e-08	1.33225e-08	2.56916e-08	4.47058e-08	6.93157e-08
E. coli	Proof-.LB	TCG	lagging	TCG.lagging	C	72501	2202	12	0	0	116	128	116	12	0.0938	0.0494	0.158	8.02e-07	6.69e-07	9.53e-07	7.27e-07	6e-07	8.71e-07	7.52e-08	3.88e-08	1.31e-07	8.12579e-07	6.8233e-07	7.64243e-07	8.58425e-07	9.58155e-07	7.39276e-07	6.14398e-07	6.93145e-07	7.83719e-07	8.76158e-07	7.5574e-08	3.99225e-08	6.03843e-08	8.85339e-08	1.21697e-07
E. coli	Proof-.LB	TCT	leading	TCT.leading	C	55734	2202	7	0	0	89	96	89	7	0.0729	0.0298	0.144	7.82e-07	6.34e-07	9.55e-07	7.25e-07	5.82e-07	8.92e-07	5.7e-08	2.29e-08	1.18e-07	7.9939e-07	6.55312e-07	7.45177e-07	8.50315e-07	9.64553e-07	7.42067e-07	5.98753e-07	6.89627e-07	7.92524e-07	8.99507e-07	5.98195e-08	2.60697e-08	4.44721e-08	7.21616e-08	1.09278e-07
E. coli	Proof-.LB	TCT	lagging	TCT.lagging	C	56359	2202	3	0	1	75	79	75	4	0.0506	0.014	0.125	6.37e-07	5.04e-07	7.93e-07	6.04e-07	4.75e-07	7.58e-07	3.22e-08	8.78e-09	8.25e-08	6.60694e-07	5.2982e-07	6.1215e-07	7.07717e-07	8.06903e-07	6.28879e-07	5.03373e-07	5.8156e-07	6.74268e-07	7.69679e-07	3.74207e-08	1.31366e-08	2.58794e-08	4.66367e-08	7.4824e-08
E. coli	Proof-.LB	TTA	leading	TTA.leading	T	68767	2202	3	164	0	0	167	164	3	0.018	0.00372	0.0516	1.1e-06	9.42e-07	1.28e-06	1.08e-06	9.24e-07	1.26e-06	1.98e-08	4.09e-09	5.79e-08	1.10555e-06	9.46605e-07	1.04851e-06	1.16151e-06	1.2715e-06	1.08362e-06	9.27659e-07	1.02464e-06	1.13973e-06	1.24955e-06	2.5511e-08	7.37439e-09	1.66003e-08	3.21937e-08	5.4134e-08
E. coli	Proof-.LB	TTA	lagging	TTA.lagging	T	68899	2202	5	211	3	0	219	211	8	0.0365	0.0159	0.0707	1.44e-06	1.26e-06	1.65e-06	1.39e-06	1.21e-06	1.59e-06	5.27e-08	2.28e-08	1.04e-07	1.43554e-06	1.25274e-06	1.36901e-06	1.49945e-06	1.63069e-06	1.38103e-06	1.20221e-06	1.31635e-06	1.44493e-06	1.56751e-06	5.4962e-08	2.53588e-08	4.20017e-08	6.56609e-08	9.59438e-08
E. coli	Proof-.LB	TTC	leading	TTC.leading	T	80032	2202	7	301	7	0	315	301	14	0.0444	0.0245	0.0734	1.79e-06	1.6e-06	2e-06	1.71e-06	1.52e-06	1.91e-06	7.94e-08	4.34e-08	1.33e-07	1.77733e-06	1.58267e-06	1.70982e-06	1.84427e-06	1.97753e-06	1.69238e-06	1.50875e-06	1.62512e-06	1.7577e-06	1.89043e-06	7.99624e-08	4.54607e-08	6.49115e-08	9.26416e-08	1.25568e-07
E. coli	Proof-.LB	TTC	lagging	TTC.lagging	T	87310	2202	7	325	4	0	336	325	11	0.0327	0.0165	0.0578	1.75e-06	1.57e-06	1.94e-06	1.69e-06	1.51e-06	1.88e-06	5.72e-08	2.86e-08	1.02e-07	1.74174e-06	1.56391e-06	1.67741e-06	1.80437e-06	1.93155e-06	1.67836e-06	1.50524e-06	1.61429e-06	1.73894e-06	1.86112e-06	5.85716e-08	3.03891e-08	4.64202e-08	6.89392e-08	9.71927e-08
E. coli	Proof-.LB	TTG	leading	TTG.leading	T	80256	2202	22	137	9	0	168	137	31	0.185	0.129	0.252	9.51e-07	8.12e-07	1.11e-06	7.75e-07	6.51e-07	9.16e-07	1.75e-07	1.19e-07	2.49e-07	9.57306e-07	8.22325e-07	9.08472e-07	1.00467e-06	1.10333e-06	7.85443e-07	6.61645e-07	7.38496e-07	8.28947e-07	9.20375e-07	1.73564e-07	1.19224e-07	1.519e-07	1.93364e-07	2.38828e-07
E. coli	Proof-.LB	TTG	lagging	TTG.lagging	T	73333	2202	16	180	5	0	201	180	21	0.104	0.0658	0.155	1.24e-06	1.08e-06	1.43e-06	1.11e-06	9.58e-07	1.29e-06	1.3e-07	8.05e-08	1.99e-07	1.24482e-06	1.08013e-06	1.18502e-06	1.30103e-06	1.42271e-06	1.11293e-06	9.55331e-07	1.05697e-06	1.16709e-06	1.27885e-06	1.2836e-07	8.01563e-08	1.08817e-07	1.45832e-07	1.89016e-07
E. coli	Proof-.LB	TTT	leading	TTT.leading	T	108183	2202	4	179	5	0	188	179	9	0.0479	0.0221	0.0889	7.89e-07	6.8e-07	9.1e-07	7.51e-07	6.45e-07	8.7e-07	3.78e-08	1.73e-08	7.17e-08	7.98503e-07	6.88046e-07	7.59241e-07	8.36943e-07	9.15271e-07	7.59202e-07	6.52718e-07	7.22143e-07	7.95438e-07	8.76264e-07	4.00624e-08	1.94432e-08	3.10895e-08	4.73321e-08	6.80418e-08
E. coli	Proof-.LB	TTT	lagging	TTT.lagging	T	110572	2202	3	233	1	0	237	233	4	0.0169	0.00462	0.0426	9.73e-07	8.53e-07	1.11e-06	9.57e-07	8.38e-07	1.09e-06	1.64e-08	4.48e-09	4.21e-08	9.78477e-07	8.61048e-07	9.35219e-07	1.019e-06	1.10322e-06	9.5958e-07	8.42442e-07	9.15858e-07	1.0013e-06	1.08318e-06	2.06495e-08	7.31297e-09	1.44403e-08	2.56009e-08	4.14111e-08
E. coli	Proof-MMR-.LB	ACA	leading	ACA.leading	C	55865	2202	1	1	1	517	520	518	2	0.00385	0.000466	0.0138	4.23e-06	3.87e-06	4.61e-06	4.21e-06	3.86e-06	4.59e-06	1.63e-08	1.97e-09	5.87e-08	4.21814e-06	3.85975e-06	4.09053e-06	4.33996e-06	4.59532e-06	4.19915e-06	3.85046e-06	4.07438e-06	4.32394e-06	4.56937e-06	2.41213e-08	6.09788e-09	1.4625e-08	3.09403e-08	5.63812e-08
E. coli	Proof-MMR-.LB	ACA	lagging	ACA.lagging	C	61147	2202	2	5	0	446	453	451	2	0.00442	0.000535	0.0159	3.36e-06	3.06e-06	3.69e-06	3.35e-06	3.05e-06	3.67e-06	1.49e-08	1.8e-09	5.37e-08	3.36623e-06	3.0682e-06	3.26375e-06	3.46812e-06	3.67632e-06	3.34848e-06	3.04934e-06	3.24268e-06	3.45294e-06	3.66314e-06	2.21542e-08	5.80177e-09	1.3606e-08	2.83888e-08	5.01661e-08
E. coli	Proof-MMR-.LB	ACC	leading	ACC.leading	C	70546	2202	13	2	5	414	434	416	18	0.0415	0.0248	0.0648	2.79e-06	2.54e-06	3.07e-06	2.68e-06	2.43e-06	2.95e-06	1.16e-07	6.87e-08	1.83e-07	2.79991e-06	2.54591e-06	2.70965e-06	2.88811e-06	3.06769e-06	2.68573e-06	2.43394e-06	2.59616e-06	2.77228e-06	2.94851e-06	1.14937e-07	6.85685e-08	9.59124e-08	1.31369e-07	1.73859e-07
E. coli	Proof-MMR-.LB	ACC	lagging	ACC.lagging	C	78652	2202	9	1	5	392	407	393	14	0.0344	0.0189	0.057	2.35e-06	2.13e-06	2.59e-06	2.27e-06	2.05e-06	2.5e-06	8.08e-08	4.42e-08	1.36e-07	2.36253e-06	2.14075e-06	2.28237e-06	2.44041e-06	2.5938e-06	2.28056e-06	2.06134e-06	2.20127e-06	2.35568e-06	2.50693e-06	8.17794e-08	4.5542e-08	6.65298e-08	9.48143e-08	1.27749e-07
E. coli	Proof-MMR-.LB	ACG	leading	ACG.leading	C	71089	2202	2	2	0	465	469	467	2	0.00426	0.000517	0.0153	3e-06	2.73e-06	3.28e-06	2.98e-06	2.72e-06	3.27e-06	1.28e-08	1.55e-09	4.62e-08	3.00105e-06	2.7408e-06	2.90833e-06	3.09259e-06	3.27566e-06	2.98737e-06	2.722e-06	2.89297e-06	3.07921e-06	3.26755e-06	1.95006e-08	4.93028e-09	1.19089e-08	2.51189e-08	4.39243e-08
E. coli	Proof-MMR-.LB	ACG	lagging	ACG.lagging	C	75334	2202	13	1	3	488	505	489	16	0.0317	0.0182	0.0509	3.04e-06	2.78e-06	3.32e-06	2.95e-06	2.69e-06	3.22e-06	9.65e-08	5.51e-08	1.57e-07	3.05113e-06	2.79577e-06	2.95683e-06	3.14411e-06	3.32297e-06	2.95402e-06	2.70194e-06	2.86129e-06	3.04328e-06	3.21494e-06	9.67925e-08	5.6617e-08	7.96941e-08	1.11242e-07	1.48081e-07
E. coli	Proof-MMR-.LB	ACT	leading	ACT.leading	C	48587	2202	1	0	7	215	223	215	8	0.0359	0.0156	0.0695	2.08e-06	1.82e-06	2.38e-06	2.01e-06	1.75e-06	2.3e-06	7.48e-08	3.23e-08	1.47e-07	2.10871e-06	1.84248e-06	2.01197e-06	2.20185e-06	2.39675e-06	2.03262e-06	1.77546e-06	1.9386e-06	2.12386e-06	2.31235e-06	7.6557e-08	3.48216e-08	5.77314e-08	9.2154e-08	1.36518e-07
E. coli	Proof-MMR-.LB	ACT	lagging	ACT.lagging	C	51050	2202	4	1	5	235	245	236	9	0.0367	0.0169	0.0686	2.18e-06	1.92e-06	2.47e-06	2.1e-06	1.84e-06	2.39e-06	8.01e-08	3.66e-08	1.52e-07	2.20209e-06	1.9455e-06	2.10755e-06	2.29388e-06	2.48042e-06	2.11933e-06	1.86058e-06	2.02262e-06	2.2101e-06	2.3935e-06	8.11746e-08	3.88046e-08	6.32071e-08	9.64462e-08	1.37548e-07
E. coli	Proof-MMR-.LB	ATA	leading	ATA.leading	T	62514	2202	38	362	1	1	402	363	39	0.097	0.0699	0.13	2.92e-06	2.64e-06	3.22e-06	2.64e-06	2.37e-06	2.92e-06	2.83e-07	2.01e-07	3.87e-07	2.92775e-06	2.64785e-06	2.82916e-06	3.02395e-06	3.22038e-06	2.64684e-06	2.38408e-06	2.55103e-06	2.7385e-06	2.92741e-06	2.77877e-07	1.9799e-07	2.46283e-07	3.05736e-07	3.70631e-07
E. coli	Proof-MMR-.LB	ATA	lagging	ATA.lagging	T	64471	2202	28	364	0	1	393	365	28	0.0712	0.0479	0.101	2.77e-06	2.5e-06	3.06e-06	2.57e-06	2.31e-06	2.85e-06	1.97e-07	1.31e-07	2.85e-07	2.77799e-06	2.51448e-06	2.68448e-06	2.87158e-06	3.05925e-06	2.58275e-06	2.32648e-06	2.49031e-06	2.6734e-06	2.85259e-06	1.9501e-07	1.30332e-07	1.69281e-07	2.17956e-07	2.72728e-07
E. coli	Proof-MMR-.LB	ATC	leading	ATC.leading	T	83873	2202	474	393	2	4	873	397	476	0.545	0.512	0.579	4.73e-06	4.42e-06	5.05e-06	2.15e-06	1.94e-06	2.37e-06	2.58e-06	2.35e-06	2.82e-06	4.72237e-06	4.4192e-06	4.61381e-06	4.82836e-06	5.03949e-06	2.16127e-06	1.95276e-06	2.08836e-06	2.23151e-06	2.37939e-06	2.56869e-06	2.35011e-06	2.48914e-06	2.64631e-06	2.79725e-06
E. coli	Proof-MMR-.LB	ATC	lagging	ATC.lagging	T	89164	2202	427	515	7	3	952	518	434	0.456	0.424	0.488	4.85e-06	4.55e-06	5.17e-06	2.64e-06	2.42e-06	2.88e-06	2.21e-06	2.01e-06	2.43e-06	4.84153e-06	4.53859e-06	4.73374e-06	4.9496e-06	5.16324e-06	2.64623e-06	2.41926e-06	2.56694e-06	2.726e-06	2.88452e-06	2.19749e-06	1.99242e-06	2.12668e-06	2.2679e-06	2.4051e-06
E. coli	Proof-MMR-.LB	ATG	leading	ATG.leading	T	79672	2202	50	391	1	1	443	392	51	0.115	0.0869	0.149	2.53e-06	2.3e-06	2.77e-06	2.23e-06	2.02e-06	2.47e-06	2.91e-07	2.16e-07	3.82e-07	2.53523e-06	2.30692e-06	2.455e-06	2.61333e-06	2.77241e-06	2.24477e-06	2.03337e-06	2.16939e-06	2.31946e-06	2.46563e-06	2.87611e-07	2.1482e-07	2.59646e-07	3.12931e-07	3.71743e-07
E. coli	Proof-MMR-.LB	ATG	lagging	ATG.lagging	T	73551	2202	55	441	7	2	505	443	62	0.123	0.0954	0.155	3.12e-06	2.85e-06	3.4e-06	2.74e-06	2.49e-06	3e-06	3.83e-07	2.93e-07	4.91e-07	3.12335e-06	2.85867e-06	3.02718e-06	3.21705e-06	3.40161e-06	2.73905e-06	2.48723e-06	2.65102e-06	2.82371e-06	3.00356e-06	3.77658e-07	2.89303e-07	3.44289e-07	4.08779e-07	4.76648e-07
E. coli	Proof-MMR-.LB	ATT	leading	ATT.leading	T	83760	2202	34	293	1	2	330	295	35	0.106	0.075	0.144	1.79e-06	1.6e-06	1.99e-06	1.6e-06	1.42e-06	1.79e-06	1.9e-07	1.32e-07	2.64e-07	1.81045e-06	1.62328e-06	1.74268e-06	1.87701e-06	2.00195e-06	1.61907e-06	1.44128e-06	1.55415e-06	1.6824e-06	1.80993e-06	1.88138e-07	1.31496e-07	1.65614e-07	2.08453e-07	2.5664e-07
E. coli	Proof-MMR-.LB	ATT	lagging	ATT.lagging	T	82633	2202	30	319	1	1	351	320	31	0.0883	0.0608	0.123	1.93e-06	1.73e-06	2.14e-06	1.76e-06	1.57e-06	1.96e-06	1.7e-07	1.16e-07	2.42e-07	1.9437e-06	1.74404e-06	1.87329e-06	2.01113e-06	2.15224e-06	1.7758e-06	1.58919e-06	1.71036e-06	1.84075e-06	1.97271e-06	1.68627e-07	1.15949e-07	1.4861e-07	1.87231e-07	2.30804e-07
E. coli	Proof-MMR-.LB	CCA	leading	CCA.leading	C	78795	2202	9	3	1	1181	1194	1184	10	0.00838	0.00402	0.0153	6.88e-06	6.5e-06	7.28e-06	6.82e-06	6.44e-06	7.22e-06	5.76e-08	2.76e-08	1.06e-07	6.8651e-06	6.48532e-06	6.72577e-06	6.99753e-06	7.26892e-06	6.80943e-06	6.42112e-06	6.67467e-06	6.94227e-06	7.20635e-06	5.94026e-08	3.02571e-08	4.6457e-08	7.06751e-08	9.89769e-08
E. coli	Proof-MMR-.LB	CCA	lagging	CCA.lagging	C	92782	2202	14	2	0	1138	1154	1140	14	0.0121	0.00665	0.0203	5.65e-06	5.33e-06	5.98e-06	5.58e-06	5.26e-06	5.91e-06	6.85e-08	3.75e-08	1.15e-07	5.63533e-06	5.31413e-06	5.52221e-06	5.74647e-06	5.96492e-06	5.56741e-06	5.25465e-06	5.45768e-06	5.67688e-06	5.89246e-06	6.97611e-08	3.9211e-08	5.66237e-08	8.08225e-08	1.09851e-07
E. coli	Proof-MMR-.LB	CCC	leading	CCC.leading	C	41307	2202	7	1	0	503	511	504	7	0.0137	0.00552	0.028	5.62e-06	5.14e-06	6.13e-06	5.54e-06	5.07e-06	6.05e-06	7.7e-08	3.09e-08	1.59e-07	5.59082e-06	5.11841e-06	5.4225e-06	5.75434e-06	6.09687e-06	5.51472e-06	5.04365e-06	5.34883e-06	5.67786e-06	6.00256e-06	7.89442e-08	3.41733e-08	5.8304e-08	9.58741e-08	1.43101e-07
E. coli	Proof-MMR-.LB	CCC	lagging	CCC.lagging	C	53963	2202	8	1	0	560	569	561	8	0.0141	0.00609	0.0275	4.79e-06	4.4e-06	5.2e-06	4.72e-06	4.34e-06	5.13e-06	6.73e-08	2.91e-08	1.33e-07	4.77862e-06	4.40813e-06	4.64052e-06	4.91333e-06	5.17572e-06	4.70717e-06	4.32415e-06	4.57031e-06	4.83824e-06	5.10245e-06	6.93779e-08	3.19254e-08	5.28155e-08	8.32636e-08	1.2066e-07
E. coli	Proof-MMR-.LB	CCG	leading	CCG.leading	C	84992	2202	17	2	2	743	764	745	19	0.0249	0.015	0.0386	4.08e-06	3.8e-06	4.38e-06	3.98e-06	3.7e-06	4.28e-06	1.02e-07	6.11e-08	1.59e-07	4.08201e-06	3.79971e-06	3.98143e-06	4.18119e-06	4.3756e-06	3.97627e-06	3.69703e-06	3.87799e-06	4.07321e-06	4.26274e-06	1.01849e-07	6.30159e-08	8.56055e-08	1.16337e-07	1.51316e-07
E. coli	Proof-MMR-.LB	CCG	lagging	CCG.lagging	C	88921	2202	20	2	2	782	806	784	22	0.0273	0.0172	0.041	4.12e-06	3.84e-06	4.41e-06	4e-06	3.73e-06	4.29e-06	1.12e-07	7.04e-08	1.7e-07	4.11428e-06	3.83524e-06	4.01883e-06	4.2104e-06	4.39395e-06	3.99581e-06	3.72537e-06	3.90109e-06	4.09024e-06	4.27458e-06	1.12271e-07	7.07199e-08	9.52141e-08	1.27496e-07	1.63526e-07
E. coli	Proof-MMR-.LB	CCT	leading	CCT.leading	C	47396	2202	3	0	1	572	576	572	4	0.00694	0.0019	0.0177	5.52e-06	5.08e-06	5.99e-06	5.48e-06	5.04e-06	5.95e-06	3.83e-08	1.04e-08	9.81e-08	5.49843e-06	5.06416e-06	5.34345e-06	5.64868e-06	5.95513e-06	5.45788e-06	5.01482e-06	5.30261e-06	5.60827e-06	5.90828e-06	4.40354e-08	1.51128e-08	3.00632e-08	5.47877e-08	8.92705e-08
E. coli	Proof-MMR-.LB	CCT	lagging	CCT.lagging	C	53654	2202	7	1	0	614	622	615	7	0.0113	0.00454	0.023	5.26e-06	4.86e-06	5.7e-06	5.21e-06	4.8e-06	5.63e-06	5.92e-08	2.38e-08	1.22e-07	5.24682e-06	4.84369e-06	5.10556e-06	5.38239e-06	5.66413e-06	5.19096e-06	4.78538e-06	5.04574e-06	5.33561e-06	5.60379e-06	6.19603e-08	2.63796e-08	4.63717e-08	7.47972e-08	1.12088e-07
E. coli	Proof-MMR-.LB	CTA	leading	CTA.leading	T	26574	2202	8	143	1	0	152	143	9	0.0592	0.0274	0.109	2.6e-06	2.2e-06	3.04e-06	2.44e-06	2.06e-06	2.88e-06	1.54e-07	7.03e-08	2.92e-07	2.62708e-06	2.22742e-06	2.48506e-06	2.76454e-06	3.05676e-06	2.47344e-06	2.09001e-06	2.33617e-06	2.60315e-06	2.89016e-06	1.48901e-07	7.03239e-08	1.14213e-07	1.77865e-07	2.58184e-07
E. coli	Proof-MMR-.LB	CTA	lagging	CTA.lagging	T	27433	2202	10	201	2	1	214	202	12	0.0561	0.0293	0.0959	3.54e-06	3.08e-06	4.05e-06	3.34e-06	2.9e-06	3.84e-06	1.99e-07	1.03e-07	3.47e-07	3.54258e-06	3.08767e-06	3.37326e-06	3.70281e-06	4.03466e-06	3.34387e-06	2.90648e-06	3.17977e-06	3.4934e-06	3.81873e-06	1.93466e-07	9.95385e-08	1.53875e-07	2.27532e-07	3.12927e-07
E. coli	Proof-MMR-.LB	CTC	leading	CTC.leading	T	40079	2202	27	176	5	0	208	176	32	0.154	0.108	0.21	2.36e-06	2.05e-06	2.7e-06	1.99e-06	1.71e-06	2.31e-06	3.63e-07	2.48e-07	5.12e-07	2.38258e-06	2.06768e-06	2.27015e-06	2.4893e-06	2.71665e-06	2.02285e-06	1.74372e-06	1.92208e-06	2.12049e-06	2.32252e-06	3.53379e-07	2.40994e-07	3.09281e-07	3.92198e-07	4.87273e-07
E. coli	Proof-MMR-.LB	CTC	lagging	CTC.lagging	T	45119	2202	25	259	2	1	287	260	27	0.0941	0.0629	0.134	2.89e-06	2.56e-06	3.24e-06	2.62e-06	2.31e-06	2.96e-06	2.72e-07	1.79e-07	3.95e-07	2.90194e-06	2.57708e-06	2.79031e-06	3.01396e-06	3.23373e-06	2.62597e-06	2.32194e-06	2.5164e-06	2.73255e-06	2.95168e-06	2.65938e-07	1.75793e-07	2.29917e-07	2.9819e-07	3.75394e-07
E. coli	Proof-MMR-.LB	CTG	leading	CTG.leading	T	105665	2202	48	456	6	1	511	457	54	0.106	0.0804	0.136	2.2e-06	2.01e-06	2.4e-06	1.96e-06	1.79e-06	2.15e-06	2.32e-07	1.74e-07	3.03e-07	2.20686e-06	2.0194e-06	2.14e-06	2.27276e-06	2.40392e-06	1.97465e-06	1.80105e-06	1.91276e-06	2.03413e-06	2.15539e-06	2.30602e-07	1.73732e-07	2.08602e-07	2.50895e-07	2.95382e-07
E. coli	Proof-MMR-.LB	CTG	lagging	CTG.lagging	T	102044	2202	58	601	13	3	675	604	71	0.105	0.0831	0.131	3e-06	2.78e-06	3.24e-06	2.69e-06	2.48e-06	2.91e-06	3.16e-07	2.47e-07	3.99e-07	3.00884e-06	2.78804e-06	2.93164e-06	3.08637e-06	3.23683e-06	2.69427e-06	2.48576e-06	2.61917e-06	2.76661e-06	2.91418e-06	3.1291e-07	2.45009e-07	2.87068e-07	3.37369e-07	3.90311e-07
E. coli	Proof-MMR-.LB	CTT	leading	CTT.leading	T	60745	2202	9	186	1	1	197	187	10	0.0508	0.0246	0.0914	1.47e-06	1.27e-06	1.69e-06	1.4e-06	1.2e-06	1.61e-06	7.48e-08	3.59e-08	1.37e-07	1.50542e-06	1.30801e-06	1.43378e-06	1.57365e-06	1.71655e-06	1.42885e-06	1.23176e-06	1.35756e-06	1.49818e-06	1.63773e-06	7.6316e-08	3.71392e-08	5.97911e-08	9.02223e-08	1.26893e-07
E. coli	Proof-MMR-.LB	CTT	lagging	CTT.lagging	T	66279	2202	4	292	2	2	300	294	6	0.02	0.00737	0.043	2.06e-06	1.83e-06	2.3e-06	2.01e-06	1.79e-06	2.26e-06	4.11e-08	1.51e-08	8.95e-08	2.07673e-06	1.84785e-06	1.99355e-06	2.15647e-06	2.31839e-06	2.03053e-06	1.81136e-06	1.95252e-06	2.10714e-06	2.26006e-06	4.50698e-08	1.8596e-08	3.28643e-08	5.4841e-08	8.29427e-08
E. coli	Proof-MMR-.LB	GCA	leading	GCA.leading	C	94789	2202	17	4	1	1316	1338	1320	18	0.0135	0.00799	0.0212	6.41e-06	6.07e-06	6.76e-06	6.32e-06	5.99e-06	6.67e-06	8.62e-08	5.11e-08	1.36e-07	6.39714e-06	6.06544e-06	6.27961e-06	6.51381e-06	6.74512e-06	6.30358e-06	5.96738e-06	6.18489e-06	6.419e-06	6.64778e-06	8.65546e-08	5.1831e-08	7.23106e-08	9.9013e-08	1.29163e-07
E. coli	Proof-MMR-.LB	GCA	lagging	GCA.lagging	C	96471	2202	15	4	1	1221	1241	1225	16	0.0129	0.00739	0.0209	5.84e-06	5.52e-06	6.18e-06	5.77e-06	5.45e-06	6.1e-06	7.53e-08	4.31e-08	1.22e-07	5.83373e-06	5.51767e-06	5.72602e-06	5.94318e-06	6.16198e-06	5.75427e-06	5.43392e-06	5.64345e-06	5.86523e-06	6.08438e-06	7.63051e-08	4.48297e-08	6.2881e-08	8.78484e-08	1.16764e-07
E. coli	Proof-MMR-.LB	GCC	leading	GCC.leading	C	87383	2202	24	1	8	936	969	937	32	0.033	0.0227	0.0463	5.04e-06	4.72e-06	5.36e-06	4.87e-06	4.56e-06	5.19e-06	1.66e-07	1.14e-07	2.35e-07	5.02461e-06	4.71468e-06	4.91538e-06	5.13246e-06	5.34851e-06	4.86029e-06	4.54946e-06	4.74994e-06	4.96774e-06	5.1894e-06	1.64904e-07	1.11244e-07	1.44282e-07	1.83779e-07	2.27211e-07
E. coli	Proof-MMR-.LB	GCC	lagging	GCC.lagging	C	97734	2202	45	4	8	940	997	944	53	0.0532	0.0401	0.069	4.63e-06	4.35e-06	4.93e-06	4.39e-06	4.11e-06	4.68e-06	2.46e-07	1.84e-07	3.22e-07	4.62785e-06	4.34816e-06	4.52605e-06	4.72689e-06	4.9161e-06	4.37934e-06	4.10945e-06	4.28289e-06	4.47444e-06	4.65773e-06	2.43069e-07	1.83314e-07	2.19846e-07	2.65124e-07	3.11564e-07
E. coli	Proof-MMR-.LB	GCG	leading	GCG.leading	C	120413	2202	127	6	4	1470	1607	1476	131	0.0815	0.0686	0.096	6.06e-06	5.77e-06	6.36e-06	5.57e-06	5.29e-06	5.86e-06	4.94e-07	4.13e-07	5.86e-07	6.05319e-06	5.76717e-06	5.95066e-06	6.15195e-06	6.35115e-06	5.55873e-06	5.2767e-06	5.46005e-06	5.65757e-06	5.83945e-06	4.90633e-07	4.11845e-07	4.61586e-07	5.19149e-07	5.74858e-07
E. coli	Proof-MMR-.LB	GCG	lagging	GCG.lagging	C	109914	2202	191	7	0	1544	1742	1551	191	0.11	0.0954	0.125	7.2e-06	6.86e-06	7.54e-06	6.41e-06	6.09e-06	6.74e-06	7.89e-07	6.81e-07	9.09e-07	7.18189e-06	6.84459e-06	7.06226e-06	7.30058e-06	7.52922e-06	6.39593e-06	6.07742e-06	6.28293e-06	6.50756e-06	6.72063e-06	7.83661e-07	6.78788e-07	7.44817e-07	8.20572e-07	8.98701e-07
E. coli	Proof-MMR-.LB	GCT	leading	GCT.leading	C	81346	2202	33	5	11	957	1006	962	44	0.0437	0.032	0.0583	5.62e-06	5.27e-06	5.97e-06	5.37e-06	5.04e-06	5.72e-06	2.46e-07	1.78e-07	3.3e-07	5.60169e-06	5.26182e-06	5.48212e-06	5.71988e-06	5.947e-06	5.35773e-06	5.02684e-06	5.24086e-06	5.47256e-06	5.7035e-06	2.42111e-07	1.76454e-07	2.16459e-07	2.65889e-07	3.16655e-07
E. coli	Proof-MMR-.LB	GCT	lagging	GCT.lagging	C	79812	2202	33	5	9	916	963	921	42	0.0436	0.0316	0.0585	5.48e-06	5.14e-06	5.84e-06	5.24e-06	4.91e-06	5.59e-06	2.39e-07	1.72e-07	3.23e-07	5.4664e-06	5.12656e-06	5.34355e-06	5.58791e-06	5.81267e-06	5.22942e-06	4.90164e-06	5.11045e-06	5.34405e-06	5.5752e-06	2.35509e-07	1.70668e-07	2.10344e-07	2.58622e-07	3.13597e-07
E. coli	Proof-MMR-.LB	GTA	leading	GTA.leading	T	54106	2202	12	684	6	4	706	688	18	0.0255	0.0152	0.04	5.93e-06	5.5e-06	6.38e-06	5.77e-06	5.35e-06	6.22e-06	1.51e-07	8.95e-08	2.39e-07	5.90486e-06	5.48356e-06	5.75562e-06	6.05868e-06	6.33771e-06	5.754e-06	5.33796e-06	5.60418e-06	5.90012e-06	6.19724e-06	1.49515e-07	8.99556e-08	1.24643e-07	1.71025e-07	2.24294e-07
E. coli	Proof-MMR-.LB	GTA	lagging	GTA.lagging	T	51158	2202	13	728	4	2	747	730	17	0.0228	0.0133	0.0362	6.63e-06	6.16e-06	7.12e-06	6.48e-06	6.02e-06	6.97e-06	1.51e-07	8.79e-08	2.42e-07	6.60283e-06	6.13295e-06	6.4337e-06	6.76902e-06	7.09632e-06	6.45369e-06	5.9928e-06	6.28781e-06	6.61155e-06	6.93838e-06	1.49293e-07	8.79048e-08	1.23805e-07	1.70999e-07	2.28352e-07
E. coli	Proof-MMR-.LB	GTC	leading	GTC.leading	T	54392	2202	31	549	15	2	597	551	46	0.0771	0.057	0.101	4.98e-06	4.59e-06	5.4e-06	4.6e-06	4.22e-06	5e-06	3.84e-07	2.81e-07	5.12e-07	4.97003e-06	4.57784e-06	4.829e-06	5.10678e-06	5.38424e-06	4.58846e-06	4.21463e-06	4.45694e-06	4.71851e-06	4.96941e-06	3.78106e-07	2.77635e-07	3.39371e-07	4.14516e-07	4.94567e-07
E. coli	Proof-MMR-.LB	GTC	lagging	GTC.lagging	T	54566	2202	24	633	22	1	680	634	46	0.0676	0.0499	0.0892	5.66e-06	5.24e-06	6.1e-06	5.28e-06	4.87e-06	5.7e-06	3.83e-07	2.8e-07	5.11e-07	5.64e-06	5.21926e-06	5.49136e-06	5.78561e-06	6.07501e-06	5.25373e-06	4.86089e-06	5.11397e-06	5.3895e-06	5.67083e-06	3.77475e-07	2.7217e-07	3.39002e-07	4.14178e-07	4.94789e-07
E. coli	Proof-MMR-.LB	GTG	leading	GTG.leading	T	73134	2202	68	569	20	1	658	570	88	0.134	0.109	0.162	4.09e-06	3.78e-06	4.41e-06	3.54e-06	3.25e-06	3.84e-06	5.46e-07	4.38e-07	6.73e-07	4.08168e-06	3.77479e-06	3.97275e-06	4.19044e-06	4.40369e-06	3.53879e-06	3.25812e-06	3.43815e-06	3.63704e-06	3.82965e-06	5.39866e-07	4.31259e-07	4.99974e-07	5.77946e-07	6.57418e-07
E. coli	Proof-MMR-.LB	GTG	lagging	GTG.lagging	T	59734	2202	61	549	19	0	629	549	80	0.127	0.102	0.156	4.78e-06	4.42e-06	5.17e-06	4.17e-06	3.83e-06	4.54e-06	6.08e-07	4.82e-07	7.57e-07	4.76958e-06	4.4027e-06	4.63813e-06	4.89534e-06	5.14469e-06	4.16918e-06	3.83366e-06	4.04486e-06	4.28948e-06	4.52273e-06	5.99981e-07	4.71333e-07	5.53452e-07	6.44351e-07	7.36967e-07
E. coli	Proof-MMR-.LB	GTT	leading	GTT.leading	T	84551	2202	14	831	2	5	852	836	16	0.0188	0.0108	0.0303	4.58e-06	4.27e-06	4.89e-06	4.49e-06	4.19e-06	4.81e-06	8.59e-08	4.91e-08	1.4e-07	4.56756e-06	4.2771e-06	4.45943e-06	4.67038e-06	4.87705e-06	4.48363e-06	4.19319e-06	4.37803e-06	4.58805e-06	4.78837e-06	8.66797e-08	4.99824e-08	7.14044e-08	1.0053e-07	1.34004e-07
E. coli	Proof-MMR-.LB	GTT	lagging	GTT.lagging	T	80629	2202	7	993	9	7	1016	1000	16	0.0157	0.00903	0.0254	5.72e-06	5.38e-06	6.09e-06	5.63e-06	5.29e-06	5.99e-06	9.01e-08	5.15e-08	1.46e-07	5.7123e-06	5.37236e-06	5.58989e-06	5.83048e-06	6.07153e-06	5.61438e-06	5.27917e-06	5.49317e-06	5.73333e-06	5.97167e-06	9.09955e-08	5.2621e-08	7.48986e-08	1.05156e-07	1.3933e-07
E. coli	Proof-MMR-.LB	TCA	leading	TCA.leading	C	79213	2202	0	3	0	1240	1243	1243	0	0	0	0.00296	7.13e-06	6.74e-06	7.53e-06	7.13e-06	6.74e-06	7.53e-06	0	0	2.11e-08	7.10484e-06	6.72644e-06	6.96644e-06	7.24047e-06	7.51381e-06	7.1057e-06	6.72403e-06	6.97003e-06	7.23997e-06	7.50108e-06	9.31306e-09	1.45894e-09	4.63559e-09	1.22112e-08	2.58044e-08
E. coli	Proof-MMR-.LB	TCA	lagging	TCA.lagging	C	88327	2202	2	3	0	1099	1104	1102	2	0.00181	0.000219	0.00653	5.68e-06	5.35e-06	6.02e-06	5.67e-06	5.34e-06	6.01e-06	1.03e-08	1.25e-09	3.71e-08	5.66422e-06	5.33708e-06	5.54779e-06	5.77852e-06	6.00075e-06	5.65389e-06	5.32711e-06	5.54098e-06	5.76365e-06	5.99083e-06	1.63898e-08	4.27727e-09	1.02359e-08	2.09463e-08	3.69383e-08
E. coli	Proof-MMR-.LB	TCC	leading	TCC.leading	C	53254	2202	0	2	0	668	670	670	0	0	0	0.00549	5.71e-06	5.29e-06	6.16e-06	5.71e-06	5.29e-06	6.16e-06	0	0	3.15e-08	5.6893e-06	5.26725e-06	5.53925e-06	5.83824e-06	6.11633e-06	5.69137e-06	5.26166e-06	5.54276e-06	5.83597e-06	6.13226e-06	1.23142e-08	1.64431e-09	5.91181e-09	1.6446e-08	3.45449e-08
E. coli	Proof-MMR-.LB	TCC	lagging	TCC.lagging	C	58971	2202	4	1	3	547	555	548	7	0.0126	0.00509	0.0258	4.27e-06	3.93e-06	4.64e-06	4.22e-06	3.87e-06	4.59e-06	5.39e-08	2.17e-08	1.11e-07	4.27084e-06	3.9185e-06	4.14819e-06	4.39355e-06	4.62942e-06	4.21241e-06	3.86594e-06	4.09526e-06	4.3298e-06	4.57041e-06	5.73949e-08	2.44441e-08	4.29246e-08	6.93113e-08	1.04255e-07
E. coli	Proof-MMR-.LB	TCG	leading	TCG.leading	C	70176	2202	2	2	0	563	567	565	2	0.00353	0.000427	0.0127	3.67e-06	3.37e-06	3.98e-06	3.66e-06	3.36e-06	3.97e-06	1.29e-08	1.57e-09	4.68e-08	3.66545e-06	3.37438e-06	3.55996e-06	3.76747e-06	3.97434e-06	3.6541e-06	3.36167e-06	3.54914e-06	3.75582e-06	3.95669e-06	1.98388e-08	5.40866e-09	1.23317e-08	2.52758e-08	4.43491e-08
E. coli	Proof-MMR-.LB	TCG	lagging	TCG.lagging	C	72501	2202	6	5	0	555	566	560	6	0.0106	0.0039	0.0229	3.55e-06	3.26e-06	3.85e-06	3.51e-06	3.22e-06	3.81e-06	3.76e-08	1.38e-08	8.18e-08	3.54997e-06	3.27047e-06	3.44636e-06	3.64944e-06	3.84746e-06	3.50821e-06	3.23034e-06	3.40823e-06	3.60578e-06	3.80811e-06	4.15264e-08	1.68071e-08	3.03328e-08	5.05576e-08	7.74801e-08
E. coli	Proof-MMR-.LB	TCT	leading	TCT.leading	C	55734	2202	2	2	0	398	402	400	2	0.00498	0.000603	0.0179	3.28e-06	2.96e-06	3.61e-06	3.26e-06	2.95e-06	3.59e-06	1.63e-08	1.97e-09	5.89e-08	3.27836e-06	2.96412e-06	3.16734e-06	3.38363e-06	3.60725e-06	3.25408e-06	2.94275e-06	3.13941e-06	3.36442e-06	3.58463e-06	2.39478e-08	6.30421e-09	1.45941e-08	3.06613e-08	5.55499e-08
E. coli	Proof-MMR-.LB	TCT	lagging	TCT.lagging	C	56359	2202	2	1	0	304	307	305	2	0.00651	0.00079	0.0233	2.47e-06	2.2e-06	2.77e-06	2.46e-06	2.19e-06	2.75e-06	1.61e-08	1.95e-09	5.82e-08	2.48783e-06	2.21538e-06	2.39093e-06	2.5809e-06	2.77068e-06	2.46784e-06	2.19982e-06	2.37037e-06	2.56057e-06	2.75e-06	2.41173e-08	6.31128e-09	1.47375e-08	3.07898e-08	5.61911e-08
E. coli	Proof-MMR-.LB	TTA	leading	TTA.leading	T	68767	2202	3	326	0	1	330	327	3	0.00909	0.00188	0.0263	2.18e-06	1.95e-06	2.43e-06	2.16e-06	1.93e-06	2.41e-06	1.98e-08	4.09e-09	5.79e-08	2.19544e-06	1.97667e-06	2.11482e-06	2.27319e-06	2.4352e-06	2.17215e-06	1.94319e-06	2.09144e-06	2.2481e-06	2.41036e-06	2.57232e-08	7.76779e-09	1.68744e-08	3.23718e-08	5.53947e-08
E. coli	Proof-MMR-.LB	TTA	lagging	TTA.lagging	T	68899	2202	4	376	0	3	383	379	4	0.0104	0.00285	0.0265	2.52e-06	2.28e-06	2.79e-06	2.5e-06	2.25e-06	2.76e-06	2.64e-08	7.18e-09	6.75e-08	2.53546e-06	2.28787e-06	2.44825e-06	2.62248e-06	2.79406e-06	2.50703e-06	2.26637e-06	2.4168e-06	2.59353e-06	2.76086e-06	3.13471e-08	1.11357e-08	2.12807e-08	3.90282e-08	6.35131e-08
E. coli	Proof-MMR-.LB	TTC	leading	TTC.leading	T	80032	2202	16	424	2	1	443	425	18	0.0406	0.0243	0.0635	2.51e-06	2.29e-06	2.76e-06	2.41e-06	2.19e-06	2.65e-06	1.02e-07	6.05e-08	1.61e-07	2.52462e-06	2.2926e-06	2.44294e-06	2.6038e-06	2.76702e-06	2.41845e-06	2.19789e-06	2.34011e-06	2.49528e-06	2.64319e-06	1.02082e-07	6.0676e-08	8.55167e-08	1.16969e-07	1.53255e-07
E. coli	Proof-MMR-.LB	TTC	lagging	TTC.lagging	T	87310	2202	14	537	1	0	552	537	15	0.0272	0.0153	0.0444	2.87e-06	2.64e-06	3.12e-06	2.79e-06	2.56e-06	3.04e-06	7.8e-08	4.37e-08	1.29e-07	2.87619e-06	2.64747e-06	2.79252e-06	2.95707e-06	3.11768e-06	2.79543e-06	2.56978e-06	2.71244e-06	2.87592e-06	3.03674e-06	7.92061e-08	4.4972e-08	6.50379e-08	9.16313e-08	1.23072e-07
E. coli	Proof-MMR-.LB	TTG	leading	TTG.leading	T	80256	2202	15	404	5	1	425	405	20	0.0471	0.029	0.0717	2.4e-06	2.18e-06	2.64e-06	2.29e-06	2.07e-06	2.53e-06	1.13e-07	6.91e-08	1.75e-07	2.4168e-06	2.19709e-06	2.3377e-06	2.49133e-06	2.65429e-06	2.30251e-06	2.08445e-06	2.22565e-06	2.37674e-06	2.53258e-06	1.12648e-07	7.00933e-08	9.52939e-08	1.28267e-07	1.64586e-07
E. coli	Proof-MMR-.LB	TTG	lagging	TTG.lagging	T	73333	2202	18	501	4	1	524	502	22	0.042	0.0265	0.0629	3.24e-06	2.97e-06	3.54e-06	3.11e-06	2.84e-06	3.39e-06	1.36e-07	8.54e-08	2.06e-07	3.24783e-06	2.98053e-06	3.15312e-06	3.34153e-06	3.52715e-06	3.11049e-06	2.84679e-06	3.01636e-06	3.20338e-06	3.38963e-06	1.35418e-07	8.60213e-08	1.15574e-07	1.53349e-07	1.96494e-07
E. coli	Proof-MMR-.LB	TTT	leading	TTT.leading	T	108183	2202	1	244	1	1	247	245	2	0.0081	0.000982	0.0289	1.04e-06	9.12e-07	1.17e-06	1.03e-06	9.04e-07	1.17e-06	8.4e-09	1.02e-09	3.03e-08	1.06408e-06	9.40218e-07	1.01939e-06	1.10696e-06	1.19478e-06	1.05186e-06	9.23871e-07	1.00702e-06	1.09539e-06	1.18812e-06	1.39267e-08	3.92061e-09	8.81176e-09	1.77093e-08	3.07007e-08
E. coli	Proof-MMR-.LB	TTT	lagging	TTT.lagging	T	110572	2202	4	366	2	3	375	369	6	0.016	0.00589	0.0345	1.54e-06	1.39e-06	1.7e-06	1.52e-06	1.36e-06	1.68e-06	2.46e-08	9.04e-09	5.36e-08	1.5575e-06	1.40727e-06	1.50409e-06	1.60946e-06	1.71626e-06	1.53107e-06	1.37806e-06	1.47745e-06	1.58408e-06	1.69151e-06	2.81345e-08	1.17422e-08	2.0617e-08	3.43953e-08	5.2071e-08
E. coli	R.min	ACA	leading	ACA.leading	C	55865	2202	0	0	0	2	2	2	0	0	0	0.842	1.63e-08	1.97e-09	5.87e-08	1.63e-08	1.97e-09	5.87e-08	0	0	3e-08	2.30771e-08	1.05098e-08	1.76795e-08	2.75067e-08	4.12982e-08	1.58333e-08	5.39038e-09	1.06121e-08	1.96856e-08	3.36876e-08	7.96539e-09	2.07513e-09	5.08265e-09	1.0161e-08	1.71175e-08
E. coli	R.min	ACA	lagging	ACA.lagging	C	61147	2202	1	0	0	2	3	2	1	0.333	0.0084	0.906	2.23e-08	4.59e-09	6.51e-08	1.49e-08	1.8e-09	5.37e-08	7.43e-09	1.88e-10	4.14e-08	2.49224e-08	1.20192e-08	1.92313e-08	2.94954e-08	4.4007e-08	1.52567e-08	5.26843e-09	1.01646e-08	1.88972e-08	3.29196e-08	9.59632e-09	3.17799e-09	6.4985e-09	1.17741e-08	2.04186e-08
E. coli	R.min	ACC	leading	ACC.leading	C	70546	2202	1	0	4	3	8	3	5	0.625	0.245	0.915	5.15e-08	2.22e-08	1.01e-07	1.93e-08	3.98e-09	5.64e-08	3.22e-08	1.05e-08	7.51e-08	3.70473e-08	2.01713e-08	2.91566e-08	4.32803e-08	6.28453e-08	1.71208e-08	6.48114e-09	1.17984e-08	2.09763e-08	3.54089e-08	1.79616e-08	7.40153e-09	1.21867e-08	2.1829e-08	3.82612e-08
E. coli	R.min	ACC	lagging	ACC.lagging	C	78652	2202	0	0	0	3	3	3	0	0	0	0.708	1.73e-08	3.57e-09	5.06e-08	1.73e-08	3.57e-09	5.06e-08	0	0	2.13e-08	2.29228e-08	1.09605e-08	1.76985e-08	2.72338e-08	3.92427e-08	1.63081e-08	6.26673e-09	1.13603e-08	1.9895e-08	3.33489e-08	7.37306e-09	1.93889e-09	4.75677e-09	9.54884e-09	1.53334e-08
E. coli	R.min	ACG	leading	ACG.leading	C	71089	2202	1	0	2	4	7	4	3	0.429	0.099	0.816	4.47e-08	1.8e-08	9.21e-08	2.56e-08	6.96e-09	6.54e-08	1.92e-08	3.95e-09	5.6e-08	3.39898e-08	1.81447e-08	2.65342e-08	3.95842e-08	5.88614e-08	2.01227e-08	7.99062e-09	1.4176e-08	2.44872e-08	4.02064e-08	1.30791e-08	5.15726e-09	9.244e-09	1.56931e-08	2.74241e-08
E. coli	R.min	ACG	lagging	ACG.lagging	C	75334	2202	0	0	0	1	1	1	0	0	0	0.975	6.03e-09	1.52e-10	3.36e-08	6.03e-09	1.52e-10	3.36e-08	0	0	2.22e-08	1.9117e-08	8.29346e-09	1.44228e-08	2.30799e-08	3.39308e-08	1.14381e-08	3.53424e-09	7.55474e-09	1.44424e-08	2.41769e-08	7.49123e-09	1.94935e-09	4.82897e-09	9.56822e-09	1.56987e-08
E. coli	R.min	ACT	leading	ACT.leading	C	48587	2202	2	0	1	3	6	3	3	0.5	0.118	0.882	5.61e-08	2.06e-08	1.22e-07	2.8e-08	5.78e-09	8.19e-08	2.8e-08	5.78e-09	8.19e-08	3.65119e-08	1.85841e-08	2.78416e-08	4.30507e-08	6.63655e-08	2.03757e-08	7.21353e-09	1.37725e-08	2.53073e-08	4.35109e-08	1.49671e-08	5.66744e-09	1.00809e-08	1.82146e-08	3.32513e-08
E. coli	R.min	ACT	lagging	ACT.lagging	C	51050	2202	0	0	0	4	4	4	0	0	0	0.602	3.56e-08	9.7e-09	9.11e-08	3.56e-08	9.7e-09	9.11e-08	0	0	3.28e-08	2.94584e-08	1.41399e-08	2.27559e-08	3.48382e-08	5.24187e-08	2.41641e-08	9.16659e-09	1.67057e-08	2.9486e-08	5.04562e-08	8.11846e-09	2.03769e-09	5.2314e-09	1.03258e-08	1.75572e-08
E. coli	R.min	ATA	leading	ATA.leading	T	62514	2202	0	0	1	0	1	0	1	1	0.025	1	7.26e-09	1.84e-10	4.05e-08	0	0	2.68e-08	7.26e-09	1.84e-10	4.05e-08	2.00546e-08	8.55367e-09	1.49853e-08	2.42844e-08	3.52385e-08	9.95572e-09	2.70205e-09	6.20333e-09	1.26695e-08	2.27754e-08	9.45966e-09	3.01193e-09	6.38183e-09	1.1735e-08	1.98079e-08
E. coli	R.min	ATA	lagging	ATA.lagging	T	64471	2202	4	1	0	0	5	1	4	0.8	0.284	0.995	3.52e-08	1.14e-08	8.22e-08	7.04e-09	1.78e-10	3.92e-08	2.82e-08	7.68e-09	7.21e-08	2.98222e-08	1.4971e-08	2.325e-08	3.50496e-08	5.16178e-08	1.20655e-08	3.6592e-09	7.99858e-09	1.51023e-08	2.59484e-08	1.59104e-08	6.31162e-09	1.0852e-08	1.92447e-08	3.40972e-08
E. coli	R.min	ATC	leading	ATC.leading	T	83873	2202	1	0	1	0	2	0	2	1	0.158	1	1.08e-08	1.31e-09	3.91e-08	0	0	2e-08	1.08e-08	1.31e-09	3.91e-08	2.02469e-08	9.25543e-09	1.5511e-08	2.42248e-08	3.50875e-08	8.98967e-09	2.45402e-09	5.7318e-09	1.13646e-08	1.95897e-08	1.03619e-08	3.74898e-09	7.26381e-09	1.25224e-08	2.12561e-08
E. coli	R.min	ATC	lagging	ATC.lagging	T	89164	2202	3	0	2	0	5	0	5	1	0.478	1	2.55e-08	8.27e-09	5.94e-08	0	0	1.88e-08	2.55e-08	8.27e-09	5.94e-08	2.61094e-08	1.32316e-08	2.05712e-08	3.04461e-08	4.44979e-08	8.72523e-09	2.47481e-09	5.61012e-09	1.09983e-08	1.88898e-08	1.61433e-08	7.08379e-09	1.14345e-08	1.95326e-08	3.24521e-08
E. coli	R.min	ATG	leading	ATG.leading	T	79672	2202	0	1	1	0	2	1	1	0.5	0.0126	0.987	1.14e-08	1.38e-09	4.12e-08	5.7e-09	1.44e-10	3.18e-08	5.7e-09	1.44e-10	3.18e-08	2.05237e-08	9.17687e-09	1.55936e-08	2.46348e-08	3.55449e-08	1.11274e-08	3.53149e-09	7.34798e-09	1.39733e-08	2.39112e-08	8.83624e-09	2.74776e-09	6.03863e-09	1.09946e-08	1.80322e-08
E. coli	R.min	ATG	lagging	ATG.lagging	T	73551	2202	0	0	0	0	0	0	0	NA	NA	NA	0	0	2.28e-08	0	0	2.28e-08	0	0	2.28e-08	1.72572e-08	6.99901e-09	1.27151e-08	2.11751e-08	3.09914e-08	9.42075e-09	2.61497e-09	5.94994e-09	1.19552e-08	2.07865e-08	7.52371e-09	1.95978e-09	4.78489e-09	9.72142e-09	1.58577e-08
E. coli	R.min	ATT	leading	ATT.leading	T	83760	2202	1	0	1	0	2	0	2	1	0.158	1	1.08e-08	1.31e-09	3.92e-08	0	0	2e-08	1.08e-08	1.31e-09	3.92e-08	2.03258e-08	9.19719e-09	1.55582e-08	2.4464e-08	3.55695e-08	8.9746e-09	2.5653e-09	5.77812e-09	1.13859e-08	1.97316e-08	1.03547e-08	3.74902e-09	7.29266e-09	1.24935e-08	2.14127e-08
E. coli	R.min	ATT	lagging	ATT.lagging	T	82633	2202	0	5	1	0	6	5	1	0.167	0.00421	0.641	3.3e-08	1.21e-08	7.18e-08	2.75e-08	8.92e-09	6.41e-08	5.5e-09	1.39e-10	3.06e-08	2.92009e-08	1.52569e-08	2.30013e-08	3.40533e-08	4.95994e-08	2.16833e-08	8.98444e-09	1.56198e-08	2.6359e-08	4.21463e-08	8.7596e-09	2.7785e-09	5.96953e-09	1.08643e-08	1.80607e-08
E. coli	R.min	CCA	leading	CCA.leading	C	78795	2202	1	0	0	7	8	7	1	0.125	0.00316	0.527	4.61e-08	1.99e-08	9.09e-08	4.03e-08	1.62e-08	8.31e-08	5.76e-09	1.46e-10	3.21e-08	3.48732e-08	1.91414e-08	2.75179e-08	4.05113e-08	5.85393e-08	2.9e-08	1.2929e-08	2.12367e-08	3.48487e-08	5.38576e-08	8.96742e-09	2.79403e-09	6.13674e-09	1.11062e-08	1.84151e-08
E. coli	R.min	CCA	lagging	CCA.lagging	C	92782	2202	1	0	1	7	9	7	2	0.222	0.0281	0.6	4.41e-08	2.01e-08	8.36e-08	3.43e-08	1.38e-08	7.06e-08	9.79e-09	1.19e-09	3.54e-08	3.46265e-08	1.9184e-08	2.78385e-08	4.02409e-08	5.62345e-08	2.60133e-08	1.1893e-08	1.92434e-08	3.13328e-08	4.79479e-08	9.97367e-09	3.56506e-09	7.05101e-09	1.21049e-08	2.0254e-08
E. coli	R.min	CCC	leading	CCC.leading	C	41307	2202	0	0	0	3	3	3	0	0	0	0.708	3.3e-08	6.8e-09	9.64e-08	3.3e-08	6.8e-09	9.64e-08	0	0	4.06e-08	2.8288e-08	1.34155e-08	2.15681e-08	3.31668e-08	5.21091e-08	2.21129e-08	7.74485e-09	1.47069e-08	2.71845e-08	4.86295e-08	8.37768e-09	2.09842e-09	5.40725e-09	1.06125e-08	1.84627e-08
E. coli	R.min	CCC	lagging	CCC.lagging	C	53963	2202	1	0	0	2	3	2	1	0.333	0.0084	0.906	2.52e-08	5.21e-09	7.38e-08	1.68e-08	2.04e-09	6.08e-08	8.42e-09	2.13e-10	4.69e-08	2.60074e-08	1.21934e-08	1.99775e-08	3.06998e-08	4.60302e-08	1.59903e-08	5.46724e-09	1.07834e-08	1.97269e-08	3.45243e-08	9.88914e-09	3.05754e-09	6.62067e-09	1.21589e-08	2.13989e-08
E. coli	R.min	CCG	leading	CCG.leading	C	84992	2202	2	0	0	3	5	3	2	0.4	0.0527	0.853	2.67e-08	8.67e-09	6.23e-08	1.6e-08	3.31e-09	4.68e-08	1.07e-08	1.29e-09	3.86e-08	2.65852e-08	1.36844e-08	2.09036e-08	3.11592e-08	4.51454e-08	1.56573e-08	5.8954e-09	1.10694e-08	1.90659e-08	3.12055e-08	1.03006e-08	3.70958e-09	7.25342e-09	1.24319e-08	2.13241e-08
E. coli	R.min	CCG	lagging	CCG.lagging	C	88921	2202	2	0	0	4	6	4	2	0.333	0.0433	0.777	3.06e-08	1.12e-08	6.67e-08	2.04e-08	5.57e-09	5.23e-08	1.02e-08	1.24e-09	3.69e-08	2.81291e-08	1.48771e-08	2.23154e-08	3.26893e-08	4.67397e-08	1.79719e-08	7.31845e-09	1.2759e-08	2.19567e-08	3.51323e-08	1.01562e-08	3.53672e-09	7.15698e-09	1.2348e-08	2.09934e-08
E. coli	R.min	CCT	leading	CCT.leading	C	47396	2202	0	0	0	4	4	4	0	0	0	0.602	3.83e-08	1.04e-08	9.81e-08	3.83e-08	1.04e-08	9.81e-08	0	0	3.53e-08	3.02397e-08	1.48821e-08	2.32802e-08	3.56899e-08	5.33525e-08	2.51943e-08	9.30566e-09	1.70123e-08	3.10281e-08	5.34904e-08	8.26422e-09	2.09358e-09	5.27883e-09	1.05036e-08	1.8092e-08
E. coli	R.min	CCT	lagging	CCT.lagging	C	53654	2202	0	0	0	3	3	3	0	0	0	0.708	2.54e-08	5.24e-09	7.42e-08	2.54e-08	5.24e-09	7.42e-08	0	0	3.12e-08	2.60336e-08	1.2186e-08	1.99382e-08	3.0881e-08	4.57504e-08	1.95912e-08	7.13152e-09	1.33433e-08	2.4152e-08	4.0811e-08	8.02641e-09	2.20208e-09	5.08997e-09	1.02774e-08	1.71092e-08
E. coli	R.min	CTA	leading	CTA.leading	T	26574	2202	0	3	2	0	5	3	2	0.4	0.0527	0.853	8.54e-08	2.77e-08	1.99e-07	5.13e-08	1.06e-08	1.5e-07	3.42e-08	4.14e-09	1.23e-07	4.06858e-08	1.95524e-08	2.96296e-08	4.82609e-08	8.07938e-08	2.65544e-08	8.71448e-09	1.6923e-08	3.31104e-08	6.2292e-08	1.45125e-08	5.018e-09	9.29008e-09	1.76734e-08	3.50432e-08
E. coli	R.min	CTA	lagging	CTA.lagging	T	27433	2202	1	3	0	0	4	3	1	0.25	0.00631	0.806	6.62e-08	1.8e-08	1.7e-07	4.97e-08	1.02e-08	1.45e-07	1.66e-08	4.19e-10	9.22e-08	3.58734e-08	1.69159e-08	2.64424e-08	4.22814e-08	7.05339e-08	2.60534e-08	8.68406e-09	1.67653e-08	3.2178e-08	5.99752e-08	1.14382e-08	3.40641e-09	7.48523e-09	1.37362e-08	2.72459e-08
E. coli	R.min	CTC	leading	CTC.leading	T	40079	2202	0	1	0	0	1	1	0	0	0	0.975	1.13e-08	2.87e-10	6.31e-08	1.13e-08	2.87e-10	6.31e-08	0	0	4.18e-08	2.27413e-08	9.6524e-09	1.70027e-08	2.74215e-08	4.14079e-08	1.44794e-08	4.45233e-09	9.32499e-09	1.79695e-08	3.28354e-08	8.44428e-09	2.14469e-09	5.40531e-09	1.06954e-08	1.87548e-08
E. coli	R.min	CTC	lagging	CTC.lagging	T	45119	2202	1	1	1	0	3	1	2	0.667	0.0943	0.992	3.02e-08	6.23e-09	8.82e-08	1.01e-08	2.55e-10	5.61e-08	2.01e-08	2.44e-09	7.27e-08	2.75984e-08	1.29622e-08	2.11138e-08	3.2523e-08	4.98317e-08	1.38928e-08	4.22432e-09	9.049e-09	1.73459e-08	3.00678e-08	1.25961e-08	4.45148e-09	8.51049e-09	1.52636e-08	2.86041e-08
E. coli	R.min	CTG	leading	CTG.leading	T	105665	2202	5	1	0	0	6	1	5	0.833	0.359	0.996	2.58e-08	9.46e-09	5.61e-08	4.3e-09	1.09e-10	2.39e-08	2.15e-08	6.98e-09	5.01e-08	2.59524e-08	1.39613e-08	2.06955e-08	3.01214e-08	4.24935e-08	9.90995e-09	3.16149e-09	6.65582e-09	1.24197e-08	2.07106e-08	1.49359e-08	6.52047e-09	1.07415e-08	1.78746e-08	2.98357e-08
E. coli	R.min	CTG	lagging	CTG.lagging	T	102044	2202	2	3	2	0	7	3	4	0.571	0.184	0.901	3.12e-08	1.25e-08	6.42e-08	1.34e-08	2.75e-09	3.9e-08	1.78e-08	4.85e-09	4.56e-08	2.86362e-08	1.58662e-08	2.29201e-08	3.3215e-08	4.64777e-08	1.42802e-08	5.45391e-09	1.00384e-08	1.75397e-08	2.77302e-08	1.31284e-08	5.60604e-09	9.46778e-09	1.57423e-08	2.64558e-08
E. coli	R.min	CTT	leading	CTT.leading	T	60745	2202	0	0	0	0	0	0	0	NA	NA	NA	0	0	2.76e-08	0	0	2.76e-08	0	0	2.76e-08	1.8204e-08	7.23349e-09	1.34017e-08	2.21975e-08	3.30853e-08	1.00643e-08	2.76558e-09	6.38032e-09	1.26853e-08	2.29413e-08	7.78134e-09	2.0216e-09	4.99997e-09	9.95701e-09	1.65556e-08
E. coli	R.min	CTT	lagging	CTT.lagging	T	66279	2202	0	2	0	0	2	2	0	0	0	0.842	1.37e-08	1.66e-09	4.95e-08	1.37e-08	1.66e-09	4.95e-08	0	0	2.53e-08	2.1925e-08	1.00432e-08	1.6698e-08	2.6261e-08	3.79138e-08	1.475e-08	5.21124e-09	1.00974e-08	1.82164e-08	3.12702e-08	7.65104e-09	2.02282e-09	4.91813e-09	9.77348e-09	1.6057e-08
E. coli	R.min	GCA	leading	GCA.leading	C	94789	2202	2	0	0	12	14	12	2	0.143	0.0178	0.428	6.71e-08	3.67e-08	1.13e-07	5.75e-08	2.97e-08	1e-07	9.58e-09	1.16e-09	3.46e-08	4.75182e-08	2.69942e-08	3.81163e-08	5.51218e-08	7.78516e-08	4.22414e-08	2.15462e-08	3.27876e-08	4.9951e-08	7.23286e-08	9.94067e-09	3.71169e-09	7.00709e-09	1.20526e-08	2.01506e-08
E. coli	R.min	GCA	lagging	GCA.lagging	C	96471	2202	6	0	0	6	12	6	6	0.5	0.211	0.789	5.65e-08	2.92e-08	9.87e-08	2.82e-08	1.04e-08	6.15e-08	2.82e-08	1.04e-08	6.15e-08	4.15794e-08	2.37254e-08	3.32912e-08	4.82375e-08	6.79535e-08	2.24992e-08	1.00211e-08	1.65381e-08	2.70081e-08	4.21962e-08	1.77189e-08	7.83483e-09	1.23539e-08	2.16138e-08	3.53607e-08
E. coli	R.min	GCC	leading	GCC.leading	C	87383	2202	1	0	0	3	4	3	1	0.25	0.00631	0.806	2.08e-08	5.66e-09	5.32e-08	1.56e-08	3.22e-09	4.56e-08	5.2e-09	1.31e-10	2.9e-08	2.38556e-08	1.17653e-08	1.87262e-08	2.81141e-08	4.07776e-08	1.56045e-08	5.9415e-09	1.09168e-08	1.91633e-08	3.12159e-08	8.6421e-09	2.73389e-09	5.90844e-09	1.07671e-08	1.75683e-08
E. coli	R.min	GCC	lagging	GCC.lagging	C	97734	2202	4	0	1	5	10	5	5	0.5	0.187	0.813	4.65e-08	2.23e-08	8.55e-08	2.32e-08	7.54e-09	5.42e-08	2.32e-08	7.54e-09	5.42e-08	3.63901e-08	2.03508e-08	2.92484e-08	4.23653e-08	5.88991e-08	1.96196e-08	8.37402e-09	1.44047e-08	2.36813e-08	3.68149e-08	1.53333e-08	6.71239e-09	1.09089e-08	1.83823e-08	3.09356e-08
E. coli	R.min	GCG	leading	GCG.leading	C	120413	2202	0	0	1	9	10	9	1	0.1	0.00253	0.445	3.77e-08	1.81e-08	6.94e-08	3.39e-08	1.55e-08	6.44e-08	3.77e-09	9.54e-11	2.1e-08	3.23471e-08	1.86482e-08	2.62931e-08	3.74389e-08	5.16854e-08	2.70999e-08	1.33136e-08	2.08037e-08	3.21434e-08	4.7363e-08	7.7898e-09	2.39992e-09	5.3266e-09	9.77047e-09	1.55932e-08
E. coli	R.min	GCG	lagging	GCG.lagging	C	109914	2202	3	0	0	3	6	3	3	0.5	0.118	0.882	2.48e-08	9.1e-09	5.4e-08	1.24e-08	2.56e-09	3.62e-08	1.24e-08	2.56e-09	3.62e-08	2.55415e-08	1.372e-08	2.0447e-08	2.97394e-08	4.23451e-08	1.37419e-08	5.38947e-09	9.7822e-09	1.68069e-08	2.68264e-08	1.09924e-08	4.25837e-09	7.98304e-09	1.32772e-08	2.15823e-08
E. coli	R.min	GCT	leading	GCT.leading	C	81346	2202	5	0	1	4	10	4	6	0.6	0.262	0.878	5.58e-08	2.68e-08	1.03e-07	2.23e-08	6.08e-09	5.72e-08	3.35e-08	1.23e-08	7.29e-08	4.00278e-08	2.22381e-08	3.16266e-08	4.65717e-08	6.77518e-08	1.89656e-08	7.5488e-09	1.35511e-08	2.30264e-08	3.76684e-08	1.93041e-08	8.36019e-09	1.31482e-08	2.37512e-08	4.0195e-08
E. coli	R.min	GCT	lagging	GCT.lagging	C	79812	2202	1	0	0	1	2	1	1	0.5	0.0126	0.987	1.14e-08	1.38e-09	4.11e-08	5.69e-09	1.44e-10	3.17e-08	5.69e-09	1.44e-10	3.17e-08	2.06484e-08	9.45547e-09	1.57768e-08	2.47577e-08	3.57669e-08	1.11562e-08	3.48928e-09	7.39925e-09	1.39727e-08	2.37246e-08	8.7943e-09	2.73443e-09	5.94039e-09	1.0932e-08	1.80638e-08
E. coli	R.min	GTA	leading	GTA.leading	T	54106	2202	0	2	2	0	4	2	2	0.5	0.0676	0.932	3.36e-08	9.15e-09	8.6e-08	1.68e-08	2.03e-09	6.06e-08	1.68e-08	2.03e-09	6.06e-08	2.86718e-08	1.41386e-08	2.20247e-08	3.38148e-08	5.09991e-08	1.60496e-08	5.57618e-09	1.07615e-08	1.98609e-08	3.40836e-08	1.19183e-08	4.13248e-09	8.25512e-09	1.43408e-08	2.63149e-08
E. coli	R.min	GTA	lagging	GTA.lagging	T	51158	2202	0	2	0	0	2	2	0	0	0	0.842	1.78e-08	2.15e-09	6.41e-08	1.78e-08	2.15e-09	6.41e-08	0	0	3.27e-08	2.40178e-08	1.07418e-08	1.82493e-08	2.86705e-08	4.32651e-08	1.64599e-08	5.49124e-09	1.09094e-08	2.04274e-08	3.57867e-08	8.13041e-09	2.12655e-09	5.24145e-09	1.03533e-08	1.75532e-08
E. coli	R.min	GTC	leading	GTC.leading	T	54392	2202	0	0	0	0	0	0	0	NA	NA	NA	0	0	3.08e-08	0	0	3.08e-08	0	0	3.08e-08	1.87288e-08	7.77907e-09	1.38885e-08	2.28584e-08	3.37991e-08	1.0277e-08	2.84859e-09	6.46515e-09	1.30284e-08	2.31254e-08	7.98195e-09	2.03384e-09	5.15114e-09	1.01653e-08	1.6885e-08
E. coli	R.min	GTC	lagging	GTC.lagging	T	54566	2202	0	1	0	0	1	1	0	0	0	0.975	8.32e-09	2.1e-10	4.64e-08	8.32e-09	2.1e-10	4.64e-08	0	0	3.07e-08	2.08637e-08	8.91956e-09	1.55751e-08	2.51494e-08	3.71119e-08	1.29553e-08	3.93638e-09	8.34005e-09	1.63493e-08	2.8518e-08	8.05646e-09	2.10019e-09	5.11128e-09	1.03078e-08	1.73691e-08
E. coli	R.min	GTG	leading	GTG.leading	T	73134	2202	1	0	4	0	5	0	5	1	0.478	1	3.1e-08	1.01e-08	7.25e-08	0	0	2.29e-08	3.1e-08	1.01e-08	7.25e-08	2.83795e-08	1.45073e-08	2.22782e-08	3.33741e-08	4.88603e-08	9.38418e-09	2.458e-09	5.95314e-09	1.19226e-08	2.0511e-08	1.79088e-08	7.55418e-09	1.21295e-08	2.1747e-08	3.8913e-08
E. coli	R.min	GTG	lagging	GTG.lagging	T	59734	2202	0	1	0	0	1	1	0	0	0	0.975	7.6e-09	1.92e-10	4.24e-08	7.6e-09	1.92e-10	4.24e-08	0	0	2.8e-08	2.05391e-08	8.71642e-09	1.5478e-08	2.47978e-08	3.6676e-08	1.24797e-08	3.98138e-09	8.14073e-09	1.55464e-08	2.75678e-08	7.83595e-09	2.0146e-09	4.98628e-09	1.0013e-08	1.6683e-08
E. coli	R.min	GTT	leading	GTT.leading	T	84551	2202	0	3	0	0	3	3	0	0	0	0.708	1.61e-08	3.32e-09	4.71e-08	1.61e-08	3.32e-09	4.71e-08	0	0	1.98e-08	2.22625e-08	1.07057e-08	1.73621e-08	2.64949e-08	3.79742e-08	1.5643e-08	5.74048e-09	1.09677e-08	1.91646e-08	3.1355e-08	7.26165e-09	1.88212e-09	4.73148e-09	9.30957e-09	1.52808e-08
E. coli	R.min	GTT	lagging	GTT.lagging	T	80629	2202	0	1	0	0	1	1	0	0	0	0.975	5.63e-09	1.42e-10	3.14e-08	5.63e-09	1.42e-10	3.14e-08	0	0	2.08e-08	1.86569e-08	7.85006e-09	1.401e-08	2.26952e-08	3.29087e-08	1.11969e-08	3.49192e-09	7.39761e-09	1.40317e-08	2.35165e-08	7.24413e-09	1.7842e-09	4.59783e-09	9.39158e-09	1.53468e-08
E. coli	R.min	TCA	leading	TCA.leading	C	79213	2202	1	0	1	6	8	6	2	0.25	0.0319	0.651	4.59e-08	1.98e-08	9.04e-08	3.44e-08	1.26e-08	7.49e-08	1.15e-08	1.39e-09	4.14e-08	3.49738e-08	1.90329e-08	2.77621e-08	4.0695e-08	5.88591e-08	2.5599e-08	1.11834e-08	1.85908e-08	3.08492e-08	4.88014e-08	1.05261e-08	3.82058e-09	7.44675e-09	1.27145e-08	2.16649e-08
E. coli	R.min	TCA	lagging	TCA.lagging	C	88327	2202	4	0	0	2	6	2	4	0.667	0.223	0.957	3.08e-08	1.13e-08	6.71e-08	1.03e-08	1.25e-09	3.71e-08	2.06e-08	5.6e-09	5.27e-08	2.80934e-08	1.50861e-08	2.23966e-08	3.27153e-08	4.689e-08	1.30044e-08	4.65187e-09	8.84109e-09	1.61057e-08	2.63474e-08	1.40153e-08	5.86123e-09	9.99222e-09	1.68725e-08	2.83801e-08
E. coli	R.min	TCC	leading	TCC.leading	C	53254	2202	1	0	0	1	2	1	1	0.5	0.0126	0.987	1.71e-08	2.07e-09	6.16e-08	8.53e-09	2.16e-10	4.75e-08	8.53e-09	2.16e-10	4.75e-08	2.34123e-08	1.07401e-08	1.78205e-08	2.7915e-08	4.12514e-08	1.31249e-08	3.92446e-09	8.53256e-09	1.64124e-08	2.94861e-08	9.91404e-09	3.08042e-09	6.71101e-09	1.21993e-08	2.09833e-08
E. coli	R.min	TCC	lagging	TCC.lagging	C	58971	2202	0	0	0	3	3	3	0	0	0	0.708	2.31e-08	4.76e-09	6.75e-08	2.31e-08	4.76e-09	6.75e-08	0	0	2.84e-08	2.5254e-08	1.19361e-08	1.94758e-08	2.99475e-08	4.48619e-08	1.87607e-08	6.94819e-09	1.2811e-08	2.30819e-08	3.95451e-08	7.8631e-09	2.04865e-09	5.05447e-09	1.00958e-08	1.69319e-08
E. coli	R.min	TCG	leading	TCG.leading	C	70176	2202	0	0	0	6	6	6	0	0	0	0.459	3.88e-08	1.42e-08	8.45e-08	3.88e-08	1.42e-08	8.45e-08	0	0	2.39e-08	3.15074e-08	1.61272e-08	2.48135e-08	3.66605e-08	5.42345e-08	2.72714e-08	1.16636e-08	1.96148e-08	3.3037e-08	5.25539e-08	7.54328e-09	1.92204e-09	4.8614e-09	9.65973e-09	1.57329e-08
E. coli	R.min	TCG	lagging	TCG.lagging	C	72501	2202	0	0	0	5	5	5	0	0	0	0.522	3.13e-08	1.02e-08	7.31e-08	3.13e-08	1.02e-08	7.31e-08	0	0	2.31e-08	2.83743e-08	1.45312e-08	2.21774e-08	3.30882e-08	4.89661e-08	2.33242e-08	9.78551e-09	1.66187e-08	2.82054e-08	4.53258e-08	7.52576e-09	1.97039e-09	4.8387e-09	9.66807e-09	1.59276e-08
E. coli	R.min	TCT	leading	TCT.leading	C	55734	2202	1	0	0	4	5	4	1	0.2	0.00505	0.716	4.07e-08	1.32e-08	9.51e-08	3.26e-08	8.88e-09	8.35e-08	8.15e-09	2.06e-10	4.54e-08	3.13842e-08	1.58074e-08	2.41947e-08	3.67167e-08	5.54976e-08	2.32193e-08	8.88058e-09	1.60435e-08	2.80888e-08	4.79097e-08	9.76634e-09	3.13848e-09	6.62971e-09	1.19472e-08	2.09753e-08
E. coli	R.min	TCT	lagging	TCT.lagging	C	56359	2202	3	0	0	3	6	3	3	0.5	0.118	0.882	4.83e-08	1.77e-08	1.05e-07	2.42e-08	4.99e-09	7.06e-08	2.42e-08	4.99e-09	7.06e-08	3.43644e-08	1.7834e-08	2.66511e-08	4.02648e-08	6.05754e-08	1.90823e-08	7.14819e-09	1.29757e-08	2.34724e-08	3.95816e-08	1.43358e-08	5.51062e-09	9.72709e-09	1.73541e-08	3.12154e-08
E. coli	R.min	TTA	leading	TTA.leading	T	68767	2202	0	1	2	0	3	1	2	0.667	0.0943	0.992	1.98e-08	4.09e-09	5.79e-08	6.6e-09	1.67e-10	3.68e-08	1.32e-08	1.6e-09	4.77e-08	2.40465e-08	1.1362e-08	1.84941e-08	2.8439e-08	4.21296e-08	1.18853e-08	3.78066e-09	7.73958e-09	1.48317e-08	2.6047e-08	1.11485e-08	4.03959e-09	7.8478e-09	1.34656e-08	2.34523e-08
E. coli	R.min	TTA	lagging	TTA.lagging	T	68899	2202	0	1	0	0	1	1	0	0	0	0.975	6.59e-09	1.67e-10	3.67e-08	6.59e-09	1.67e-10	3.67e-08	0	0	2.43e-08	1.95576e-08	8.24466e-09	1.46825e-08	2.37635e-08	3.4983e-08	1.18035e-08	3.76743e-09	7.78035e-09	1.47365e-08	2.53203e-08	7.68524e-09	1.93056e-09	4.92297e-09	9.883e-09	1.61745e-08
E. coli	R.min	TTC	leading	TTC.leading	T	80032	2202	0	2	2	0	4	2	2	0.5	0.0676	0.932	2.27e-08	6.18e-09	5.81e-08	1.13e-08	1.37e-09	4.1e-08	1.13e-08	1.37e-09	4.1e-08	2.48516e-08	1.23768e-08	1.94637e-08	2.90829e-08	4.2754e-08	1.35489e-08	4.64493e-09	9.23136e-09	1.67067e-08	2.85248e-08	1.04948e-08	3.6933e-09	7.34609e-09	1.26814e-08	2.14746e-08
E. coli	R.min	TTC	lagging	TTC.lagging	T	87310	2202	1	2	3	0	6	2	4	0.667	0.223	0.957	3.12e-08	1.15e-08	6.79e-08	1.04e-08	1.26e-09	3.76e-08	2.08e-08	5.67e-09	5.33e-08	2.83197e-08	1.49851e-08	2.24366e-08	3.31139e-08	4.75545e-08	1.30175e-08	4.60926e-09	8.90031e-09	1.60172e-08	2.67986e-08	1.40767e-08	5.95379e-09	1.00113e-08	1.69152e-08	2.87836e-08
E. coli	R.min	TTG	leading	TTG.leading	T	80256	2202	2	2	1	0	5	2	3	0.6	0.147	0.947	2.83e-08	9.19e-09	6.6e-08	1.13e-08	1.37e-09	4.09e-08	1.7e-08	3.5e-09	4.96e-08	2.71532e-08	1.3885e-08	2.13353e-08	3.18412e-08	4.63503e-08	1.35697e-08	4.77243e-09	9.25405e-09	1.6885e-08	2.84337e-08	1.25986e-08	4.87166e-09	8.90121e-09	1.51668e-08	2.62764e-08
E. coli	R.min	TTG	lagging	TTG.lagging	T	73333	2202	0	0	1	0	1	0	1	1	0.025	1	6.19e-09	1.57e-10	3.45e-08	0	0	2.28e-08	6.19e-09	1.57e-10	3.45e-08	1.9232e-08	8.21981e-09	1.4411e-08	2.33004e-08	3.38324e-08	9.46579e-09	2.57757e-09	6.04833e-09	1.1994e-08	2.13055e-08	9.05954e-09	2.81275e-09	6.17772e-09	1.11653e-08	1.88764e-08
E. coli	R.min	TTT	leading	TTT.leading	T	108183	2202	1	0	1	0	2	0	2	1	0.158	1	8.4e-09	1.02e-09	3.03e-08	0	0	1.55e-08	8.4e-09	1.02e-09	3.03e-08	1.84336e-08	8.48085e-09	1.41324e-08	2.21079e-08	3.15116e-08	8.13921e-09	2.23151e-09	5.19119e-09	1.03883e-08	1.76418e-08	9.4954e-09	3.43147e-09	6.71906e-09	1.16493e-08	1.87133e-08
E. coli	R.min	TTT	lagging	TTT.lagging	T	110572	2202	1	0	2	0	3	0	3	1	0.292	1	1.23e-08	2.54e-09	3.6e-08	0	0	1.52e-08	1.23e-08	2.54e-09	3.6e-08	1.98361e-08	9.61424e-09	1.54007e-08	2.35617e-08	3.32593e-08	8.03274e-09	2.31482e-09	5.14393e-09	1.01739e-08	1.74885e-08	1.09914e-08	4.32195e-09	7.99615e-09	1.31482e-08	2.17306e-08
E. coli	MMR-.min	ACA	leading	ACA.leading	C	55865	2202	0	0	0	34	34	34	0	0	0	0.103	2.76e-07	1.91e-07	3.86e-07	2.76e-07	1.91e-07	3.86e-07	0	0	3e-08	2.72911e-07	1.90048e-07	2.40919e-07	3.01964e-07	3.72524e-07	2.73248e-07	1.89724e-07	2.40014e-07	3.03256e-07	3.73651e-07	3.83656e-09	3.96702e-10	1.63767e-09	5.01674e-09	1.24344e-08
E. coli	MMR-.min	ACA	lagging	ACA.lagging	C	61147	2202	0	0	0	13	13	13	0	0	0	0.247	9.65e-08	5.14e-08	1.65e-07	9.65e-08	5.14e-08	1.65e-07	0	0	2.74e-08	1.01899e-07	5.63494e-08	8.2777e-08	1.18532e-07	1.59628e-07	1.01237e-07	5.59069e-08	8.21904e-08	1.17928e-07	1.59569e-07	3.69782e-09	3.80819e-10	1.61353e-09	4.93076e-09	1.15173e-08
E. coli	MMR-.min	ACC	leading	ACC.leading	C	70546	2202	2	0	1	51	54	51	3	0.0556	0.0116	0.154	3.48e-07	2.61e-07	4.54e-07	3.28e-07	2.44e-07	4.32e-07	1.93e-08	3.98e-09	5.64e-08	3.42272e-07	2.59106e-07	3.09995e-07	3.71714e-07	4.37868e-07	3.23313e-07	2.41524e-07	2.92074e-07	3.52571e-07	4.1718e-07	1.26819e-08	3.0928e-09	7.41461e-09	1.62462e-08	3.12198e-08
E. coli	MMR-.min	ACC	lagging	ACC.lagging	C	78652	2202	0	0	1	20	21	20	1	0.0476	0.0012	0.238	1.21e-07	7.51e-08	1.85e-07	1.15e-07	7.05e-08	1.78e-07	5.77e-09	1.46e-10	3.22e-08	1.23747e-07	7.70026e-08	1.04656e-07	1.40246e-07	1.80712e-07	1.18732e-07	7.37212e-08	1.00543e-07	1.3522e-07	1.74125e-07	5.65994e-09	8.98491e-10	2.79509e-09	7.41317e-09	1.66999e-08
E. coli	MMR-.min	ACG	leading	ACG.leading	C	71089	2202	0	0	0	69	69	69	0	0	0	0.0521	4.41e-07	3.43e-07	5.58e-07	4.41e-07	3.43e-07	5.58e-07	0	0	2.36e-08	4.35137e-07	3.39023e-07	3.9883e-07	4.68991e-07	5.40985e-07	4.34239e-07	3.35628e-07	3.97904e-07	4.6869e-07	5.41644e-07	3.60073e-09	3.67295e-10	1.52859e-09	4.82316e-09	1.11546e-08
E. coli	MMR-.min	ACG	lagging	ACG.lagging	C	75334	2202	1	0	2	29	32	29	3	0.0938	0.0198	0.25	1.93e-07	1.32e-07	2.72e-07	1.75e-07	1.17e-07	2.51e-07	1.81e-08	3.73e-09	5.29e-08	1.92744e-07	1.32417e-07	1.69507e-07	2.139e-07	2.64008e-07	1.74737e-07	1.17992e-07	1.52722e-07	1.95008e-07	2.42482e-07	1.21582e-08	3.01277e-09	7.07304e-09	1.55867e-08	3.00798e-08
E. coli	MMR-.min	ACT	leading	ACT.leading	C	48587	2202	0	0	0	5	5	5	0	0	0	0.522	4.67e-08	1.52e-08	1.09e-07	4.67e-08	1.52e-08	1.09e-07	0	0	3.45e-08	5.90879e-08	2.53543e-08	4.32343e-08	7.19301e-08	1.08742e-07	5.79984e-08	2.39034e-08	4.2385e-08	7.03373e-08	1.07891e-07	4.03743e-09	4.01592e-10	1.67437e-09	5.29343e-09	1.33186e-08
E. coli	MMR-.min	ACT	lagging	ACT.lagging	C	51050	2202	0	0	1	3	4	3	1	0.25	0.00631	0.806	3.56e-08	9.7e-09	9.11e-08	2.67e-08	5.5e-09	7.8e-08	8.9e-09	2.25e-10	4.96e-08	4.94856e-08	1.98194e-08	3.54192e-08	6.07501e-08	9.46811e-08	4.08336e-08	1.46362e-08	2.79488e-08	5.05795e-08	8.23148e-08	6.91476e-09	1.0398e-09	3.27851e-09	8.94766e-09	2.08714e-08
E. coli	MMR-.min	ATA	leading	ATA.leading	T	62514	2202	0	12	0	0	12	12	0	0	0	0.265	8.72e-08	4.5e-08	1.52e-07	8.72e-08	4.5e-08	1.52e-07	0	0	2.68e-08	9.32791e-08	5.11223e-08	7.5136e-08	1.0859e-07	1.48723e-07	9.29434e-08	5.06847e-08	7.46705e-08	1.08836e-07	1.49049e-07	3.73e-09	3.91917e-10	1.55251e-09	4.88287e-09	1.20907e-08
E. coli	MMR-.min	ATA	lagging	ATA.lagging	T	64471	2202	0	25	0	0	25	25	0	0	0	0.137	1.76e-07	1.14e-07	2.6e-07	1.76e-07	1.14e-07	2.6e-07	0	0	2.6e-08	1.76671e-07	1.15658e-07	1.5189e-07	1.98838e-07	2.50729e-07	1.77208e-07	1.15617e-07	1.52333e-07	1.99718e-07	2.51601e-07	3.69529e-09	3.84735e-10	1.54627e-09	4.81837e-09	1.2132e-08
E. coli	MMR-.min	ATC	leading	ATC.leading	T	83873	2202	4	10	1	0	15	10	5	0.333	0.118	0.616	8.12e-08	4.55e-08	1.34e-07	5.41e-08	2.6e-08	9.96e-08	2.71e-08	8.79e-09	6.32e-08	8.62617e-08	5.01982e-08	7.14903e-08	9.9079e-08	1.32128e-07	6.08553e-08	3.1486e-08	4.826e-08	7.16416e-08	9.93761e-08	1.84864e-08	5.95926e-09	1.1988e-08	2.33312e-08	3.95231e-08
E. coli	MMR-.min	ATC	lagging	ATC.lagging	T	89164	2202	0	32	1	0	33	32	1	0.0303	0.000767	0.158	1.68e-07	1.16e-07	2.36e-07	1.63e-07	1.11e-07	2.3e-07	5.09e-09	1.29e-10	2.84e-08	1.6881e-07	1.16716e-07	1.48682e-07	1.87572e-07	2.2886e-07	1.63525e-07	1.12741e-07	1.43392e-07	1.81665e-07	2.25293e-07	5.26769e-09	8.79364e-10	2.71025e-09	6.90664e-09	1.44498e-08
E. coli	MMR-.min	ATG	leading	ATG.leading	T	79672	2202	2	14	0	0	16	14	2	0.125	0.0155	0.383	9.12e-08	5.21e-08	1.48e-07	7.98e-08	4.36e-08	1.34e-07	1.14e-08	1.38e-09	4.12e-08	9.55373e-08	5.63674e-08	7.9792e-08	1.09603e-07	1.4474e-07	8.44274e-08	4.86416e-08	6.93508e-08	9.76244e-08	1.30326e-07	8.37872e-09	1.7961e-09	4.62637e-09	1.0726e-08	2.19665e-08
E. coli	MMR-.min	ATG	lagging	ATG.lagging	T	73551	2202	1	11	0	0	12	11	1	0.0833	0.00211	0.385	7.41e-08	3.83e-08	1.29e-07	6.79e-08	3.39e-08	1.22e-07	6.17e-09	1.56e-10	3.44e-08	8.00648e-08	4.38738e-08	6.45831e-08	9.3208e-08	1.27435e-07	7.37444e-08	3.93991e-08	5.89771e-08	8.63053e-08	1.18816e-07	5.7889e-09	8.71587e-10	2.88734e-09	7.49264e-09	1.67988e-08
E. coli	MMR-.min	ATT	leading	ATT.leading	T	83760	2202	3	10	0	0	13	10	3	0.231	0.0504	0.538	7.05e-08	3.75e-08	1.21e-07	5.42e-08	2.6e-08	9.97e-08	1.63e-08	3.35e-09	4.75e-08	7.58478e-08	4.29847e-08	6.19606e-08	8.79824e-08	1.19066e-07	6.06143e-08	3.17683e-08	4.8119e-08	7.12642e-08	9.83494e-08	1.13869e-08	2.92248e-09	6.6728e-09	1.46788e-08	2.73872e-08
E. coli	MMR-.min	ATT	lagging	ATT.lagging	T	82633	2202	0	25	0	0	25	25	0	0	0	0.137	1.37e-07	8.89e-08	2.03e-07	1.37e-07	8.89e-08	2.03e-07	0	0	2.03e-08	1.40203e-07	9.1885e-08	1.21494e-07	1.57369e-07	1.97432e-07	1.3942e-07	9.11681e-08	1.20348e-07	1.56482e-07	1.97543e-07	3.35968e-09	3.54351e-10	1.4694e-09	4.4544e-09	1.04645e-08
E. coli	MMR-.min	CCA	leading	CCA.leading	C	78795	2202	0	1	1	34	36	35	1	0.0278	0.000703	0.145	2.07e-07	1.45e-07	2.87e-07	2.02e-07	1.41e-07	2.81e-07	5.76e-09	1.46e-10	3.21e-08	2.07257e-07	1.46905e-07	1.83539e-07	2.28397e-07	2.79627e-07	2.01805e-07	1.41542e-07	1.77832e-07	2.23362e-07	2.7436e-07	5.59663e-09	8.54614e-10	2.75416e-09	7.31999e-09	1.58393e-08
E. coli	MMR-.min	CCA	lagging	CCA.lagging	C	92782	2202	0	0	0	21	21	21	0	0	0	0.161	1.03e-07	6.36e-08	1.57e-07	1.03e-07	6.36e-08	1.57e-07	0	0	1.81e-08	1.05761e-07	6.6729e-08	9.01166e-08	1.19808e-07	1.53711e-07	1.05431e-07	6.73164e-08	8.98559e-08	1.19496e-07	1.52729e-07	3.25063e-09	3.60882e-10	1.40137e-09	4.27339e-09	1.00678e-08
E. coli	MMR-.min	CCC	leading	CCC.leading	C	41307	2202	0	0	0	43	43	43	0	0	0	0.0822	4.73e-07	3.42e-07	6.37e-07	4.73e-07	3.42e-07	6.37e-07	0	0	4.06e-08	4.60878e-07	3.34169e-07	4.11224e-07	5.05229e-07	6.05984e-07	4.62844e-07	3.34765e-07	4.131e-07	5.08223e-07	6.10836e-07	4.31794e-09	4.20411e-10	1.72633e-09	5.58014e-09	1.49176e-08
E. coli	MMR-.min	CCC	lagging	CCC.lagging	C	53963	2202	0	0	0	21	21	21	0	0	0	0.161	1.77e-07	1.09e-07	2.7e-07	1.77e-07	1.09e-07	2.7e-07	0	0	3.1e-08	1.77546e-07	1.12078e-07	1.51291e-07	2.00978e-07	2.58967e-07	1.77174e-07	1.10857e-07	1.504e-07	2.00922e-07	2.58751e-07	3.89848e-09	4.09241e-10	1.61027e-09	5.12222e-09	1.29907e-08
E. coli	MMR-.min	CCG	leading	CCG.leading	C	84992	2202	3	0	1	121	125	121	4	0.032	0.00879	0.0799	6.68e-07	5.56e-07	7.96e-07	6.47e-07	5.36e-07	7.73e-07	2.14e-08	5.82e-09	5.47e-08	6.60893e-07	5.5222e-07	6.19842e-07	6.99633e-07	7.82328e-07	6.38721e-07	5.31404e-07	5.98036e-07	6.76498e-07	7.57706e-07	1.47822e-08	4.41594e-09	9.11665e-09	1.86786e-08	3.37981e-08
E. coli	MMR-.min	CCG	lagging	CCG.lagging	C	88921	2202	1	0	0	49	50	49	1	0.02	0.000506	0.106	2.55e-07	1.9e-07	3.37e-07	2.5e-07	1.85e-07	3.31e-07	5.11e-09	1.29e-10	2.85e-08	2.54301e-07	1.89254e-07	2.28986e-07	2.77494e-07	3.30387e-07	2.48852e-07	1.86981e-07	2.24102e-07	2.71329e-07	3.23478e-07	5.36744e-09	9.03728e-10	2.67607e-09	6.99702e-09	1.54193e-08
E. coli	MMR-.min	CCT	leading	CCT.leading	C	47396	2202	0	0	0	8	8	8	0	0	0	0.369	7.67e-08	3.31e-08	1.51e-07	7.67e-08	3.31e-08	1.51e-07	0	0	3.53e-08	8.58362e-08	4.05775e-08	6.64893e-08	1.02291e-07	1.4791e-07	8.45365e-08	4.10879e-08	6.47393e-08	1.00473e-07	1.43692e-07	3.98813e-09	4.37905e-10	1.6228e-09	5.21919e-09	1.33262e-08
E. coli	MMR-.min	CCT	lagging	CCT.lagging	C	53654	2202	1	0	0	7	8	7	1	0.125	0.00316	0.527	6.77e-08	2.92e-08	1.33e-07	5.92e-08	2.38e-08	1.22e-07	8.46e-09	2.14e-10	4.72e-08	7.62087e-08	3.76631e-08	5.9161e-08	9.02279e-08	1.30055e-07	6.85344e-08	3.18349e-08	5.21253e-08	8.1913e-08	1.2039e-07	6.71843e-09	1.05524e-09	3.17981e-09	8.74975e-09	1.99758e-08
E. coli	MMR-.min	CTA	leading	CTA.leading	T	26574	2202	0	11	0	0	11	11	0	0	0	0.285	1.88e-07	9.38e-08	3.36e-07	1.88e-07	9.38e-08	3.36e-07	0	0	6.3e-08	1.89029e-07	9.86631e-08	1.50305e-07	2.22478e-07	3.10301e-07	1.88785e-07	9.90449e-08	1.50258e-07	2.20921e-07	3.09713e-07	4.77727e-09	4.50115e-10	1.85305e-09	6.25371e-09	1.68901e-08
E. coli	MMR-.min	CTA	lagging	CTA.lagging	T	27433	2202	0	44	0	0	44	44	0	0	0	0.0804	7.28e-07	5.29e-07	9.78e-07	7.28e-07	5.29e-07	9.78e-07	0	0	6.11e-08	7.05684e-07	5.07505e-07	6.30956e-07	7.7634e-07	9.31021e-07	7.06916e-07	5.12873e-07	6.31742e-07	7.74794e-07	9.31868e-07	4.6821e-09	4.44167e-10	1.8906e-09	5.98999e-09	1.61191e-08
E. coli	MMR-.min	CTC	leading	CTC.leading	T	40079	2202	0	12	0	0	12	12	0	0	0	0.265	1.36e-07	7.03e-08	2.38e-07	1.36e-07	7.03e-08	2.38e-07	0	0	4.18e-08	1.40427e-07	7.63301e-08	1.13374e-07	1.63999e-07	2.24445e-07	1.39939e-07	7.6227e-08	1.1252e-07	1.62994e-07	2.27571e-07	4.2287e-09	4.21006e-10	1.68431e-09	5.59528e-09	1.42074e-08
E. coli	MMR-.min	CTC	lagging	CTC.lagging	T	45119	2202	0	43	0	0	43	43	0	0	0	0.0822	4.33e-07	3.13e-07	5.83e-07	4.33e-07	3.13e-07	5.83e-07	0	0	3.71e-08	4.24616e-07	3.06896e-07	3.79329e-07	4.66881e-07	5.58485e-07	4.24678e-07	3.0659e-07	3.79269e-07	4.65453e-07	5.6002e-07	4.14082e-09	3.98443e-10	1.69536e-09	5.44275e-09	1.35158e-08
E. coli	MMR-.min	CTG	leading	CTG.leading	T	105665	2202	0	42	0	0	42	42	0	0	0	0.0841	1.81e-07	1.3e-07	2.44e-07	1.81e-07	1.3e-07	2.44e-07	0	0	1.59e-08	1.80883e-07	1.29893e-07	1.61772e-07	1.98664e-07	2.39047e-07	1.8019e-07	1.31153e-07	1.61274e-07	1.97649e-07	2.38377e-07	3.09167e-09	3.48799e-10	1.37316e-09	4.05734e-09	9.50103e-09
E. coli	MMR-.min	CTG	lagging	CTG.lagging	T	102044	2202	2	72	0	0	74	72	2	0.027	0.00329	0.0942	3.29e-07	2.59e-07	4.13e-07	3.2e-07	2.51e-07	4.04e-07	8.9e-09	1.08e-09	3.22e-08	3.26252e-07	2.57e-07	2.99696e-07	3.50799e-07	4.05233e-07	3.17619e-07	2.49265e-07	2.9098e-07	3.42067e-07	3.95746e-07	7.24349e-09	1.5272e-09	4.14009e-09	9.35652e-09	1.83627e-08
E. coli	MMR-.min	CTT	leading	CTT.leading	T	60745	2202	0	13	1	0	14	13	1	0.0714	0.00181	0.339	1.05e-07	5.72e-08	1.76e-07	9.72e-08	5.17e-08	1.66e-07	7.48e-09	1.89e-10	4.17e-08	1.0931e-07	6.23014e-08	8.87243e-08	1.26745e-07	1.70004e-07	1.01931e-07	5.69347e-08	8.28933e-08	1.18531e-07	1.60043e-07	6.32867e-09	1.07026e-09	3.10419e-09	8.2596e-09	1.81811e-08
E. coli	MMR-.min	CTT	lagging	CTT.lagging	T	66279	2202	0	51	0	0	51	51	0	0	0	0.0698	3.49e-07	2.6e-07	4.59e-07	3.49e-07	2.6e-07	4.59e-07	0	0	2.53e-08	3.44928e-07	2.57528e-07	3.10653e-07	3.75206e-07	4.4837e-07	3.4583e-07	2.5568e-07	3.12022e-07	3.77399e-07	4.47214e-07	3.6724e-09	3.84896e-10	1.54341e-09	4.83672e-09	1.17655e-08
E. coli	MMR-.min	GCA	leading	GCA.leading	C	94789	2202	1	0	0	141	142	141	1	0.00704	0.000178	0.0386	6.8e-07	5.73e-07	8.02e-07	6.76e-07	5.69e-07	7.97e-07	4.79e-09	1.21e-10	2.67e-08	6.7394e-07	5.67003e-07	6.35288e-07	7.1044e-07	7.89077e-07	6.70297e-07	5.63035e-07	6.3073e-07	7.08461e-07	7.86622e-07	5.17319e-09	9.10503e-10	2.6273e-09	6.78881e-09	1.41599e-08
E. coli	MMR-.min	GCA	lagging	GCA.lagging	C	96471	2202	0	0	0	47	47	47	0	0	0	0.0755	2.21e-07	1.63e-07	2.94e-07	2.21e-07	1.63e-07	2.94e-07	0	0	1.74e-08	2.21099e-07	1.6249e-07	1.98895e-07	2.4172e-07	2.87397e-07	2.20638e-07	1.65444e-07	1.98351e-07	2.40772e-07	2.86365e-07	3.19672e-09	3.28108e-10	1.40558e-09	4.28391e-09	9.57504e-09
E. coli	MMR-.min	GCC	leading	GCC.leading	C	87383	2202	2	0	7	164	173	164	9	0.052	0.0241	0.0965	8.99e-07	7.7e-07	1.04e-06	8.52e-07	7.27e-07	9.93e-07	4.68e-08	2.14e-08	8.88e-08	8.90696e-07	7.62176e-07	8.43277e-07	9.36621e-07	1.02684e-06	8.42638e-07	7.17917e-07	7.97032e-07	8.86236e-07	9.76185e-07	3.44335e-08	1.38048e-08	2.52444e-08	4.18461e-08	6.42598e-08
E. coli	MMR-.min	GCC	lagging	GCC.lagging	C	97734	2202	0	0	4	55	59	55	4	0.0678	0.0188	0.165	2.74e-07	2.09e-07	3.54e-07	2.56e-07	1.93e-07	3.33e-07	1.86e-08	5.06e-09	4.76e-08	2.7258e-07	2.08033e-07	2.48385e-07	2.95076e-07	3.46827e-07	2.53983e-07	1.91793e-07	2.30038e-07	2.76153e-07	3.25392e-07	1.33058e-08	3.93228e-09	8.34706e-09	1.69403e-08	2.97519e-08
E. coli	MMR-.min	GCG	leading	GCG.leading	C	120413	2202	4	0	1	249	254	249	5	0.0197	0.00642	0.0453	9.58e-07	8.44e-07	1.08e-06	9.39e-07	8.26e-07	1.06e-06	1.89e-08	6.12e-09	4.4e-08	9.49957e-07	8.3692e-07	9.09139e-07	9.90058e-07	1.07125e-06	9.31676e-07	8.17509e-07	8.90901e-07	9.71655e-07	1.05259e-06	1.42372e-08	4.69843e-09	9.44892e-09	1.76473e-08	3.03893e-08
E. coli	MMR-.min	GCG	lagging	GCG.lagging	C	109914	2202	5	0	1	74	80	74	6	0.075	0.028	0.156	3.31e-07	2.62e-07	4.11e-07	3.06e-07	2.4e-07	3.84e-07	2.48e-08	9.1e-09	5.4e-08	3.28389e-07	2.60461e-07	3.03113e-07	3.52464e-07	4.02267e-07	3.03299e-07	2.38925e-07	2.78281e-07	3.26133e-07	3.76683e-07	1.82396e-08	6.6988e-09	1.24414e-08	2.25897e-08	3.70749e-08
E. coli	MMR-.min	GCT	leading	GCT.leading	C	81346	2202	3	0	1	61	65	61	4	0.0615	0.017	0.15	3.63e-07	2.8e-07	4.63e-07	3.41e-07	2.6e-07	4.37e-07	2.23e-08	6.08e-09	5.72e-08	3.59182e-07	2.78407e-07	3.27361e-07	3.88853e-07	4.53064e-07	3.36774e-07	2.58264e-07	3.06481e-07	3.65446e-07	4.24242e-07	1.53379e-08	4.54662e-09	9.54663e-09	1.92662e-08	3.51485e-08
E. coli	MMR-.min	GCT	lagging	GCT.lagging	C	79812	2202	0	0	0	23	23	23	0	0	0	0.148	1.31e-07	8.3e-08	1.96e-07	1.31e-07	8.3e-08	1.96e-07	0	0	2.1e-08	1.33261e-07	8.53633e-08	1.14509e-07	1.49804e-07	1.91359e-07	1.33052e-07	8.53247e-08	1.14184e-07	1.50144e-07	1.89559e-07	3.38192e-09	3.69397e-10	1.48674e-09	4.47207e-09	1.05836e-08
E. coli	MMR-.min	GTA	leading	GTA.leading	T	54106	2202	0	47	0	0	47	47	0	0	0	0.0755	3.94e-07	2.9e-07	5.25e-07	3.94e-07	2.9e-07	5.25e-07	0	0	3.1e-08	3.89561e-07	2.86664e-07	3.50099e-07	4.26337e-07	5.11318e-07	3.87634e-07	2.88471e-07	3.48397e-07	4.23879e-07	5.06785e-07	3.88958e-09	3.96684e-10	1.61792e-09	5.16661e-09	1.24669e-08
E. coli	MMR-.min	GTA	lagging	GTA.lagging	T	51158	2202	0	158	0	0	158	158	0	0	0	0.0231	1.4e-06	1.19e-06	1.64e-06	1.4e-06	1.19e-06	1.64e-06	0	0	3.27e-08	1.38347e-06	1.17266e-06	1.30497e-06	1.45753e-06	1.6102e-06	1.38313e-06	1.176e-06	1.30849e-06	1.4553e-06	1.60627e-06	4.01306e-09	4.0844e-10	1.67865e-09	5.26064e-09	1.29925e-08
E. coli	MMR-.min	GTC	leading	GTC.leading	T	54392	2202	0	45	0	0	45	45	0	0	0	0.0787	3.76e-07	2.74e-07	5.03e-07	3.76e-07	2.74e-07	5.03e-07	0	0	3.08e-08	3.69775e-07	2.71089e-07	3.31194e-07	4.04776e-07	4.86123e-07	3.71137e-07	2.70956e-07	3.32799e-07	4.06311e-07	4.90435e-07	3.92214e-09	4.1466e-10	1.60971e-09	5.13532e-09	1.30619e-08
E. coli	MMR-.min	GTC	lagging	GTC.lagging	T	54566	2202	1	170	1	0	172	170	2	0.0116	0.00141	0.0414	1.43e-06	1.23e-06	1.66e-06	1.41e-06	1.21e-06	1.64e-06	1.66e-08	2.02e-09	6.01e-08	1.41286e-06	1.20413e-06	1.3385e-06	1.48564e-06	1.63787e-06	1.39857e-06	1.19644e-06	1.32319e-06	1.4702e-06	1.61686e-06	1.05485e-08	2.06011e-09	5.46445e-09	1.36578e-08	2.90326e-08
E. coli	MMR-.min	GTG	leading	GTG.leading	T	73134	2202	1	56	0	0	57	56	1	0.0175	0.000444	0.0939	3.54e-07	2.68e-07	4.59e-07	3.48e-07	2.63e-07	4.52e-07	6.21e-09	1.57e-10	3.46e-08	3.51421e-07	2.68329e-07	3.18801e-07	3.81893e-07	4.49545e-07	3.43842e-07	2.60815e-07	3.12433e-07	3.72589e-07	4.37546e-07	5.83359e-09	9.37433e-10	2.90497e-09	7.56636e-09	1.66786e-08
E. coli	MMR-.min	GTG	lagging	GTG.lagging	T	59734	2202	0	124	0	1	125	125	0	0	0	0.0291	9.5e-07	7.91e-07	1.13e-06	9.5e-07	7.91e-07	1.13e-06	0	0	2.8e-08	9.38281e-07	7.78678e-07	8.8083e-07	9.94113e-07	1.11257e-06	9.37591e-07	7.80098e-07	8.8066e-07	9.93793e-07	1.10764e-06	3.85817e-09	3.75517e-10	1.6162e-09	5.07799e-09	1.26338e-08
E. coli	MMR-.min	GTT	leading	GTT.leading	T	84551	2202	0	72	1	0	73	72	1	0.0137	0.000347	0.074	3.92e-07	3.07e-07	4.93e-07	3.87e-07	3.03e-07	4.87e-07	5.37e-09	1.36e-10	2.99e-08	3.88325e-07	3.04015e-07	3.57014e-07	4.18017e-07	4.80275e-07	3.83184e-07	2.97204e-07	3.51412e-07	4.1288e-07	4.7789e-07	5.47353e-09	8.61784e-10	2.75673e-09	7.13288e-09	1.54645e-08
E. coli	MMR-.min	GTT	lagging	GTT.lagging	T	80629	2202	0	226	0	0	226	226	0	0	0	0.0162	1.27e-06	1.11e-06	1.45e-06	1.27e-06	1.11e-06	1.45e-06	0	0	2.08e-08	1.26298e-06	1.10805e-06	1.20412e-06	1.31756e-06	1.4304e-06	1.26066e-06	1.10285e-06	1.20337e-06	1.3162e-06	1.42657e-06	3.40405e-09	3.46081e-10	1.43415e-09	4.52409e-09	1.09247e-08
E. coli	MMR-.min	TCA	leading	TCA.leading	C	79213	2202	1	0	0	39	40	39	1	0.025	0.000633	0.132	2.29e-07	1.64e-07	3.12e-07	2.24e-07	1.59e-07	3.06e-07	5.73e-09	1.45e-10	3.19e-08	2.28873e-07	1.62137e-07	2.03513e-07	2.52718e-07	3.03842e-07	2.22384e-07	1.58095e-07	1.98036e-07	2.45426e-07	2.96554e-07	5.58811e-09	9.17767e-10	2.77286e-09	7.32345e-09	1.59103e-08
E. coli	MMR-.min	TCA	lagging	TCA.lagging	C	88327	2202	1	0	1	21	23	21	2	0.087	0.0107	0.28	1.18e-07	7.5e-08	1.77e-07	1.08e-07	6.68e-08	1.65e-07	1.03e-08	1.25e-09	3.71e-08	1.21653e-07	7.84109e-08	1.04385e-07	1.37001e-07	1.75207e-07	1.10707e-07	6.92647e-08	9.39156e-08	1.25753e-07	1.60579e-07	7.89947e-09	1.71696e-09	4.4105e-09	1.02168e-08	2.02279e-08
E. coli	MMR-.min	TCC	leading	TCC.leading	C	53254	2202	0	0	0	28	28	28	0	0	0	0.123	2.39e-07	1.59e-07	3.45e-07	2.39e-07	1.59e-07	3.45e-07	0	0	3.15e-08	2.37094e-07	1.59979e-07	2.06243e-07	2.64883e-07	3.30494e-07	2.36721e-07	1.59752e-07	2.05399e-07	2.64839e-07	3.31949e-07	3.95021e-09	3.88022e-10	1.63015e-09	5.19494e-09	1.30572e-08
E. coli	MMR-.min	TCC	lagging	TCC.lagging	C	58971	2202	0	0	1	11	12	11	1	0.0833	0.00211	0.385	9.24e-08	4.78e-08	1.61e-07	8.47e-08	4.23e-08	1.52e-07	7.7e-09	1.95e-10	4.29e-08	9.81248e-08	5.27965e-08	7.97494e-08	1.14341e-07	1.55514e-07	9.07784e-08	4.83459e-08	7.24582e-08	1.05693e-07	1.49032e-07	6.35338e-09	9.99122e-10	3.05809e-09	8.1291e-09	1.88698e-08
E. coli	MMR-.min	TCG	leading	TCG.leading	C	70176	2202	1	0	0	61	62	61	1	0.0161	0.000408	0.0866	4.01e-07	3.08e-07	5.14e-07	3.95e-07	3.02e-07	5.07e-07	6.47e-09	1.64e-10	3.61e-08	3.95862e-07	3.03938e-07	3.6097e-07	4.28948e-07	5.00182e-07	3.89827e-07	2.99186e-07	3.55995e-07	4.21935e-07	4.9155e-07	5.84155e-09	9.56167e-10	2.91744e-09	7.67611e-09	1.62635e-08
E. coli	MMR-.min	TCG	lagging	TCG.lagging	C	72501	2202	0	0	0	29	29	29	0	0	0	0.119	1.82e-07	1.22e-07	2.61e-07	1.82e-07	1.22e-07	2.61e-07	0	0	2.31e-08	1.81834e-07	1.22561e-07	1.58472e-07	2.02994e-07	2.5187e-07	1.82201e-07	1.2316e-07	1.58262e-07	2.03725e-07	2.53664e-07	3.505e-09	3.67062e-10	1.50483e-09	4.65284e-09	1.09977e-08
E. coli	MMR-.min	TCT	leading	TCT.leading	C	55734	2202	0	1	0	10	11	11	0	0	0	0.285	8.96e-08	4.47e-08	1.6e-07	8.96e-08	4.47e-08	1.6e-07	0	0	3.01e-08	9.57467e-08	5.11576e-08	7.6506e-08	1.12173e-07	1.54889e-07	9.49171e-08	4.99251e-08	7.59189e-08	1.11251e-07	1.53318e-07	3.93568e-09	4.2482e-10	1.61529e-09	5.18575e-09	1.27829e-08
E. coli	MMR-.min	TCT	lagging	TCT.lagging	C	56359	2202	0	0	1	2	3	2	1	0.333	0.0084	0.906	2.42e-08	4.99e-09	7.06e-08	1.61e-08	1.95e-09	5.82e-08	8.06e-09	2.04e-10	4.49e-08	3.88389e-08	1.45387e-08	2.69741e-08	4.78075e-08	7.70689e-08	3.14599e-08	9.99383e-09	2.13485e-08	3.91702e-08	6.57417e-08	6.6422e-09	1.00645e-09	3.17137e-09	8.63165e-09	1.98965e-08
E. coli	MMR-.min	TTA	leading	TTA.leading	T	68767	2202	0	10	0	0	10	10	0	0	0	0.308	6.6e-08	3.17e-08	1.21e-07	6.6e-08	3.17e-08	1.21e-07	0	0	2.44e-08	7.31777e-08	3.80496e-08	5.78948e-08	8.63368e-08	1.19956e-07	7.27412e-08	3.846e-08	5.81138e-08	8.55227e-08	1.1858e-07	3.62525e-09	3.72528e-10	1.55637e-09	4.74463e-09	1.1223e-08
E. coli	MMR-.min	TTA	lagging	TTA.lagging	T	68899	2202	1	12	0	0	13	12	1	0.0769	0.00195	0.36	8.57e-08	4.56e-08	1.47e-07	7.91e-08	4.09e-08	1.38e-07	6.59e-09	1.67e-10	3.67e-08	9.12674e-08	5.14514e-08	7.39109e-08	1.06146e-07	1.43144e-07	8.49364e-08	4.71137e-08	6.83924e-08	9.87369e-08	1.35005e-07	5.98196e-09	9.1154e-10	2.96743e-09	7.73968e-09	1.76812e-08
E. coli	MMR-.min	TTC	leading	TTC.leading	T	80032	2202	0	20	1	0	21	20	1	0.0476	0.0012	0.238	1.19e-07	7.38e-08	1.82e-07	1.13e-07	6.93e-08	1.75e-07	5.67e-09	1.44e-10	3.16e-08	1.22209e-07	7.73961e-08	1.04191e-07	1.38437e-07	1.76681e-07	1.15744e-07	7.13948e-08	9.76693e-08	1.31761e-07	1.69444e-07	5.52566e-09	9.11738e-10	2.78003e-09	7.21932e-09	1.58045e-08
E. coli	MMR-.min	TTC	lagging	TTC.lagging	T	87310	2202	0	23	0	0	23	23	0	0	0	0.148	1.2e-07	7.58e-08	1.8e-07	1.2e-07	7.58e-08	1.8e-07	0	0	1.92e-08	1.22579e-07	7.94334e-08	1.04829e-07	1.38417e-07	1.7543e-07	1.2185e-07	7.80163e-08	1.04104e-07	1.37874e-07	1.74729e-07	3.36252e-09	3.61858e-10	1.45368e-09	4.44975e-09	1.03864e-08
E. coli	MMR-.min	TTG	leading	TTG.leading	T	80256	2202	0	6	1	0	7	6	1	0.143	0.00361	0.579	3.96e-08	1.59e-08	8.16e-08	3.4e-08	1.25e-08	7.39e-08	5.66e-09	1.43e-10	3.15e-08	4.86253e-08	2.28585e-08	3.70918e-08	5.81434e-08	8.41661e-08	4.30673e-08	1.94085e-08	3.24815e-08	5.15692e-08	7.72758e-08	5.62075e-09	9.78586e-10	2.8412e-09	7.35015e-09	1.59332e-08
E. coli	MMR-.min	TTG	lagging	TTG.lagging	T	73333	2202	0	7	0	0	7	7	0	0	0	0.41	4.33e-08	1.74e-08	8.93e-08	4.33e-08	1.74e-08	8.93e-08	0	0	2.28e-08	5.25439e-08	2.46724e-08	4.0105e-08	6.27873e-08	9.19077e-08	5.16907e-08	2.42664e-08	3.95893e-08	6.18604e-08	8.92795e-08	3.54537e-09	3.82792e-10	1.52532e-09	4.67929e-09	1.15408e-08
E. coli	MMR-.min	TTT	leading	TTT.leading	T	108183	2202	0	7	0	0	7	7	0	0	0	0.41	2.94e-08	1.18e-08	6.05e-08	2.94e-08	1.18e-08	6.05e-08	0	0	1.55e-08	3.71235e-08	1.7723e-08	2.8465e-08	4.44177e-08	6.414e-08	3.6346e-08	1.71272e-08	2.79671e-08	4.32997e-08	6.27191e-08	3.08057e-09	3.51434e-10	1.36455e-09	4.11633e-09	9.29838e-09
E. coli	MMR-.min	TTT	lagging	TTT.lagging	T	110572	2202	0	15	0	0	15	15	0	0	0	0.218	6.16e-08	3.45e-08	1.02e-07	6.16e-08	3.45e-08	1.02e-07	0	0	1.52e-08	6.63572e-08	3.88941e-08	5.45895e-08	7.64832e-08	1.02213e-07	6.59758e-08	3.85566e-08	5.44257e-08	7.59204e-08	1.01259e-07	2.99162e-09	3.58905e-10	1.32181e-09	3.95732e-09	9.1242e-09
E. coli	Proof-.min	ACA	leading	ACA.leading	C	55865	2202	0	0	0	74	74	74	0	0	0	0.0486	6.02e-07	4.72e-07	7.55e-07	6.02e-07	4.72e-07	7.55e-07	0	0	3e-08	5.74176e-07	4.58466e-07	5.29896e-07	6.15273e-07	7.06518e-07	5.66539e-07	4.50431e-07	5.21998e-07	6.07258e-07	6.96943e-07	9.37601e-09	1.27964e-09	4.3219e-09	1.24751e-08	2.81679e-08
E. coli	Proof-.min	ACA	lagging	ACA.lagging	C	61147	2202	2	0	0	54	56	54	2	0.0357	0.00435	0.123	4.16e-07	3.14e-07	5.4e-07	4.01e-07	3.01e-07	5.23e-07	1.49e-08	1.8e-09	5.37e-08	4.17507e-07	3.25654e-07	3.81526e-07	4.49292e-07	5.26778e-07	3.93732e-07	3.00897e-07	3.58744e-07	4.26462e-07	4.99016e-07	1.91398e-08	4.51823e-09	1.1282e-08	2.46605e-08	4.56871e-08
E. coli	Proof-.min	ACC	leading	ACC.leading	C	70546	2202	9	1	2	33	45	34	11	0.244	0.129	0.395	2.9e-07	2.11e-07	3.88e-07	2.19e-07	1.52e-07	3.06e-07	7.08e-08	3.53e-08	1.27e-07	3.13754e-07	2.39161e-07	2.85314e-07	3.40122e-07	4.01619e-07	2.41762e-07	1.77565e-07	2.16563e-07	2.65106e-07	3.17613e-07	6.86068e-08	3.41504e-08	5.39498e-08	8.09778e-08	1.14933e-07
E. coli	Proof-.min	ACC	lagging	ACC.lagging	C	78652	2202	9	0	0	31	40	31	9	0.225	0.108	0.385	2.31e-07	1.65e-07	3.14e-07	1.79e-07	1.22e-07	2.54e-07	5.2e-08	2.38e-08	9.86e-08	2.63287e-07	1.99584e-07	2.38572e-07	2.85828e-07	3.39373e-07	2.06996e-07	1.4967e-07	1.85365e-07	2.26959e-07	2.72928e-07	5.1043e-08	2.40019e-08	3.9172e-08	6.09669e-08	8.85694e-08
E. coli	Proof-.min	ACG	leading	ACG.leading	C	71089	2202	3	0	0	48	51	48	3	0.0588	0.0123	0.162	3.26e-07	2.43e-07	4.28e-07	3.07e-07	2.26e-07	4.07e-07	1.92e-08	3.95e-09	5.6e-08	3.43424e-07	2.64294e-07	3.13449e-07	3.71364e-07	4.31906e-07	3.13016e-07	2.38166e-07	2.84138e-07	3.39684e-07	3.98649e-07	2.21352e-08	6.44439e-09	1.41031e-08	2.81701e-08	4.83448e-08
E. coli	Proof-.min	ACG	lagging	ACG.lagging	C	75334	2202	4	0	0	38	42	38	4	0.0952	0.0266	0.226	2.53e-07	1.82e-07	3.42e-07	2.29e-07	1.62e-07	3.14e-07	2.41e-08	6.57e-09	6.17e-08	2.81907e-07	2.14725e-07	2.56617e-07	3.05667e-07	3.57954e-07	2.48878e-07	1.84411e-07	2.24468e-07	2.7145e-07	3.24461e-07	2.60995e-08	8.8674e-09	1.75889e-08	3.24992e-08	5.29078e-08
E. coli	Proof-.min	ACT	leading	ACT.leading	C	48587	2202	0	0	2	27	29	27	2	0.069	0.00846	0.228	2.71e-07	1.82e-07	3.89e-07	2.52e-07	1.66e-07	3.67e-07	1.87e-08	2.26e-09	6.75e-08	3.07313e-07	2.21805e-07	2.74871e-07	3.37345e-07	4.06539e-07	2.7389e-07	1.93596e-07	2.42052e-07	3.01621e-07	3.69624e-07	2.29241e-08	5.36904e-09	1.34583e-08	2.94581e-08	5.64961e-08
E. coli	Proof-.min	ACT	lagging	ACT.lagging	C	51050	2202	0	0	1	16	17	16	1	0.0588	0.00149	0.287	1.51e-07	8.81e-08	2.42e-07	1.42e-07	8.14e-08	2.31e-07	8.9e-09	2.25e-10	4.96e-08	2.19719e-07	1.49179e-07	1.92172e-07	2.4481e-07	3.0048e-07	1.91875e-07	1.27283e-07	1.66577e-07	2.14749e-07	2.694e-07	1.5653e-08	2.79376e-09	8.29326e-09	2.06788e-08	4.14319e-08
E. coli	Proof-.min	ATA	leading	ATA.leading	T	62514	2202	5	45	0	1	51	46	5	0.098	0.0326	0.214	3.7e-07	2.76e-07	4.87e-07	3.34e-07	2.45e-07	4.46e-07	3.63e-08	1.18e-08	8.48e-08	3.81147e-07	2.94947e-07	3.48068e-07	4.11868e-07	4.78371e-07	3.38021e-07	2.55237e-07	3.06616e-07	3.66757e-07	4.33804e-07	3.70984e-08	1.35559e-08	2.58558e-08	4.58283e-08	7.31643e-08
E. coli	Proof-.min	ATA	lagging	ATA.lagging	T	64471	2202	4	76	1	0	81	76	5	0.0617	0.0203	0.138	5.71e-07	4.53e-07	7.09e-07	5.35e-07	4.22e-07	6.7e-07	3.52e-08	1.14e-08	8.22e-08	5.52263e-07	4.4493e-07	5.11327e-07	5.91317e-07	6.72314e-07	5.12279e-07	4.07915e-07	4.73678e-07	5.49508e-07	6.31332e-07	3.59228e-08	1.299e-08	2.47835e-08	4.4405e-08	7.15981e-08
E. coli	Proof-.min	ATC	leading	ATC.leading	T	83873	2202	85	53	6	0	144	53	91	0.632	0.548	0.711	7.8e-07	6.58e-07	9.18e-07	2.87e-07	2.15e-07	3.75e-07	4.93e-07	3.97e-07	6.05e-07	7.45452e-07	6.32145e-07	7.03235e-07	7.84774e-07	8.73964e-07	2.96791e-07	2.30487e-07	2.70848e-07	3.2129e-07	3.7224e-07	4.83251e-07	3.87721e-07	4.479e-07	5.16343e-07	5.90036e-07
E. coli	Proof-.min	ATC	lagging	ATC.lagging	T	89164	2202	56	72	8	0	136	72	64	0.471	0.384	0.558	6.93e-07	5.81e-07	8.19e-07	3.67e-07	2.87e-07	4.62e-07	3.26e-07	2.51e-07	4.16e-07	6.67385e-07	5.63917e-07	6.29964e-07	7.03327e-07	7.81875e-07	3.64793e-07	2.90248e-07	3.36414e-07	3.91502e-07	4.47979e-07	3.1922e-07	2.43817e-07	2.90988e-07	3.45811e-07	4.03872e-07
E. coli	Proof-.min	ATG	leading	ATG.leading	T	79672	2202	3	35	4	0	42	35	7	0.167	0.0697	0.314	2.39e-07	1.73e-07	3.24e-07	2e-07	1.39e-07	2.77e-07	3.99e-08	1.6e-08	8.22e-08	2.69808e-07	2.03795e-07	2.44666e-07	2.92853e-07	3.45849e-07	2.22791e-07	1.64281e-07	2.00173e-07	2.43296e-07	2.91352e-07	4.01602e-08	1.70648e-08	2.95249e-08	4.89826e-08	7.39269e-08
E. coli	Proof-.min	ATG	lagging	ATG.lagging	T	73551	2202	3	35	3	1	42	36	6	0.143	0.0543	0.285	2.59e-07	1.87e-07	3.51e-07	2.22e-07	1.56e-07	3.08e-07	3.7e-08	1.36e-08	8.06e-08	2.8744e-07	2.17851e-07	2.6019e-07	3.13138e-07	3.64953e-07	2.42719e-07	1.78912e-07	2.1825e-07	2.6522e-07	3.1698e-07	3.73072e-08	1.46729e-08	2.6932e-08	4.56057e-08	7.04e-08
E. coli	Proof-.min	ATT	leading	ATT.leading	T	83760	2202	7	53	1	0	61	53	8	0.131	0.0584	0.242	3.31e-07	2.53e-07	4.25e-07	2.87e-07	2.15e-07	3.76e-07	4.34e-08	1.87e-08	8.55e-08	3.44119e-07	2.70254e-07	3.1625e-07	3.70369e-07	4.28068e-07	2.96482e-07	2.28687e-07	2.70879e-07	3.19955e-07	3.74308e-07	4.33263e-08	1.91232e-08	3.28918e-08	5.15695e-08	7.69968e-08
E. coli	Proof-.min	ATT	lagging	ATT.lagging	T	82633	2202	3	71	0	1	75	72	3	0.04	0.00833	0.112	4.12e-07	3.24e-07	5.17e-07	3.96e-07	3.1e-07	4.98e-07	1.65e-08	3.4e-09	4.82e-08	4.15216e-07	3.3441e-07	3.83634e-07	4.44383e-07	5.08348e-07	3.8933e-07	3.06806e-07	3.58919e-07	4.17554e-07	4.80682e-07	1.94813e-08	6.03417e-09	1.25094e-08	2.46555e-08	4.20537e-08
E. coli	Proof-.min	CCA	leading	CCA.leading	C	78795	2202	6	0	0	72	78	72	6	0.0769	0.0288	0.16	4.5e-07	3.55e-07	5.61e-07	4.15e-07	3.25e-07	5.23e-07	3.46e-08	1.27e-08	7.53e-08	4.46377e-07	3.59432e-07	4.12918e-07	4.7745e-07	5.4243e-07	4.08055e-07	3.24854e-07	3.76332e-07	4.3755e-07	5.03147e-07	3.52497e-08	1.40563e-08	2.55175e-08	4.32441e-08	6.65819e-08
E. coli	Proof-.min	CCA	lagging	CCA.lagging	C	92782	2202	8	0	0	75	83	75	8	0.0964	0.0425	0.181	4.06e-07	3.24e-07	5.04e-07	3.67e-07	2.89e-07	4.6e-07	3.92e-08	1.69e-08	7.72e-08	4.09249e-07	3.32829e-07	3.79659e-07	4.37053e-07	4.96998e-07	3.65214e-07	2.91203e-07	3.37906e-07	3.90687e-07	4.47447e-07	3.92022e-08	1.76766e-08	2.97395e-08	4.7029e-08	6.88815e-08
E. coli	Proof-.min	CCC	leading	CCC.leading	C	41307	2202	2	0	0	35	37	35	2	0.0541	0.00661	0.182	4.07e-07	2.86e-07	5.61e-07	3.85e-07	2.68e-07	5.35e-07	2.2e-08	2.66e-09	7.94e-08	4.11663e-07	3.04035e-07	3.70649e-07	4.50284e-07	5.3581e-07	3.78002e-07	2.74528e-07	3.37134e-07	4.15205e-07	4.99022e-07	2.62063e-08	5.9329e-09	1.54616e-08	3.37866e-08	6.33383e-08
E. coli	Proof-.min	CCC	lagging	CCC.lagging	C	53963	2202	1	0	0	31	32	31	1	0.0312	0.000791	0.162	2.69e-07	1.84e-07	3.8e-07	2.61e-07	1.77e-07	3.7e-07	8.42e-09	2.13e-10	4.69e-08	3.01518e-07	2.20177e-07	2.70847e-07	3.29384e-07	3.95071e-07	2.786e-07	1.99225e-07	2.47698e-07	3.06632e-07	3.71009e-07	1.49965e-08	2.79152e-09	8.03162e-09	1.95271e-08	3.93096e-08
E. coli	Proof-.min	CCG	leading	CCG.leading	C	84992	2202	18	2	1	77	98	79	19	0.194	0.121	0.286	5.24e-07	4.25e-07	6.38e-07	4.22e-07	3.34e-07	5.26e-07	1.02e-07	6.11e-08	1.59e-07	5.13601e-07	4.19788e-07	4.79363e-07	5.45639e-07	6.16739e-07	4.15439e-07	3.31745e-07	3.84773e-07	4.44474e-07	5.07683e-07	9.80292e-08	5.86397e-08	8.19768e-08	1.12416e-07	1.48343e-07
E. coli	Proof-.min	CCG	lagging	CCG.lagging	C	88921	2202	31	0	0	72	103	72	31	0.301	0.215	0.399	5.26e-07	4.29e-07	6.38e-07	3.68e-07	2.88e-07	4.63e-07	1.58e-07	1.08e-07	2.25e-07	5.15235e-07	4.27318e-07	4.81374e-07	5.47416e-07	6.16445e-07	3.66638e-07	2.89842e-07	3.3858e-07	3.92516e-07	4.52684e-07	1.53746e-07	1.05125e-07	1.343e-07	1.71404e-07	2.13363e-07
E. coli	Proof-.min	CCT	leading	CCT.leading	C	47396	2202	2	0	0	36	38	36	2	0.0526	0.00644	0.177	3.64e-07	2.58e-07	5e-07	3.45e-07	2.42e-07	4.78e-07	1.92e-08	2.32e-09	6.92e-08	3.77438e-07	2.8286e-07	3.41097e-07	4.10777e-07	4.87644e-07	3.47124e-07	2.54445e-07	3.10756e-07	3.80353e-07	4.55925e-07	2.33418e-08	5.58227e-09	1.37856e-08	3.01632e-08	5.5732e-08
E. coli	Proof-.min	CCT	lagging	CCT.lagging	C	53654	2202	3	0	0	41	44	41	3	0.0682	0.0143	0.187	3.72e-07	2.71e-07	5e-07	3.47e-07	2.49e-07	4.71e-07	2.54e-08	5.24e-09	7.42e-08	3.83721e-07	2.92494e-07	3.47958e-07	4.16952e-07	4.89178e-07	3.48099e-07	2.59005e-07	3.1416e-07	3.7987e-07	4.48684e-07	2.79877e-08	7.95622e-09	1.75897e-08	3.58387e-08	6.18341e-08
E. coli	Proof-.min	CTA	leading	CTA.leading	T	26574	2202	3	22	0	1	26	23	3	0.115	0.0245	0.302	4.44e-07	2.9e-07	6.51e-07	3.93e-07	2.49e-07	5.9e-07	5.13e-08	1.06e-08	1.5e-07	4.41945e-07	3.13452e-07	3.91668e-07	4.87841e-07	5.97297e-07	3.81858e-07	2.63781e-07	3.34785e-07	4.2375e-07	5.23307e-07	4.94756e-08	1.2952e-08	3.06935e-08	6.31202e-08	1.13033e-07
E. coli	Proof-.min	CTA	lagging	CTA.lagging	T	27433	2202	3	39	0	0	42	39	3	0.0714	0.015	0.195	6.95e-07	5.01e-07	9.4e-07	6.46e-07	4.59e-07	8.83e-07	4.97e-08	1.02e-08	1.45e-07	6.27519e-07	4.6862e-07	5.64939e-07	6.85245e-07	8.19638e-07	5.73832e-07	4.1567e-07	5.12518e-07	6.30466e-07	7.59749e-07	4.90295e-08	1.30374e-08	3.04089e-08	6.2707e-08	1.12189e-07
E. coli	Proof-.min	CTC	leading	CTC.leading	T	40079	2202	2	20	1	1	24	21	3	0.125	0.0266	0.324	2.72e-07	1.74e-07	4.05e-07	2.38e-07	1.47e-07	3.64e-07	3.4e-08	7.01e-09	9.93e-08	3.13596e-07	2.22931e-07	2.78444e-07	3.4639e-07	4.18913e-07	2.66869e-07	1.83905e-07	2.33261e-07	2.96172e-07	3.69677e-07	3.55964e-08	9.99376e-09	2.23791e-08	4.52288e-08	7.88383e-08
E. coli	Proof-.min	CTC	lagging	CTC.lagging	T	45119	2202	5	29	0	0	34	29	5	0.147	0.0495	0.311	3.42e-07	2.37e-07	4.78e-07	2.92e-07	1.95e-07	4.19e-07	5.03e-08	1.63e-08	1.17e-07	3.61709e-07	2.66646e-07	3.24407e-07	3.95756e-07	4.73885e-07	3.0646e-07	2.18503e-07	2.72237e-07	3.37301e-07	4.09981e-07	4.89383e-08	1.72288e-08	3.37046e-08	6.04626e-08	9.69947e-08
E. coli	Proof-.min	CTG	leading	CTG.leading	T	105665	2202	50	40	7	1	98	41	57	0.582	0.478	0.681	4.21e-07	3.42e-07	5.13e-07	1.76e-07	1.26e-07	2.39e-07	2.45e-07	1.86e-07	3.17e-07	4.21935e-07	3.46256e-07	3.94179e-07	4.48318e-07	5.06143e-07	1.9887e-07	1.50128e-07	1.79692e-07	2.16214e-07	2.57125e-07	2.39361e-07	1.81551e-07	2.16746e-07	2.60448e-07	3.06341e-07
E. coli	Proof-.min	CTG	lagging	CTG.lagging	T	102044	2202	76	50	19	2	147	52	95	0.646	0.563	0.723	6.54e-07	5.53e-07	7.69e-07	2.31e-07	1.73e-07	3.03e-07	4.23e-07	3.42e-07	5.17e-07	6.3489e-07	5.37627e-07	5.99504e-07	6.68465e-07	7.41177e-07	2.46788e-07	1.91014e-07	2.25412e-07	2.66482e-07	3.0884e-07	4.14774e-07	3.34131e-07	3.85703e-07	4.43491e-07	5.01692e-07
E. coli	Proof-.min	CTT	leading	CTT.leading	T	60745	2202	3	40	1	0	44	40	4	0.0909	0.0253	0.217	3.29e-07	2.39e-07	4.42e-07	2.99e-07	2.14e-07	4.07e-07	2.99e-08	8.15e-09	7.66e-08	3.46125e-07	2.62423e-07	3.14575e-07	3.7616e-07	4.43401e-07	3.08688e-07	2.28592e-07	2.7825e-07	3.37123e-07	3.96289e-07	3.14417e-08	1.00648e-08	2.09857e-08	3.92919e-08	6.56019e-08
E. coli	Proof-.min	CTT	lagging	CTT.lagging	T	66279	2202	1	56	0	0	57	56	1	0.0175	0.000444	0.0939	3.91e-07	2.96e-07	5.06e-07	3.84e-07	2.9e-07	4.98e-07	6.85e-09	1.73e-10	3.82e-08	3.97629e-07	3.12944e-07	3.64588e-07	4.277e-07	4.9644e-07	3.78892e-07	2.92605e-07	3.44255e-07	4.10601e-07	4.76095e-07	1.29263e-08	2.64198e-09	7.10035e-09	1.68685e-08	3.34426e-08
E. coli	Proof-.min	GCA	leading	GCA.leading	C	94789	2202	0	0	0	123	123	123	0	0	0	0.0295	5.89e-07	4.9e-07	7.03e-07	5.89e-07	4.9e-07	7.03e-07	0	0	1.77e-08	5.74215e-07	4.79788e-07	5.40056e-07	6.07883e-07	6.75719e-07	5.68925e-07	4.74099e-07	5.33873e-07	6.02623e-07	6.74144e-07	6.60777e-09	9.39072e-10	3.20509e-09	8.74292e-09	1.86774e-08
E. coli	Proof-.min	GCA	lagging	GCA.lagging	C	96471	2202	1	0	0	89	90	89	1	0.0111	0.000281	0.0604	4.24e-07	3.41e-07	5.21e-07	4.19e-07	3.36e-07	5.16e-07	4.71e-09	1.19e-10	2.62e-08	4.2411e-07	3.46222e-07	3.9492e-07	4.51867e-07	5.09878e-07	4.12513e-07	3.34551e-07	3.82973e-07	4.40353e-07	4.97927e-07	9.73325e-09	1.90601e-09	5.38169e-09	1.26428e-08	2.50409e-08
E. coli	Proof-.min	GCC	leading	GCC.leading	C	87383	2202	2	0	4	71	77	71	6	0.0779	0.0291	0.162	4e-07	3.16e-07	5e-07	3.69e-07	2.88e-07	4.65e-07	3.12e-08	1.14e-08	6.79e-08	4.02481e-07	3.23795e-07	3.7324e-07	4.29967e-07	4.94276e-07	3.66894e-07	2.90408e-07	3.37571e-07	3.93587e-07	4.54316e-07	3.20983e-08	1.28074e-08	2.31274e-08	3.92859e-08	6.11632e-08
E. coli	Proof-.min	GCC	lagging	GCC.lagging	C	97734	2202	13	0	1	78	92	78	14	0.152	0.0858	0.242	4.27e-07	3.45e-07	5.24e-07	3.62e-07	2.86e-07	4.52e-07	6.51e-08	3.56e-08	1.09e-07	4.28109e-07	3.50858e-07	3.9942e-07	4.54613e-07	5.14071e-07	3.61052e-07	2.88254e-07	3.34339e-07	3.8672e-07	4.40193e-07	6.34074e-08	3.50841e-08	5.1594e-08	7.36794e-08	9.98689e-08
E. coli	Proof-.min	GCG	leading	GCG.leading	C	120413	2202	45	1	2	108	156	109	47	0.301	0.231	0.38	5.88e-07	5e-07	6.88e-07	4.11e-07	3.38e-07	4.96e-07	1.77e-07	1.3e-07	2.36e-07	5.76085e-07	4.91406e-07	5.44979e-07	6.05994e-07	6.69542e-07	4.06938e-07	3.36002e-07	3.81146e-07	4.31737e-07	4.82213e-07	1.73458e-07	1.28436e-07	1.55742e-07	1.89455e-07	2.26525e-07
E. coli	Proof-.min	GCG	lagging	GCG.lagging	C	109914	2202	48	1	0	76	125	77	48	0.384	0.298	0.475	5.16e-07	4.3e-07	6.15e-07	3.18e-07	2.51e-07	3.98e-07	1.98e-07	1.46e-07	2.63e-07	5.08066e-07	4.2557e-07	4.77656e-07	5.37014e-07	5.99732e-07	3.21283e-07	2.57064e-07	2.96812e-07	3.44215e-07	3.92829e-07	1.94447e-07	1.41115e-07	1.74758e-07	2.12564e-07	2.53504e-07
E. coli	Proof-.min	GCT	leading	GCT.leading	C	81346	2202	3	0	2	76	81	76	5	0.0617	0.0203	0.138	4.52e-07	3.59e-07	5.62e-07	4.24e-07	3.34e-07	5.31e-07	2.79e-08	9.06e-09	6.51e-08	4.49604e-07	3.62736e-07	4.17858e-07	4.79822e-07	5.46414e-07	4.15459e-07	3.31231e-07	3.83809e-07	4.46019e-07	5.10544e-07	2.92667e-08	1.07373e-08	2.05503e-08	3.62666e-08	5.7272e-08
E. coli	Proof-.min	GCT	lagging	GCT.lagging	C	79812	2202	8	0	1	79	88	79	9	0.102	0.0478	0.185	5.01e-07	4.02e-07	6.17e-07	4.5e-07	3.56e-07	5.6e-07	5.12e-08	2.34e-08	9.72e-08	4.92214e-07	4.02168e-07	4.5699e-07	5.23948e-07	5.94957e-07	4.3814e-07	3.50412e-07	4.05626e-07	4.68552e-07	5.33914e-07	5.01158e-08	2.39695e-08	3.84259e-08	5.96612e-08	8.75056e-08
E. coli	Proof-.min	GTA	leading	GTA.leading	T	54106	2202	4	61	10	0	75	61	14	0.187	0.106	0.293	6.3e-07	4.95e-07	7.89e-07	5.12e-07	3.92e-07	6.58e-07	1.18e-07	6.42e-08	1.97e-07	5.98725e-07	4.78249e-07	5.53181e-07	6.40725e-07	7.36342e-07	4.86003e-07	3.77432e-07	4.44197e-07	5.23334e-07	6.12091e-07	1.11709e-07	6.17712e-08	9.02338e-08	1.29772e-07	1.77022e-07
E. coli	Proof-.min	GTA	lagging	GTA.lagging	T	51158	2202	4	66	7	0	77	66	11	0.143	0.0735	0.241	6.84e-07	5.39e-07	8.54e-07	5.86e-07	4.53e-07	7.45e-07	9.76e-08	4.87e-08	1.75e-07	6.42583e-07	5.09388e-07	5.93144e-07	6.89884e-07	7.8746e-07	5.49738e-07	4.30183e-07	5.02789e-07	5.92277e-07	6.92428e-07	9.21466e-08	4.62795e-08	7.20149e-08	1.09061e-07	1.54489e-07
E. coli	Proof-.min	GTC	leading	GTC.leading	T	54392	2202	1	40	7	1	49	41	8	0.163	0.0732	0.297	4.09e-07	3.03e-07	5.41e-07	3.42e-07	2.46e-07	4.64e-07	6.68e-08	2.88e-08	1.32e-07	4.13437e-07	3.17022e-07	3.76383e-07	4.47318e-07	5.24389e-07	3.45439e-07	2.55973e-07	3.11654e-07	3.76133e-07	4.48842e-07	6.41873e-08	2.87583e-08	4.82932e-08	7.69558e-08	1.14981e-07
E. coli	Proof-.min	GTC	lagging	GTC.lagging	T	54566	2202	4	52	5	0	61	52	9	0.148	0.0698	0.262	5.08e-07	3.88e-07	6.52e-07	4.33e-07	3.23e-07	5.68e-07	7.49e-08	3.43e-08	1.42e-07	4.95346e-07	3.87319e-07	4.54341e-07	5.33709e-07	6.1722e-07	4.19188e-07	3.21701e-07	3.81408e-07	4.54354e-07	5.28999e-07	7.16777e-08	3.39417e-08	5.50126e-08	8.57275e-08	1.23669e-07
E. coli	Proof-.min	GTG	leading	GTG.leading	T	73134	2202	40	22	13	2	77	24	53	0.688	0.573	0.789	4.78e-07	3.77e-07	5.98e-07	1.49e-07	9.55e-08	2.22e-07	3.29e-07	2.47e-07	4.3e-07	4.70903e-07	3.76841e-07	4.36453e-07	5.03191e-07	5.75607e-07	1.85893e-07	1.32023e-07	1.64434e-07	2.05449e-07	2.50838e-07	3.19889e-07	2.39195e-07	2.88262e-07	3.49062e-07	4.14007e-07
E. coli	Proof-.min	GTG	lagging	GTG.lagging	T	59734	2202	38	34	3	1	76	35	41	0.539	0.421	0.655	5.78e-07	4.55e-07	7.23e-07	2.66e-07	1.85e-07	3.7e-07	3.12e-07	2.24e-07	4.23e-07	5.55666e-07	4.44201e-07	5.12591e-07	5.95845e-07	6.81313e-07	2.81832e-07	2.06251e-07	2.52513e-07	3.08792e-07	3.69595e-07	3.01228e-07	2.1589e-07	2.67689e-07	3.32087e-07	4.02944e-07
E. coli	Proof-.min	GTT	leading	GTT.leading	T	84551	2202	3	64	11	0	78	64	14	0.179	0.102	0.283	4.19e-07	3.31e-07	5.23e-07	3.44e-07	2.65e-07	4.39e-07	7.52e-08	4.11e-08	1.26e-07	4.2065e-07	3.3914e-07	3.89942e-07	4.49458e-07	5.12479e-07	3.44522e-07	2.70567e-07	3.16785e-07	3.70492e-07	4.25294e-07	7.28776e-08	4.00473e-08	5.88439e-08	8.48865e-08	1.15565e-07
E. coli	Proof-.min	GTT	lagging	GTT.lagging	T	80629	2202	1	83	5	0	89	83	6	0.0674	0.0251	0.141	5.01e-07	4.03e-07	6.17e-07	4.67e-07	3.72e-07	5.8e-07	3.38e-08	1.24e-08	7.36e-08	4.92266e-07	4.0138e-07	4.59213e-07	5.23848e-07	5.92964e-07	4.55422e-07	3.6683e-07	4.22406e-07	4.87037e-07	5.56898e-07	3.45535e-08	1.38158e-08	2.49581e-08	4.21128e-08	6.46151e-08
E. coli	Proof-.min	TCA	leading	TCA.leading	C	79213	2202	1	0	0	130	131	130	1	0.00763	0.000193	0.0418	7.51e-07	6.28e-07	8.91e-07	7.45e-07	6.23e-07	8.85e-07	5.73e-09	1.45e-10	3.19e-08	7.182e-07	6.01598e-07	6.75738e-07	7.59869e-07	8.48276e-07	7.09795e-07	5.94935e-07	6.66457e-07	7.50656e-07	8.35888e-07	1.12755e-08	2.15403e-09	6.15659e-09	1.47309e-08	2.93298e-08
E. coli	Proof-.min	TCA	lagging	TCA.lagging	C	88327	2202	0	0	0	114	114	114	0	0	0	0.0318	5.86e-07	4.83e-07	7.04e-07	5.86e-07	4.83e-07	7.04e-07	0	0	1.9e-08	5.70099e-07	4.76366e-07	5.35e-07	6.03745e-07	6.73629e-07	5.64892e-07	4.67675e-07	5.28087e-07	5.98792e-07	6.73648e-07	6.98808e-09	9.61746e-10	3.30327e-09	9.18102e-09	2.0164e-08
E. coli	Proof-.min	TCC	leading	TCC.leading	C	53254	2202	3	0	0	70	73	70	3	0.0411	0.00856	0.115	6.23e-07	4.88e-07	7.83e-07	5.97e-07	4.65e-07	7.54e-07	2.56e-08	5.28e-09	7.48e-08	5.92173e-07	4.69663e-07	5.45877e-07	6.34334e-07	7.28681e-07	5.61564e-07	4.40721e-07	5.16028e-07	6.03631e-07	6.99795e-07	2.80965e-08	7.87007e-09	1.79658e-08	3.56997e-08	6.28535e-08
E. coli	Proof-.min	TCC	lagging	TCC.lagging	C	58971	2202	0	0	0	56	56	56	0	0	0	0.0638	4.31e-07	3.26e-07	5.6e-07	4.31e-07	3.26e-07	5.6e-07	0	0	2.84e-08	4.3076e-07	3.35819e-07	3.93922e-07	4.63344e-07	5.40525e-07	4.20258e-07	3.21375e-07	3.83452e-07	4.55547e-07	5.28205e-07	8.90166e-09	1.13623e-09	4.14389e-09	1.18046e-08	2.65026e-08
E. coli	Proof-.min	TCG	leading	TCG.leading	C	70176	2202	21	1	0	52	74	53	21	0.284	0.185	0.401	4.79e-07	3.76e-07	6.01e-07	3.43e-07	2.57e-07	4.49e-07	1.36e-07	8.41e-08	2.08e-07	4.70597e-07	3.77079e-07	4.35237e-07	5.04243e-07	5.73512e-07	3.4373e-07	2.6307e-07	3.13489e-07	3.71912e-07	4.33919e-07	1.30265e-07	8.1031e-08	1.09975e-07	1.48394e-07	1.91505e-07
E. coli	Proof-.min	TCG	lagging	TCG.lagging	C	72501	2202	15	0	0	55	70	55	15	0.214	0.125	0.329	4.38e-07	3.42e-07	5.54e-07	3.45e-07	2.6e-07	4.48e-07	9.4e-08	5.26e-08	1.55e-07	4.37154e-07	3.47143e-07	4.03623e-07	4.69586e-07	5.34773e-07	3.45615e-07	2.67907e-07	3.16367e-07	3.73329e-07	4.33358e-07	9.01711e-08	5.20602e-08	7.36543e-08	1.04411e-07	1.4067e-07
E. coli	Proof-.min	TCT	leading	TCT.leading	C	55734	2202	3	0	0	38	41	38	3	0.0732	0.0154	0.199	3.34e-07	2.4e-07	4.53e-07	3.1e-07	2.19e-07	4.25e-07	2.44e-08	5.04e-09	7.14e-08	3.53299e-07	2.6523e-07	3.19086e-07	3.8546e-07	4.55153e-07	3.17782e-07	2.36105e-07	2.86109e-07	3.4686e-07	4.13275e-07	2.74837e-08	7.90566e-09	1.71714e-08	3.48963e-08	6.20399e-08
E. coli	Proof-.min	TCT	lagging	TCT.lagging	C	56359	2202	2	0	0	38	40	38	2	0.05	0.00611	0.169	3.22e-07	2.3e-07	4.39e-07	3.06e-07	2.17e-07	4.2e-07	1.61e-08	1.95e-09	5.82e-08	3.43423e-07	2.56615e-07	3.1011e-07	3.74224e-07	4.43597e-07	3.15688e-07	2.33192e-07	2.84113e-07	3.44874e-07	4.12868e-07	2.05146e-08	4.91017e-09	1.20934e-08	2.64354e-08	4.82615e-08
E. coli	Proof-.min	TTA	leading	TTA.leading	T	68767	2202	3	69	0	0	72	69	3	0.0417	0.00868	0.117	4.75e-07	3.72e-07	5.99e-07	4.56e-07	3.55e-07	5.77e-07	1.98e-08	4.09e-09	5.79e-08	4.68631e-07	3.74295e-07	4.32677e-07	5.01693e-07	5.7851e-07	4.42286e-07	3.48332e-07	4.07105e-07	4.75519e-07	5.48408e-07	2.25069e-08	6.56273e-09	1.43493e-08	2.86403e-08	4.86226e-08
E. coli	Proof-.min	TTA	lagging	TTA.lagging	T	68899	2202	3	99	0	1	103	100	3	0.0291	0.00605	0.0828	6.79e-07	5.54e-07	8.23e-07	6.59e-07	5.36e-07	8.02e-07	1.98e-08	4.08e-09	5.78e-08	6.48013e-07	5.29975e-07	6.03695e-07	6.89414e-07	7.77009e-07	6.24141e-07	5.12351e-07	5.81709e-07	6.64073e-07	7.51022e-07	2.27141e-08	6.52897e-09	1.44209e-08	2.90683e-08	4.92707e-08
E. coli	Proof-.min	TTC	leading	TTC.leading	T	80032	2202	4	70	0	0	74	70	4	0.0541	0.0149	0.133	4.2e-07	3.3e-07	5.27e-07	3.97e-07	3.1e-07	5.02e-07	2.27e-08	6.18e-09	5.81e-08	4.21189e-07	3.35679e-07	3.89616e-07	4.51546e-07	5.13984e-07	3.9241e-07	3.09137e-07	3.61377e-07	4.21186e-07	4.86285e-07	2.4761e-08	8.22383e-09	1.68702e-08	3.09793e-08	5.09687e-08
E. coli	Proof-.min	TTC	lagging	TTC.lagging	T	87310	2202	0	97	0	1	98	98	0	0	0	0.0369	5.1e-07	4.14e-07	6.21e-07	5.1e-07	4.14e-07	6.21e-07	0	0	1.92e-08	5.00376e-07	4.10872e-07	4.66235e-07	5.32274e-07	6.01683e-07	4.94161e-07	4.04486e-07	4.6132e-07	5.26247e-07	5.91028e-07	7.02225e-09	1.00344e-09	3.34597e-09	9.38754e-09	1.99071e-08
E. coli	Proof-.min	TTG	leading	TTG.leading	T	80256	2202	19	38	0	1	58	39	19	0.328	0.21	0.463	3.28e-07	2.49e-07	4.24e-07	2.21e-07	1.57e-07	3.02e-07	1.08e-07	6.47e-08	1.68e-07	3.42614e-07	2.69084e-07	3.13797e-07	3.6983e-07	4.27244e-07	2.40635e-07	1.7909e-07	2.17059e-07	2.62494e-07	3.10501e-07	1.0371e-07	6.2933e-08	8.70256e-08	1.1852e-07	1.53836e-07
E. coli	Proof-.min	TTG	lagging	TTG.lagging	T	73333	2202	16	46	6	1	69	47	22	0.319	0.212	0.442	4.27e-07	3.32e-07	5.41e-07	2.91e-07	2.14e-07	3.87e-07	1.36e-07	8.54e-08	2.06e-07	4.27727e-07	3.40001e-07	3.94522e-07	4.58651e-07	5.25922e-07	3.00574e-07	2.2673e-07	2.72797e-07	3.26101e-07	3.8497e-07	1.31343e-07	8.2051e-08	1.11571e-07	1.48893e-07	1.92396e-07
E. coli	Proof-.min	TTT	leading	TTT.leading	T	108183	2202	4	74	0	1	79	75	4	0.0506	0.014	0.125	3.32e-07	2.63e-07	4.13e-07	3.15e-07	2.48e-07	3.95e-07	1.68e-08	4.58e-09	4.3e-08	3.41651e-07	2.74894e-07	3.17077e-07	3.64599e-07	4.14553e-07	3.19507e-07	2.55569e-07	2.95247e-07	3.41988e-07	3.91936e-07	1.91597e-08	6.62653e-09	1.31525e-08	2.38222e-08	3.9023e-08
E. coli	Proof-.min	TTT	lagging	TTT.lagging	T	110572	2202	2	56	0	0	58	56	2	0.0345	0.0042	0.119	2.38e-07	1.81e-07	3.08e-07	2.3e-07	1.74e-07	2.99e-07	8.21e-09	9.95e-10	2.97e-08	2.61283e-07	2.04616e-07	2.40539e-07	2.81046e-07	3.23605e-07	2.43926e-07	1.89789e-07	2.23319e-07	2.63183e-07	3.05947e-07	1.18887e-08	3.15902e-09	7.34288e-09	1.52691e-08	2.70975e-08
E. coli	Proof-MMR-.min	ACA	leading	ACA.leading	C	55865	2202	0	7	0	101	108	108	0	0	0	0.0336	8.78e-07	7.2e-07	1.06e-06	8.78e-07	7.2e-07	1.06e-06	0	0	3e-08	8.73337e-07	7.20073e-07	8.17864e-07	9.27838e-07	1.04151e-06	8.7241e-07	7.19083e-07	8.14901e-07	9.26714e-07	1.0428e-06	6.62769e-09	7.46304e-10	2.86907e-09	8.78829e-09	2.07143e-08
E. coli	Proof-MMR-.min	ACA	lagging	ACA.lagging	C	61147	2202	1	4	0	90	95	94	1	0.0105	0.000266	0.0573	7.06e-07	5.71e-07	8.63e-07	6.98e-07	5.64e-07	8.54e-07	7.43e-09	1.88e-10	4.14e-08	7.09721e-07	5.76854e-07	6.60579e-07	7.57048e-07	8.57137e-07	6.99164e-07	5.65484e-07	6.49204e-07	7.46466e-07	8.43756e-07	1.01984e-08	1.74197e-09	5.24176e-09	1.33437e-08	2.81082e-08
E. coli	Proof-MMR-.min	ACC	leading	ACC.leading	C	70546	2202	1	1	0	89	91	90	1	0.011	0.000278	0.0597	5.86e-07	4.72e-07	7.19e-07	5.79e-07	4.66e-07	7.12e-07	6.44e-09	1.63e-10	3.59e-08	5.9404e-07	4.83147e-07	5.51374e-07	6.33102e-07	7.21056e-07	5.85026e-07	4.70828e-07	5.43434e-07	6.23197e-07	7.11914e-07	9.27148e-09	1.62139e-09	4.79123e-09	1.20774e-08	2.51752e-08
E. coli	Proof-MMR-.min	ACC	lagging	ACC.lagging	C	78652	2202	3	2	1	66	72	68	4	0.0556	0.0153	0.136	4.16e-07	3.25e-07	5.24e-07	3.93e-07	3.05e-07	4.98e-07	2.31e-08	6.29e-09	5.91e-08	4.30262e-07	3.39818e-07	3.96951e-07	4.61854e-07	5.31639e-07	4.08089e-07	3.1987e-07	3.75244e-07	4.39633e-07	5.04236e-07	2.10524e-08	6.57711e-09	1.39597e-08	2.63655e-08	4.53432e-08
E. coli	Proof-MMR-.min	ACG	leading	ACG.leading	C	71089	2202	1	1	1	70	73	71	2	0.0274	0.00334	0.0955	4.66e-07	3.66e-07	5.86e-07	4.54e-07	3.54e-07	5.72e-07	1.28e-08	1.55e-09	4.62e-08	4.78604e-07	3.80823e-07	4.40432e-07	5.1441e-07	5.90766e-07	4.65962e-07	3.65407e-07	4.29486e-07	4.99864e-07	5.77083e-07	1.33698e-08	2.97674e-09	7.69007e-09	1.72366e-08	3.30501e-08
E. coli	Proof-MMR-.min	ACG	lagging	ACG.lagging	C	75334	2202	1	2	1	79	83	81	2	0.0241	0.00293	0.0843	5e-07	3.99e-07	6.2e-07	4.88e-07	3.88e-07	6.07e-07	1.21e-08	1.46e-09	4.36e-08	5.10613e-07	4.12165e-07	4.72961e-07	5.45296e-07	6.22631e-07	4.98701e-07	3.97725e-07	4.60381e-07	5.33728e-07	6.10596e-07	1.27233e-08	2.91683e-09	7.35041e-09	1.64129e-08	3.10755e-08
E. coli	Proof-MMR-.min	ACT	leading	ACT.leading	C	48587	2202	0	2	0	32	34	34	0	0	0	0.103	3.18e-07	2.2e-07	4.44e-07	3.18e-07	2.2e-07	4.44e-07	0	0	3.45e-08	3.49026e-07	2.48758e-07	3.11759e-07	3.8423e-07	4.61349e-07	3.4775e-07	2.49972e-07	3.10484e-07	3.82422e-07	4.62892e-07	7.01917e-09	8.07485e-10	2.98342e-09	9.36473e-09	2.20766e-08
E. coli	Proof-MMR-.min	ACT	lagging	ACT.lagging	C	51050	2202	0	0	1	32	33	32	1	0.0303	0.000767	0.158	2.94e-07	2.02e-07	4.12e-07	2.85e-07	1.95e-07	4.02e-07	8.9e-09	2.25e-10	4.96e-08	3.27094e-07	2.33128e-07	2.90729e-07	3.59879e-07	4.35991e-07	3.15745e-07	2.24747e-07	2.80344e-07	3.48311e-07	4.2332e-07	1.12816e-08	1.89391e-09	5.71889e-09	1.48534e-08	3.12193e-08
E. coli	Proof-MMR-.min	ATA	leading	ATA.leading	T	62514	2202	1	66	0	2	69	68	1	0.0145	0.000367	0.0781	5.01e-07	3.9e-07	6.34e-07	4.94e-07	3.84e-07	6.26e-07	7.26e-09	1.84e-10	4.05e-08	5.12386e-07	4.03921e-07	4.71029e-07	5.51375e-07	6.35552e-07	5.0489e-07	3.95363e-07	4.64676e-07	5.43587e-07	6.25646e-07	1.00799e-08	1.78439e-09	5.23782e-09	1.32329e-08	2.71217e-08
E. coli	Proof-MMR-.min	ATA	lagging	ATA.lagging	T	64471	2202	0	60	0	3	63	63	0	0	0	0.0569	4.44e-07	3.41e-07	5.68e-07	4.44e-07	3.41e-07	5.68e-07	0	0	2.6e-08	4.57627e-07	3.56066e-07	4.19546e-07	4.93644e-07	5.73254e-07	4.57649e-07	3.55934e-07	4.1972e-07	4.9371e-07	5.72336e-07	6.09927e-09	7.14484e-10	2.6545e-09	8.04466e-09	1.91608e-08
E. coli	Proof-MMR-.min	ATC	leading	ATC.leading	T	83873	2202	38	65	0	5	108	70	38	0.352	0.262	0.45	5.85e-07	4.8e-07	7.06e-07	3.79e-07	2.95e-07	4.79e-07	2.06e-07	1.46e-07	2.82e-07	5.908e-07	4.89455e-07	5.52939e-07	6.26557e-07	7.04253e-07	3.92617e-07	3.09926e-07	3.61552e-07	4.22098e-07	4.84289e-07	1.92544e-07	1.34303e-07	1.70577e-07	2.12345e-07	2.60425e-07
E. coli	Proof-MMR-.min	ATC	lagging	ATC.lagging	T	89164	2202	33	103	1	4	141	107	34	0.241	0.173	0.32	7.18e-07	6.05e-07	8.47e-07	5.45e-07	4.47e-07	6.59e-07	1.73e-07	1.2e-07	2.42e-07	7.19094e-07	6.07425e-07	6.7776e-07	7.58838e-07	8.36896e-07	5.50661e-07	4.55498e-07	5.145e-07	5.84514e-07	6.59172e-07	1.62234e-07	1.13223e-07	1.42061e-07	1.80219e-07	2.22191e-07
E. coli	Proof-MMR-.min	ATG	leading	ATG.leading	T	79672	2202	2	84	0	0	86	84	2	0.0233	0.00283	0.0815	4.9e-07	3.92e-07	6.05e-07	4.79e-07	3.82e-07	5.93e-07	1.14e-08	1.38e-09	4.12e-08	5.00234e-07	4.02881e-07	4.63378e-07	5.34222e-07	6.0849e-07	4.88654e-07	3.92159e-07	4.51787e-07	5.22145e-07	5.9572e-07	1.23846e-08	2.94832e-09	7.1506e-09	1.5938e-08	3.01927e-08
E. coli	Proof-MMR-.min	ATG	lagging	ATG.lagging	T	73551	2202	5	124	0	7	136	131	5	0.0368	0.012	0.0837	8.4e-07	7.05e-07	9.93e-07	8.09e-07	6.76e-07	9.6e-07	3.09e-08	1e-08	7.2e-08	8.37644e-07	7.03331e-07	7.88845e-07	8.84822e-07	9.78841e-07	8.06145e-07	6.74561e-07	7.58854e-07	8.52174e-07	9.45619e-07	2.74985e-08	9.32393e-09	1.88681e-08	3.42943e-08	5.55636e-08
E. coli	Proof-MMR-.min	ATT	leading	ATT.leading	T	83760	2202	5	58	1	0	64	58	6	0.0938	0.0352	0.193	3.47e-07	2.67e-07	4.43e-07	3.14e-07	2.39e-07	4.07e-07	3.25e-08	1.19e-08	7.08e-08	3.64112e-07	2.84621e-07	3.35027e-07	3.92199e-07	4.52343e-07	3.32551e-07	2.56255e-07	3.03972e-07	3.59047e-07	4.20288e-07	2.89946e-08	1.11466e-08	2.06649e-08	3.53824e-08	5.65646e-08
E. coli	Proof-MMR-.min	ATT	lagging	ATT.lagging	T	82633	2202	2	54	0	2	58	56	2	0.0345	0.0042	0.119	3.19e-07	2.42e-07	4.12e-07	3.08e-07	2.32e-07	4e-07	1.1e-08	1.33e-09	3.97e-08	3.38521e-07	2.61462e-07	3.09247e-07	3.66388e-07	4.25402e-07	3.26679e-07	2.50121e-07	2.97325e-07	3.53663e-07	4.12025e-07	1.20153e-08	2.68831e-09	6.98055e-09	1.53496e-08	2.988e-08
E. coli	Proof-MMR-.min	CCA	leading	CCA.leading	C	78795	2202	0	6	0	240	246	246	0	0	0	0.0149	1.42e-06	1.25e-06	1.61e-06	1.42e-06	1.25e-06	1.61e-06	0	0	2.13e-08	1.40241e-06	1.23146e-06	1.34334e-06	1.46068e-06	1.58409e-06	1.40014e-06	1.23498e-06	1.33847e-06	1.45878e-06	1.57967e-06	5.45003e-09	6.95625e-10	2.44365e-09	7.25988e-09	1.63732e-08
E. coli	Proof-MMR-.min	CCA	lagging	CCA.lagging	C	92782	2202	0	7	0	244	251	251	0	0	0	0.0146	1.23e-06	1.08e-06	1.39e-06	1.23e-06	1.08e-06	1.39e-06	0	0	1.81e-08	1.21769e-06	1.07515e-06	1.16576e-06	1.26713e-06	1.37146e-06	1.21853e-06	1.06992e-06	1.16516e-06	1.2702e-06	1.37284e-06	5.00749e-09	6.39991e-10	2.31146e-09	6.5957e-09	1.50706e-08
E. coli	Proof-MMR-.min	CCC	leading	CCC.leading	C	41307	2202	1	7	0	109	117	116	1	0.00855	0.000216	0.0467	1.29e-06	1.06e-06	1.54e-06	1.28e-06	1.05e-06	1.53e-06	1.1e-08	2.78e-10	6.13e-08	1.26214e-06	1.04472e-06	1.18257e-06	1.33892e-06	1.50366e-06	1.24698e-06	1.03324e-06	1.16772e-06	1.32294e-06	1.47792e-06	1.27525e-08	2.04219e-09	6.20764e-09	1.68248e-08	3.74313e-08
E. coli	Proof-MMR-.min	CCC	lagging	CCC.lagging	C	53963	2202	1	1	0	114	116	115	1	0.00862	0.000218	0.0471	9.76e-07	8.07e-07	1.17e-06	9.68e-07	7.99e-07	1.16e-06	8.42e-09	2.13e-10	4.69e-08	9.66461e-07	8.04181e-07	9.0494e-07	1.02571e-06	1.14612e-06	9.5762e-07	7.9266e-07	8.98018e-07	1.0146e-06	1.13356e-06	1.08848e-08	1.7541e-09	5.57277e-09	1.44059e-08	3.00535e-08
E. coli	Proof-MMR-.min	CCG	leading	CCG.leading	C	84992	2202	2	9	1	201	213	210	3	0.0141	0.00291	0.0406	1.14e-06	9.9e-07	1.3e-06	1.12e-06	9.75e-07	1.28e-06	1.6e-08	3.31e-09	4.68e-08	1.12873e-06	9.84149e-07	1.07606e-06	1.17897e-06	1.28268e-06	1.11222e-06	9.69818e-07	1.05926e-06	1.16276e-06	1.26572e-06	1.56344e-08	4.40381e-09	9.72797e-09	1.97442e-08	3.55079e-08
E. coli	Proof-MMR-.min	CCG	lagging	CCG.lagging	C	88921	2202	4	6	0	171	181	177	4	0.0221	0.00605	0.0556	9.24e-07	7.95e-07	1.07e-06	9.04e-07	7.76e-07	1.05e-06	2.04e-08	5.57e-09	5.23e-08	9.21071e-07	7.93365e-07	8.74362e-07	9.65616e-07	1.05647e-06	9.00489e-07	7.7381e-07	8.53737e-07	9.45067e-07	1.03945e-06	1.88667e-08	6.13077e-09	1.249e-08	2.38018e-08	3.96951e-08
E. coli	Proof-MMR-.min	CCT	leading	CCT.leading	C	47396	2202	0	3	0	110	113	113	0	0	0	0.0321	1.08e-06	8.92e-07	1.3e-06	1.08e-06	8.92e-07	1.3e-06	0	0	3.53e-08	1.06969e-06	8.85596e-07	1.00233e-06	1.13407e-06	1.27175e-06	1.06833e-06	8.85808e-07	1.00049e-06	1.13333e-06	1.27128e-06	7.12986e-09	8.38137e-10	2.99575e-09	9.52307e-09	2.2494e-08
E. coli	Proof-MMR-.min	CCT	lagging	CCT.lagging	C	53654	2202	2	2	0	105	109	107	2	0.0183	0.00223	0.0647	9.23e-07	7.58e-07	1.11e-06	9.06e-07	7.42e-07	1.09e-06	1.69e-08	2.05e-09	6.12e-08	9.14683e-07	7.57345e-07	8.55637e-07	9.71857e-07	1.08641e-06	8.97689e-07	7.39546e-07	8.39587e-07	9.51861e-07	1.06997e-06	1.65011e-08	3.64173e-09	9.15752e-09	2.15165e-08	4.20203e-08
E. coli	Proof-MMR-.min	CTA	leading	CTA.leading	T	26574	2202	0	31	0	2	33	33	0	0	0	0.106	5.64e-07	3.88e-07	7.92e-07	5.64e-07	3.88e-07	7.92e-07	0	0	6.3e-08	5.84112e-07	4.14033e-07	5.17475e-07	6.44106e-07	7.81515e-07	5.80766e-07	4.14443e-07	5.14269e-07	6.41535e-07	7.86328e-07	9.40276e-09	9.76481e-10	3.70524e-09	1.21184e-08	3.28178e-08
E. coli	Proof-MMR-.min	CTA	lagging	CTA.lagging	T	27433	2202	2	49	0	0	51	49	2	0.0392	0.00478	0.135	8.44e-07	6.29e-07	1.11e-06	8.11e-07	6e-07	1.07e-06	3.31e-08	4.01e-09	1.2e-07	8.34522e-07	6.25243e-07	7.54067e-07	9.08865e-07	1.0724e-06	8.02752e-07	6.03198e-07	7.27269e-07	8.72208e-07	1.03394e-06	2.56532e-08	4.97459e-09	1.3703e-08	3.34688e-08	6.91575e-08
E. coli	Proof-MMR-.min	CTC	leading	CTC.leading	T	40079	2202	1	45	1	2	49	47	2	0.0408	0.00498	0.14	5.55e-07	4.11e-07	7.34e-07	5.33e-07	3.91e-07	7.08e-07	2.27e-08	2.74e-09	8.19e-08	5.68003e-07	4.2656e-07	5.13806e-07	6.18626e-07	7.2773e-07	5.46064e-07	4.08407e-07	4.9452e-07	5.95055e-07	6.97641e-07	2.0009e-08	4.33482e-09	1.10822e-08	2.60064e-08	5.1215e-08
E. coli	Proof-MMR-.min	CTC	lagging	CTC.lagging	T	45119	2202	1	52	0	2	55	54	1	0.0182	0.00046	0.0972	5.54e-07	4.17e-07	7.21e-07	5.44e-07	4.08e-07	7.09e-07	1.01e-08	2.55e-10	5.61e-08	5.66491e-07	4.33183e-07	5.15807e-07	6.12685e-07	7.19819e-07	5.56241e-07	4.24595e-07	5.04618e-07	6.03524e-07	7.07157e-07	1.22846e-08	1.94626e-09	6.10997e-09	1.61905e-08	3.49136e-08
E. coli	Proof-MMR-.min	CTG	leading	CTG.leading	T	105665	2202	6	130	1	1	138	131	7	0.0507	0.0206	0.102	5.93e-07	4.98e-07	7.01e-07	5.63e-07	4.71e-07	6.68e-07	3.01e-08	1.21e-08	6.2e-08	5.97035e-07	5.01987e-07	5.62519e-07	6.2956e-07	6.98979e-07	5.67051e-07	4.72791e-07	5.34215e-07	5.99136e-07	6.67429e-07	2.73529e-08	1.1068e-08	2.00261e-08	3.34325e-08	5.0535e-08
E. coli	Proof-MMR-.min	CTG	lagging	CTG.lagging	T	102044	2202	12	182	0	7	201	189	12	0.0597	0.0312	0.102	8.95e-07	7.75e-07	1.03e-06	8.41e-07	7.25e-07	9.7e-07	5.34e-08	2.76e-08	9.33e-08	8.91305e-07	7.70829e-07	8.48414e-07	9.33083e-07	1.01732e-06	8.37995e-07	7.25708e-07	7.96296e-07	8.77833e-07	9.62161e-07	4.83006e-08	2.49227e-08	3.81176e-08	5.68572e-08	7.94856e-08
E. coli	Proof-MMR-.min	CTT	leading	CTT.leading	T	60745	2202	3	58	0	3	64	61	3	0.0469	0.00977	0.131	4.78e-07	3.68e-07	6.11e-07	4.56e-07	3.49e-07	5.86e-07	2.24e-08	4.63e-09	6.55e-08	4.92233e-07	3.82974e-07	4.50279e-07	5.31589e-07	6.15708e-07	4.69571e-07	3.64226e-07	4.29535e-07	5.07289e-07	5.8669e-07	2.03518e-08	5.41243e-09	1.24882e-08	2.60049e-08	4.68458e-08
E. coli	Proof-MMR-.min	CTT	lagging	CTT.lagging	T	66279	2202	1	79	0	0	80	79	1	0.0125	0.000316	0.0677	5.48e-07	4.35e-07	6.82e-07	5.41e-07	4.29e-07	6.75e-07	6.85e-09	1.73e-10	3.82e-08	5.57778e-07	4.46093e-07	5.17636e-07	5.96794e-07	6.80333e-07	5.48844e-07	4.39169e-07	5.07639e-07	5.87856e-07	6.696e-07	9.64977e-09	1.72587e-09	5.02674e-09	1.27661e-08	2.58016e-08
E. coli	Proof-MMR-.min	GCA	leading	GCA.leading	C	94789	2202	1	6	0	323	330	329	1	0.00303	7.67e-05	0.0168	1.58e-06	1.42e-06	1.76e-06	1.58e-06	1.41e-06	1.76e-06	4.79e-09	1.21e-10	2.67e-08	1.56532e-06	1.40104e-06	1.50842e-06	1.62019e-06	1.73892e-06	1.56035e-06	1.39714e-06	1.50085e-06	1.61712e-06	1.73422e-06	7.6836e-09	1.44284e-09	4.07364e-09	1.00856e-08	2.00737e-08
E. coli	Proof-MMR-.min	GCA	lagging	GCA.lagging	C	96471	2202	0	6	0	262	268	268	0	0	0	0.0137	1.26e-06	1.12e-06	1.42e-06	1.26e-06	1.12e-06	1.42e-06	0	0	1.74e-08	1.2502e-06	1.10626e-06	1.1968e-06	1.30016e-06	1.39993e-06	1.25083e-06	1.10755e-06	1.19889e-06	1.3014e-06	1.40371e-06	4.91536e-09	6.73055e-10	2.23e-09	6.50035e-09	1.49931e-08
E. coli	Proof-MMR-.min	GCC	leading	GCC.leading	C	87383	2202	5	6	4	210	225	216	9	0.04	0.0185	0.0746	1.17e-06	1.02e-06	1.33e-06	1.12e-06	9.78e-07	1.28e-06	4.68e-08	2.14e-08	8.88e-08	1.15972e-06	1.01442e-06	1.106e-06	1.21069e-06	1.31662e-06	1.11406e-06	9.70342e-07	1.06294e-06	1.16473e-06	1.26835e-06	4.14989e-08	1.90133e-08	3.13834e-08	4.99319e-08	7.3299e-08
E. coli	Proof-MMR-.min	GCC	lagging	GCC.lagging	C	97734	2202	7	1	1	167	176	168	8	0.0455	0.0198	0.0876	8.18e-07	7.01e-07	9.48e-07	7.81e-07	6.67e-07	9.08e-07	3.72e-08	1.6e-08	7.32e-08	8.17139e-07	7.0108e-07	7.75452e-07	8.57309e-07	9.41674e-07	7.79733e-07	6.71109e-07	7.3967e-07	8.18154e-07	8.9898e-07	3.34851e-08	1.46721e-08	2.50215e-08	4.03616e-08	6.07871e-08
E. coli	Proof-MMR-.min	GCG	leading	GCG.leading	C	120413	2202	18	11	0	272	301	283	18	0.0598	0.0358	0.0929	1.14e-06	1.01e-06	1.27e-06	1.07e-06	9.47e-07	1.2e-06	6.79e-08	4.02e-08	1.07e-07	1.12963e-06	1.00282e-06	1.08542e-06	1.17311e-06	1.26303e-06	1.0621e-06	9.42706e-07	1.0186e-06	1.10432e-06	1.18701e-06	6.30588e-08	3.69842e-08	5.21137e-08	7.24693e-08	9.67983e-08
E. coli	Proof-MMR-.min	GCG	lagging	GCG.lagging	C	109914	2202	19	8	0	283	310	291	19	0.0613	0.0373	0.0941	1.28e-06	1.14e-06	1.43e-06	1.2e-06	1.07e-06	1.35e-06	7.85e-08	4.73e-08	1.23e-07	1.2706e-06	1.13162e-06	1.22048e-06	1.31913e-06	1.42062e-06	1.19371e-06	1.06438e-06	1.14558e-06	1.23911e-06	1.33107e-06	7.2263e-08	4.32402e-08	6.03231e-08	8.28795e-08	1.08348e-07
E. coli	Proof-MMR-.min	GCT	leading	GCT.leading	C	81346	2202	0	2	3	153	158	155	3	0.019	0.00393	0.0545	8.82e-07	7.5e-07	1.03e-06	8.65e-07	7.34e-07	1.01e-06	1.67e-08	3.45e-09	4.89e-08	8.78619e-07	7.47344e-07	8.30356e-07	9.25267e-07	1.01926e-06	8.62334e-07	7.32927e-07	8.15738e-07	9.06199e-07	1.00469e-06	1.62231e-08	4.38606e-09	1.02386e-08	2.07336e-08	3.58917e-08
E. coli	Proof-MMR-.min	GCT	lagging	GCT.lagging	C	79812	2202	2	2	4	138	146	140	6	0.0411	0.0152	0.0873	8.31e-07	7.01e-07	9.77e-07	7.97e-07	6.7e-07	9.4e-07	3.41e-08	1.25e-08	7.43e-08	8.30041e-07	7.06098e-07	7.83349e-07	8.73952e-07	9.63874e-07	7.9564e-07	6.70887e-07	7.50465e-07	8.39033e-07	9.26749e-07	3.02274e-08	1.11572e-08	2.12004e-08	3.72062e-08	5.92258e-08
E. coli	Proof-MMR-.min	GTA	leading	GTA.leading	T	54106	2202	1	138	0	5	144	143	1	0.00694	0.000176	0.0381	1.21e-06	1.02e-06	1.42e-06	1.2e-06	1.01e-06	1.41e-06	8.39e-09	2.12e-10	4.68e-08	1.19194e-06	1.00792e-06	1.125e-06	1.25626e-06	1.38992e-06	1.18276e-06	1.0004e-06	1.11466e-06	1.24731e-06	1.37781e-06	1.08593e-08	1.80075e-09	5.48927e-09	1.42792e-08	3.01897e-08
E. coli	Proof-MMR-.min	GTA	lagging	GTA.lagging	T	51158	2202	0	200	0	11	211	211	0	0	0	0.0173	1.87e-06	1.63e-06	2.14e-06	1.87e-06	1.63e-06	2.14e-06	0	0	3.27e-08	1.84078e-06	1.59745e-06	1.75302e-06	1.92661e-06	2.09892e-06	1.83864e-06	1.60656e-06	1.7507e-06	1.9213e-06	2.09183e-06	6.89163e-09	8.41585e-10	2.98469e-09	8.94516e-09	2.22804e-08
E. coli	Proof-MMR-.min	GTC	leading	GTC.leading	T	54392	2202	1	111	0	2	114	113	1	0.00877	0.000222	0.0479	9.52e-07	7.85e-07	1.14e-06	9.43e-07	7.78e-07	1.13e-06	8.35e-09	2.11e-10	4.65e-08	9.44671e-07	7.83259e-07	8.84573e-07	1.00123e-06	1.12254e-06	9.34191e-07	7.74217e-07	8.74571e-07	9.90621e-07	1.10878e-06	1.1072e-08	1.9296e-09	5.5503e-09	1.45623e-08	3.13946e-08
E. coli	Proof-MMR-.min	GTC	lagging	GTC.lagging	T	54566	2202	1	174	0	3	178	177	1	0.00562	0.000142	0.0309	1.48e-06	1.27e-06	1.72e-06	1.47e-06	1.26e-06	1.71e-06	8.32e-09	2.1e-10	4.64e-08	1.45806e-06	1.25272e-06	1.38382e-06	1.52844e-06	1.68017e-06	1.44971e-06	1.24646e-06	1.37534e-06	1.52069e-06	1.66906e-06	1.09512e-08	1.84662e-09	5.54055e-09	1.42532e-08	3.10017e-08
E. coli	Proof-MMR-.min	GTG	leading	GTG.leading	T	73134	2202	10	153	4	6	173	159	14	0.0809	0.0449	0.132	1.07e-06	9.2e-07	1.25e-06	9.87e-07	8.4e-07	1.15e-06	8.69e-08	4.75e-08	1.46e-07	1.06401e-06	9.14133e-07	1.00881e-06	1.11635e-06	1.22747e-06	9.78643e-07	8.28578e-07	9.26071e-07	1.02993e-06	1.13451e-06	7.69005e-08	4.08494e-08	6.14563e-08	9.01337e-08	1.25119e-07
E. coli	Proof-MMR-.min	GTG	lagging	GTG.lagging	T	59734	2202	7	168	3	4	182	172	10	0.0549	0.0267	0.0987	1.38e-06	1.19e-06	1.6e-06	1.31e-06	1.12e-06	1.52e-06	7.6e-08	3.65e-08	1.4e-07	1.36437e-06	1.17191e-06	1.2937e-06	1.43387e-06	1.56596e-06	1.28745e-06	1.10504e-06	1.22058e-06	1.35107e-06	1.48185e-06	6.56525e-08	3.09361e-08	5.01984e-08	7.85606e-08	1.12801e-07
E. coli	Proof-MMR-.min	GTT	leading	GTT.leading	T	84551	2202	2	234	0	5	241	239	2	0.0083	0.00101	0.0297	1.29e-06	1.14e-06	1.47e-06	1.28e-06	1.13e-06	1.46e-06	1.07e-08	1.3e-09	3.88e-08	1.28101e-06	1.1276e-06	1.22386e-06	1.33561e-06	1.44433e-06	1.26975e-06	1.11763e-06	1.21496e-06	1.32394e-06	1.43461e-06	1.18892e-08	2.80657e-09	6.97943e-09	1.52529e-08	2.91097e-08
E. coli	Proof-MMR-.min	GTT	lagging	GTT.lagging	T	80629	2202	3	250	0	15	268	265	3	0.0112	0.00231	0.0324	1.51e-06	1.33e-06	1.7e-06	1.49e-06	1.32e-06	1.68e-06	1.69e-08	3.48e-09	4.94e-08	1.49154e-06	1.31865e-06	1.4283e-06	1.55275e-06	1.67781e-06	1.4748e-06	1.30358e-06	1.41326e-06	1.53546e-06	1.65817e-06	1.6398e-08	4.5865e-09	1.00873e-08	2.08555e-08	3.71363e-08
E. coli	Proof-MMR-.min	TCA	leading	TCA.leading	C	79213	2202	0	7	0	248	255	255	0	0	0	0.0144	1.46e-06	1.29e-06	1.65e-06	1.46e-06	1.29e-06	1.65e-06	0	0	2.11e-08	1.44456e-06	1.27137e-06	1.38343e-06	1.50367e-06	1.62563e-06	1.44565e-06	1.27417e-06	1.383e-06	1.50416e-06	1.62879e-06	5.4256e-09	6.63682e-10	2.40952e-09	7.28921e-09	1.62925e-08
E. coli	Proof-MMR-.min	TCA	lagging	TCA.lagging	C	88327	2202	2	4	0	231	237	235	2	0.00844	0.00102	0.0301	1.22e-06	1.07e-06	1.38e-06	1.21e-06	1.06e-06	1.37e-06	1.03e-08	1.25e-09	3.71e-08	1.20791e-06	1.05886e-06	1.15429e-06	1.26019e-06	1.36588e-06	1.19646e-06	1.04859e-06	1.1421e-06	1.24892e-06	1.35274e-06	1.13748e-08	2.6106e-09	6.635e-09	1.47026e-08	2.74224e-08
E. coli	Proof-MMR-.min	TCC	leading	TCC.leading	C	53254	2202	0	6	0	125	131	131	0	0	0	0.0278	1.12e-06	9.34e-07	1.33e-06	1.12e-06	9.34e-07	1.33e-06	0	0	3.15e-08	1.10309e-06	9.26793e-07	1.03913e-06	1.1643e-06	1.29737e-06	1.10142e-06	9.19835e-07	1.03475e-06	1.16571e-06	1.2947e-06	6.72477e-09	7.88107e-10	2.86081e-09	8.80152e-09	2.15933e-08
E. coli	Proof-MMR-.min	TCC	lagging	TCC.lagging	C	58971	2202	2	4	0	97	103	101	2	0.0194	0.00236	0.0684	7.93e-07	6.47e-07	9.62e-07	7.78e-07	6.34e-07	9.45e-07	1.54e-08	1.87e-09	5.56e-08	7.9103e-07	6.45522e-07	7.37819e-07	8.42078e-07	9.49709e-07	7.76793e-07	6.40831e-07	7.24619e-07	8.27021e-07	9.30665e-07	1.54942e-08	3.41274e-09	8.64979e-09	2.00698e-08	3.91592e-08
E. coli	Proof-MMR-.min	TCG	leading	TCG.leading	C	70176	2202	1	8	0	133	142	141	1	0.00704	0.000178	0.0386	9.19e-07	7.74e-07	1.08e-06	9.12e-07	7.68e-07	1.08e-06	6.47e-09	1.64e-10	3.61e-08	9.13751e-07	7.70796e-07	8.61987e-07	9.64531e-07	1.06937e-06	9.06704e-07	7.627e-07	8.5621e-07	9.55761e-07	1.06194e-06	9.1357e-09	1.62776e-09	4.69896e-09	1.20779e-08	2.49081e-08
E. coli	Proof-MMR-.min	TCG	lagging	TCG.lagging	C	72501	2202	1	5	0	99	105	104	1	0.00952	0.000241	0.0519	6.58e-07	5.38e-07	7.96e-07	6.51e-07	5.32e-07	7.89e-07	6.26e-09	1.58e-10	3.49e-08	6.61237e-07	5.42013e-07	6.17588e-07	7.03504e-07	7.88608e-07	6.54432e-07	5.34916e-07	6.11851e-07	6.96227e-07	7.84298e-07	9.20476e-09	1.5728e-09	4.77494e-09	1.21622e-08	2.50837e-08
E. coli	Proof-MMR-.min	TCT	leading	TCT.leading	C	55734	2202	2	3	0	55	60	58	2	0.0333	0.00406	0.115	4.89e-07	3.73e-07	6.29e-07	4.73e-07	3.59e-07	6.11e-07	1.63e-08	1.97e-09	5.89e-08	5.02362e-07	3.8977e-07	4.59224e-07	5.43097e-07	6.27376e-07	4.86883e-07	3.76573e-07	4.44771e-07	5.26248e-07	6.13676e-07	1.59265e-08	3.56672e-09	9.00508e-09	2.08185e-08	4.00977e-08
E. coli	Proof-MMR-.min	TCT	lagging	TCT.lagging	C	56359	2202	1	4	0	52	57	56	1	0.0175	0.000444	0.0939	4.59e-07	3.48e-07	5.95e-07	4.51e-07	3.41e-07	5.86e-07	8.06e-09	2.04e-10	4.49e-08	4.75833e-07	3.64892e-07	4.3371e-07	5.1525e-07	5.99298e-07	4.65497e-07	3.58092e-07	4.24863e-07	5.03235e-07	5.86131e-07	1.08096e-08	1.83233e-09	5.49378e-09	1.4387e-08	2.98838e-08
E. coli	Proof-MMR-.min	TTA	leading	TTA.leading	T	68767	2202	0	65	0	1	66	66	0	0	0	0.0544	4.36e-07	3.37e-07	5.55e-07	4.36e-07	3.37e-07	5.55e-07	0	0	2.44e-08	4.5071e-07	3.53225e-07	4.14136e-07	4.85053e-07	5.58848e-07	4.49074e-07	3.52558e-07	4.12214e-07	4.83834e-07	5.58146e-07	5.95132e-09	7.42681e-10	2.61528e-09	7.96514e-09	1.81226e-08
E. coli	Proof-MMR-.min	TTA	lagging	TTA.lagging	T	68899	2202	1	74	0	3	78	77	1	0.0128	0.000325	0.0694	5.14e-07	4.06e-07	6.42e-07	5.08e-07	4.01e-07	6.34e-07	6.59e-09	1.67e-10	3.67e-08	5.25558e-07	4.23776e-07	4.85995e-07	5.62536e-07	6.45835e-07	5.16821e-07	4.10785e-07	4.77528e-07	5.53693e-07	6.32903e-07	9.45784e-09	1.74168e-09	4.90594e-09	1.24733e-08	2.52618e-08
E. coli	Proof-MMR-.min	TTC	leading	TTC.leading	T	80032	2202	2	83	1	3	89	86	3	0.0337	0.00701	0.0954	5.05e-07	4.06e-07	6.21e-07	4.88e-07	3.9e-07	6.03e-07	1.7e-08	3.51e-09	4.97e-08	5.13849e-07	4.14274e-07	4.77243e-07	5.48146e-07	6.21547e-07	4.9699e-07	3.99224e-07	4.6085e-07	5.31454e-07	6.04847e-07	1.63025e-08	4.48813e-09	1.01885e-08	2.08214e-08	3.68559e-08
E. coli	Proof-MMR-.min	TTC	lagging	TTC.lagging	T	87310	2202	3	107	0	5	115	112	3	0.0261	0.00541	0.0743	5.98e-07	4.94e-07	7.18e-07	5.83e-07	4.8e-07	7.01e-07	1.56e-08	3.22e-09	4.56e-08	6.03496e-07	5.00999e-07	5.6576e-07	6.39503e-07	7.16162e-07	5.8718e-07	4.82236e-07	5.49205e-07	6.22838e-07	6.99443e-07	1.52356e-08	4.1598e-09	9.47586e-09	1.94964e-08	3.48224e-08
E. coli	Proof-MMR-.min	TTG	leading	TTG.leading	T	80256	2202	1	84	1	4	90	88	2	0.0222	0.0027	0.078	5.09e-07	4.1e-07	6.26e-07	4.98e-07	3.99e-07	6.13e-07	1.13e-08	1.37e-09	4.09e-08	5.18905e-07	4.21244e-07	4.81855e-07	5.53584e-07	6.28152e-07	5.07279e-07	4.11857e-07	4.70554e-07	5.41313e-07	6.14671e-07	1.22868e-08	2.74376e-09	7.06779e-09	1.59533e-08	3.00226e-08
E. coli	Proof-MMR-.min	TTG	lagging	TTG.lagging	T	73333	2202	4	126	0	6	136	132	4	0.0294	0.00807	0.0736	8.42e-07	7.07e-07	9.96e-07	8.17e-07	6.84e-07	9.69e-07	2.48e-08	6.75e-09	6.34e-08	8.39058e-07	7.0755e-07	7.90233e-07	8.84954e-07	9.8396e-07	8.14724e-07	6.82545e-07	7.68006e-07	8.6054e-07	9.57055e-07	2.23157e-08	7.00683e-09	1.46197e-08	2.815e-08	4.80434e-08
E. coli	Proof-MMR-.min	TTT	leading	TTT.leading	T	108183	2202	1	54	0	2	57	56	1	0.0175	0.000444	0.0939	2.39e-07	1.81e-07	3.1e-07	2.35e-07	1.78e-07	3.05e-07	4.2e-09	1.06e-10	2.34e-08	2.58135e-07	1.98909e-07	2.35572e-07	2.79008e-07	3.2461e-07	2.54003e-07	1.95146e-07	2.31972e-07	2.74521e-07	3.19887e-07	6.98142e-09	1.36297e-09	3.77818e-09	9.02401e-09	1.84414e-08
E. coli	Proof-MMR-.min	TTT	lagging	TTT.lagging	T	110572	2202	0	88	1	4	93	92	1	0.0108	0.000272	0.0585	3.82e-07	3.08e-07	4.68e-07	3.78e-07	3.05e-07	4.63e-07	4.11e-09	1.04e-10	2.29e-08	3.94414e-07	3.22477e-07	3.67462e-07	4.2009e-07	4.78171e-07	3.89693e-07	3.18316e-07	3.62909e-07	4.14453e-07	4.70295e-07	6.97164e-09	1.25462e-09	3.69736e-09	9.16335e-09	1.83692e-08
